# Supplementary material for: Age-related decline in LEPR+ hematopoietic stem cell function
Source: Leukemia. 2023 Jan 17;37(3):712–6. doi: 10.1038/s41375-023-01815-1 (PMC9991916; doi:10.1038/s41375-023-01815-1)
Supplement: Supplementary file 2 — Supplementary Table [file 41375_2023_1815_MOESM2_ESM.xlsx]

## Sheet: young.pos_vs_young.neg
ensembl	gene_ID	baseMean	log2FoldChange	padj		Comparison of Young LEPR+ HSCs vs Young LEPR- HSCs
ENSMUSG00000037095	Lrg1	1063.38	10.6758	9.37093e-23
ENSMUSG00000058254	Tspan7	990.903	11.2924	1.61341e-21
ENSMUSG00000062515	Fabp4	957.111	11.9192	5.82904e-20
ENSMUSG00000020230	Prmt2	740.951	8.29546	3.65314e-15
ENSMUSG00000038828	Tmem214	616.921	9.92146	7.7446e-14
ENSMUSG00000056054	S100a8	2577.83	-7.8876	9.13374e-14
ENSMUSG00000033033	Calhm2	500.163	10.4721	6.3115e-11
ENSMUSG00000025766	D3Ertd751e	383.921	11.5191	2.32891e-10
ENSMUSG00000042688	Mapk6	560.201	4.68095	3.58916e-10
ENSMUSG00000051864	Tbc1d22a	283.478	9.78996	8.48511e-10
ENSMUSG00000034379	Wdr5b	246.758	10.1258	1.05307e-09
ENSMUSG00000051396	Hspa14	274.679	10.2419	1.24153e-09
ENSMUSG00000037206	Islr	382.666	11.3282	1.97426e-09
ENSMUSG00000002944	Cd36	306.038	9.36455	2.65528e-09
ENSMUSG00000040061	Plcb2	685.352	9.6299	2.65528e-09
ENSMUSG00000024228	Nudt12	400.001	12.046	4.14532e-09
ENSMUSG00000090150	Acad11	416.164	10.3571	4.24765e-09
ENSMUSG00000021470	Ercc6l2	302.748	10.3435	4.98209e-09
ENSMUSG00000027933	Ints3	309.432	8.4146	8.49567e-09
ENSMUSG00000020538	Srebf1	343.79	9.45164	1.54922e-08
ENSMUSG00000009350	Mpo	748.748	-7.28342	3.45748e-08
ENSMUSG00000001270	Ckb	159.246	7.99974	4.73416e-08
ENSMUSG00000025279	Dnase1l3	194.283	10.1865	6.46542e-08
ENSMUSG00000041548	Hspb8	265.238	10.624	8.98364e-08
ENSMUSG00000020546	Stxbp4	656.224	7.40719	1.05175e-07
ENSMUSG00000036086	Zranb3	203.275	9.56815	1.12843e-07
ENSMUSG00000031974	Abcb10	242.232	10.4734	3.02852e-07
ENSMUSG00000038252	Ncapd2	495.797	7.84602	3.02852e-07
ENSMUSG00000049191	Rtl5	219.935	9.00097	3.61578e-07
ENSMUSG00000007989	Fzd3	259.516	7.07266	3.79414e-07
ENSMUSG00000066595	Flvcr1	110.25	9.64837	4.31997e-07
ENSMUSG00000020715	Ern1	131.559	7.55543	4.32372e-07
ENSMUSG00000095789	Nupr1l	157.749	8.86697	4.32372e-07
ENSMUSG00000030123	Plxnd1	149.93	10.8285	6.67487e-07
ENSMUSG00000063488	Zkscan7	107.57	8.67799	6.67487e-07
ENSMUSG00000037166	Ppp1r14a	71.2478	9.75317	7.87614e-07
ENSMUSG00000087396	4933407K13Rik	149.069	10.6992	1.09696e-06
ENSMUSG00000026556	Vangl2	146.124	8.28844	1.1409e-06
ENSMUSG00000019082	Slc25a22	183.328	10.1929	1.16069e-06
ENSMUSG00000032344	Cgas	101.347	8.5044	1.45162e-06
ENSMUSG00000032705	Exd2	951.658	9.59851	1.6543e-06
ENSMUSG00000085409		32.1817	8.27459	1.67435e-06
ENSMUSG00000024695	Zfp91	859.058	-4.79736	1.74435e-06
ENSMUSG00000055485	Soga1	193.474	9.00147	2.19803e-06
ENSMUSG00000024301	Kifc5b	143.925	10.4949	2.31055e-06
ENSMUSG00000024477	Pggt1b	372.864	8.47356	2.36961e-06
ENSMUSG00000022702	Hira	64.1527	8.25338	2.80607e-06
ENSMUSG00000058729	Lin9	1122.84	-8.99808	3.91161e-06
ENSMUSG00000049680	Urgcp	770.027	4.31287	4.46546e-06
ENSMUSG00000022350	Washc5	371.141	7.90736	4.69527e-06
ENSMUSG00000001120	Pcbp3	670.124	10.4928	4.86617e-06
ENSMUSG00000002668	Dennd1c	957.249	10.2382	4.86617e-06
ENSMUSG00000034248	Slc25a37	434.641	-8.41245	5.02934e-06
ENSMUSG00000017002	Slpi	102.521	-9.9958	5.19093e-06
ENSMUSG00000027340	Slc23a2	586.264	-12.6127	6.07144e-06
ENSMUSG00000102749		112.462	10.0113	6.45858e-06
ENSMUSG00000031642	Sh3rf1	80.5801	8.97225	7.83404e-06
ENSMUSG00000000149	Gna12	499.154	-9.1149	8.17919e-06
ENSMUSG00000104713	Gbp6	65.5692	7.85433	8.29183e-06
ENSMUSG00000037643	Prkci	913.025	9.70209	8.53841e-06
ENSMUSG00000062960	Kdr	96.366	9.73292	8.53841e-06
ENSMUSG00000097493		157.865	10.3436	8.53841e-06
ENSMUSG00000002059	Rab34	254.28	10.8703	1.01768e-05
ENSMUSG00000010025	Aldh3a2	841.458	10.2116	1.15397e-05
ENSMUSG00000079057	Cyp4v3	951.197	10.0413	1.50798e-05
ENSMUSG00000061607	Mdc1	84.0698	8.48255	1.70176e-05
ENSMUSG00000091264	Smim13	986.321	9.71173	1.91802e-05
ENSMUSG00000007872	Id3	337.247	9.33105	2.16169e-05
ENSMUSG00000005973	Rcn1	1067.24	10.4622	2.24451e-05
ENSMUSG00000028974	Dffa	485.718	9.31214	2.34001e-05
ENSMUSG00000037826	Ppm1k	626.165	10.2951	2.81625e-05
ENSMUSG00000064181	Rab3ip	483.178	-9.13268	2.89429e-05
ENSMUSG00000028552	Eps15	1256.99	6.26998	3.0299e-05
ENSMUSG00000037993	Dhx38	468.659	11.0273	3.46459e-05
ENSMUSG00000020329	Polrmt	137.94	8.86407	3.86401e-05
ENSMUSG00000028453	Fancg	184.043	7.55683	3.86401e-05
ENSMUSG00000040613	Apobec1	174.249	7.1157	4.35078e-05
ENSMUSG00000108042		333.133	7.07893	4.37096e-05
ENSMUSG00000036923	Stox1	297.192	9.12041	4.38707e-05
ENSMUSG00000043557	Mdga1	213.461	10.1315	4.4498e-05
ENSMUSG00000030823	9130019O22Rik	372.335	11.9942	4.61234e-05
ENSMUSG00000094724	Rnaset2b	19.1127	6.84191	4.69875e-05
ENSMUSG00000109771	Gm35315	262.587	9.94632	4.94452e-05
ENSMUSG00000096433	Zfp994	157.41	8.19551	6.07177e-05
ENSMUSG00000032609	Klhdc8b	205.196	8.70617	6.70338e-05
ENSMUSG00000037896	Rcor1	465.042	6.03169	8.37882e-05
ENSMUSG00000021374	Nup153	609.919	10.862	8.43317e-05
ENSMUSG00000011263	Exoc3l2	75.9956	6.29498	9.55375e-05
ENSMUSG00000040189	Odad1	286.053	8.94251	9.55375e-05
ENSMUSG00000036339	Tmem260	736.4	8.09665	9.5998e-05
ENSMUSG00000031520	Vegfc	320.245	11.729	0.000107613
ENSMUSG00000023055	Calcoco1	582.995	7.85852	0.000109079
ENSMUSG00000030047	Arhgap25	765.231	8.68886	0.000126629
ENSMUSG00000030446	Zfp273	511.873	6.73865	0.000126629
ENSMUSG00000047767	Atg16l2	252.617	5.91125	0.000126629
ENSMUSG00000020400	Tnip1	312.017	8.85448	0.000129784
ENSMUSG00000109429		566.379	8.20284	0.000136315
ENSMUSG00000066838	Zfp772	557.636	10.5833	0.000154185
ENSMUSG00000027469	Tpx2	442.527	9.8094	0.000159101
ENSMUSG00000054099	Slc25a40	421.193	12.706	0.000168031
ENSMUSG00000021710	Nln	252.686	8.17094	0.000178888
ENSMUSG00000026927	Entr1	209.381	7.62283	0.000178888
ENSMUSG00000053897	Slc39a8	439.111	11.0792	0.000208913
ENSMUSG00000026788	Zbtb43	530.876	7.88892	0.000235905
ENSMUSG00000037017	Zscan21	403.4	10.5786	0.000235905
ENSMUSG00000035236	Scai	559.336	7.87328	0.000256649
ENSMUSG00000047824	Pygo2	105.368	6.5875	0.000273081
ENSMUSG00000026207	Speg	298.142	-12.5277	0.00030822
ENSMUSG00000021408	Ripk1	399.251	-7.26657	0.000320065
ENSMUSG00000060166	Zdhhc8	264.449	11.718	0.000320065
ENSMUSG00000064262	Gimap8	484.287	8.83729	0.00034287
ENSMUSG00000095325	Zfp870	850.434	9.30772	0.000359988
ENSMUSG00000014418	Hps5	283.256	9.35555	0.00037284
ENSMUSG00000059851	Kmt5c	248.944	7.5522	0.00037284
ENSMUSG00000042046	Dstyk	452.122	8.35569	0.000380169
ENSMUSG00000029787	Avl9	1178.7	10.255	0.000395735
ENSMUSG00000041378	Cldn5	556.689	9.44535	0.000406132
ENSMUSG00000032311	Nrg4	107.633	8.94823	0.000408201
ENSMUSG00000048489	Depp1	350.325	9.61251	0.000408201
ENSMUSG00000032827	Ppp1r9a	202.356	7.41603	0.000420129
ENSMUSG00000026632	Tatdn3	202.105	9.84081	0.000475943
ENSMUSG00000029518	Rab35	397.297	9.16822	0.000475943
ENSMUSG00000029070	Mxra8	387.255	-11.4063	0.000476861
ENSMUSG00000038776	Ephx1	337.602	10.3362	0.000479543
ENSMUSG00000030766	Arhgap17	281.778	9.74838	0.000499599
ENSMUSG00000028578	Caap1	477.869	11.7312	0.00051579
ENSMUSG00000035919	Bbs9	529.324	9.06126	0.00051579
ENSMUSG00000045763	Basp1	42.7878	5.03917	0.00051579
ENSMUSG00000037336	Mfsd2b	504.902	-9.00721	0.000517144
ENSMUSG00000071573	Rnls	234.016	10.0576	0.000541006
ENSMUSG00000090124	Ugt1a7c	306.207	7.14882	0.000541006
ENSMUSG00000053985	Zfp14	212.975	9.89104	0.000548401
ENSMUSG00000018395	Kif3a	313.742	8.4201	0.000574859
ENSMUSG00000018593	Sparc	631.924	7.5935	0.000574859
ENSMUSG00000048878	Hexim1	212.933	9.04285	0.000576272
ENSMUSG00000021756	Il6st	420.032	7.96629	0.000679017
ENSMUSG00000043587	Pxylp1	708.311	7.39155	0.000726122
ENSMUSG00000022246	Rai14	142.902	6.73728	0.000727922
ENSMUSG00000039232	Stx11	278.841	10.1072	0.00074615
ENSMUSG00000069273	H3c6	209.391	8.81438	0.000772755
ENSMUSG00000028385	Snx30	494.366	8.27906	0.000807653
ENSMUSG00000032009	Sesn3	271.862	7.69427	0.000877305
ENSMUSG00000032536	Trak1	149.875	8.33663	0.000917814
ENSMUSG00000002885	Adgre5	450.863	-7.7005	0.000920655
ENSMUSG00000026162	Nhej1	134.83	-5.74823	0.000920655
ENSMUSG00000028312	Smc2	499.92	6.54167	0.00101833
ENSMUSG00000036270	Edc4	362.773	8.35793	0.00101833
ENSMUSG00000028653	Trit1	547.156	10.0164	0.00105267
ENSMUSG00000045216	Hs6st1	158.025	11.1991	0.00105267
ENSMUSG00000048661	Lemd3	156.216	8.68051	0.00105267
ENSMUSG00000052676	Zmat1	399.056	7.68879	0.00105267
ENSMUSG00000062590	Armc9	190.952	9.62849	0.00105267
ENSMUSG00000079429	Mroh2a	188.392	9.07235	0.00106838
ENSMUSG00000020818	Mfsd11	950.854	6.04735	0.00109474
ENSMUSG00000032376	Usp3	1147.66	6.56607	0.00110637
ENSMUSG00000031153	Gripap1	244.837	8.33961	0.00112767
ENSMUSG00000032641	Gpr19	116.065	7.67424	0.00114644
ENSMUSG00000040690	Col16a1	201.893	7.96576	0.00117067
ENSMUSG00000038342	Mlxip	183.43	9.65676	0.00118554
ENSMUSG00000020101	Vsir	280.045	9.24718	0.00119287
ENSMUSG00000039519	Cyp7b1	341.578	13.3901	0.00120827
ENSMUSG00000023966	Rsph9	178.82	9.70081	0.00130325
ENSMUSG00000044150	Bclaf3	450.471	7.99655	0.0013655
ENSMUSG00000019055	Plod1	205.928	11.2927	0.00142395
ENSMUSG00000048920	Fkrp	479.487	7.75178	0.00144604
ENSMUSG00000031090	Nadsyn1	457.338	-13.2527	0.00148165
ENSMUSG00000006676	Usp19	402.431	-6.817	0.00164196
ENSMUSG00000021701	Plk2	905.908	8.95619	0.00164481
ENSMUSG00000024182	Axin1	260.851	-6.74391	0.00164891
ENSMUSG00000040455	Usp45	347.948	12.8203	0.00169067
ENSMUSG00000020564	Atxn7l1	365.471	9.49545	0.00171683
ENSMUSG00000042087		52.1124	8.1568	0.00171683
ENSMUSG00000026278	Bok	236.074	9.30983	0.00176442
ENSMUSG00000057181	5730455P16Rik	297.096	5.455	0.00176442
ENSMUSG00000045746		69.0584	7.75324	0.00183589
ENSMUSG00000009876	Cox4i2	268.81	8.51946	0.00184369
ENSMUSG00000032567	Aste1	321.11	9.79246	0.00184369
ENSMUSG00000070705	Eid2b	218.7	11.3744	0.00184369
ENSMUSG00000029528	Pxn	780.817	6.77158	0.00184508
ENSMUSG00000001039	B9d1	139.22	8.36125	0.00187288
ENSMUSG00000030844	Rgs10	135.139	8.24298	0.00193589
ENSMUSG00000001829	Clpb	551.067	8.77448	0.00196802
ENSMUSG00000027452	Acss1	471.84	9.39133	0.00207211
ENSMUSG00000035161	Ints6	329.404	5.24257	0.00208286
ENSMUSG00000032754	Slc8b1	327.825	9.45061	0.00212967
ENSMUSG00000019843	Fyn	284.536	-6.30204	0.00222917
ENSMUSG00000029699	Ssc4d	193.685	-12.2999	0.00225178
ENSMUSG00000035890	Rnf126	292.772	-6.06202	0.00225178
ENSMUSG00000042742	Bmt2	325.347	7.19517	0.00225474
ENSMUSG00000030956	Fam53b	377.514	7.47767	0.00228638
ENSMUSG00000035311	Gnptab	154.036	10.7807	0.00230051
ENSMUSG00000021400	Wrnip1	243.426	8.21599	0.00230071
ENSMUSG00000011171	Vipr2	414.689	10.366	0.00241223
ENSMUSG00000111293		83.587	8.27037	0.00248463
ENSMUSG00000041124	Msantd4	485.393	6.90632	0.00254553
ENSMUSG00000047146	Tet1	703.376	6.36574	0.00256307
ENSMUSG00000019996	Map7	609.145	6.86978	0.00259526
ENSMUSG00000027947	Il6ra	234.619	11.1242	0.00262303
ENSMUSG00000073968	Trim68	182.974	11.6467	0.00263685
ENSMUSG00000073988	Ttpa	509.864	7.74435	0.0026499
ENSMUSG00000112790		19.0705	6.49129	0.0026499
ENSMUSG00000041530	Ago1	237.162	7.84117	0.002796
ENSMUSG00000044148	1810030O07Rik	1104.71	6.133	0.002796
ENSMUSG00000015702	Anxa9	206.663	7.9826	0.00292209
ENSMUSG00000046085	4931422A03Rik	65.7228	8.30289	0.00298921
ENSMUSG00000027007	Itprid2	307.574	9.60528	0.00307056
ENSMUSG00000021958	Pinx1	67.1231	8.58677	0.00310192
ENSMUSG00000034883	Lrr1	297.689	-8.81782	0.00311416
ENSMUSG00000026404	Ddx59	247.996	7.47768	0.00323401
ENSMUSG00000031993	Snx19	575.475	9.28991	0.00323401
ENSMUSG00000050619	Zscan29	446.133	8.15419	0.00323401
ENSMUSG00000021662	Arhgef28	115.701	5.92827	0.00331904
ENSMUSG00000019917	Septin10	145.829	11.9283	0.00338407
ENSMUSG00000095298		41.0637	7.2719	0.00362102
ENSMUSG00000002227	Mov10	184.786	12.2932	0.00375413
ENSMUSG00000028838	Extl1	244.33	11.1958	0.00375413
ENSMUSG00000036450	Hif1an	477.74	6.7232	0.00386427
ENSMUSG00000041775	Mapk1ip1	461.046	11.103	0.00386427
ENSMUSG00000059970	Hspa2	391.754	11.4986	0.00386427
ENSMUSG00000073755	5730409E04Rik	418.314	9.4472	0.00386427
ENSMUSG00000027463	Slc52a3	366.27	10.9838	0.00387604
ENSMUSG00000026496	Parp1	1059.04	5.42989	0.0038781
ENSMUSG00000035840	Lysmd3	1305.11	5.49388	0.00389183
ENSMUSG00000026627	Pacc1	293.433	8.34968	0.00391096
ENSMUSG00000056692	Ilrun	407.122	6.28678	0.00391604
ENSMUSG00000028713	Cyp4b1	650.929	7.49571	0.00393102
ENSMUSG00000033350	Chst2	154.463	7.85138	0.00398762
ENSMUSG00000070427	Il18bp	216.724	6.95168	0.0041569
ENSMUSG00000052331	Ankrd44	437.885	6.33063	0.00417276
ENSMUSG00000024392	Bag6	281.428	7.32369	0.00421626
ENSMUSG00000032583	Mon1a	760.711	-4.97607	0.00421626
ENSMUSG00000100235		174.317	7.69393	0.00421626
ENSMUSG00000022494	Shisa9	195.16	12.3781	0.00425434
ENSMUSG00000031506	Ptpn7	488.839	5.83761	0.00428249
ENSMUSG00000022667	Cd200r1	1234.31	3.04876	0.00440551
ENSMUSG00000000915	Hip1r	354.492	10.6732	0.00447177
ENSMUSG00000001323	Srr	146.536	8.44946	0.00447177
ENSMUSG00000028556	Dock7	343.779	7.38983	0.00447177
ENSMUSG00000032298	Neil1	150.951	9.2665	0.00447177
ENSMUSG00000041625	Ggact	319.116	6.93274	0.00480613
ENSMUSG00000058997	Vwa8	236.055	7.02253	0.00490045
ENSMUSG00000003344	Btbd2	289.92	6.98473	0.00528203
ENSMUSG00000026779	Mastl	143.278	8.72858	0.00528203
ENSMUSG00000051502	Ufsp1	125.066	-5.1987	0.00528272
ENSMUSG00000040383	Aqr	621.696	3.79482	0.00539728
ENSMUSG00000041420	Meis3	169.285	10.7034	0.00539728
ENSMUSG00000055305	Zfp93	126.499	11.2512	0.00547282
ENSMUSG00000058388	Phtf1	274.828	6.58447	0.00551283
ENSMUSG00000021892	Sh3bp5	215.188	8.43047	0.00571584
ENSMUSG00000060678	H4c3	89.5438	8.18802	0.0057992
ENSMUSG00000041702	Btbd7	382.824	6.26322	0.00590723
ENSMUSG00000020652	Cenpo	415.799	8.75917	0.00591173
ENSMUSG00000020590	Snx13	426.597	6.18188	0.00604585
ENSMUSG00000023030	Slc11a2	328.385	10.5122	0.00604585
ENSMUSG00000042599	Kdm7a	378.163	-7.08061	0.00604585
ENSMUSG00000018920	Cxcl16	178.651	10.568	0.0060942
ENSMUSG00000039981	Zc3h12d	167.013	10.7713	0.00618231
ENSMUSG00000000194	Gpr107	282.767	7.68844	0.00618603
ENSMUSG00000075284	Wipf1	607.135	5.19673	0.00627824
ENSMUSG00000027954	Efna1	1179.8	6.30644	0.00656789
ENSMUSG00000090952		23.7005	6.64809	0.00658943
ENSMUSG00000021532	Fastkd3	557.185	5.60596	0.00663204
ENSMUSG00000031860	Pbx4	171.775	-11.6661	0.0067058
ENSMUSG00000045466	Zfp956	84.8039	9.69261	0.00673069
ENSMUSG00000024276	Zfp397	546.287	6.65514	0.0067371
ENSMUSG00000030469	Zfp719	801	7.67622	0.00677333
ENSMUSG00000029426	Scarb2	699.404	6.16553	0.00682693
ENSMUSG00000045394	Epcam	145.095	10.0623	0.00699247
ENSMUSG00000000631	Myo18a	197.428	4.31597	0.00707066
ENSMUSG00000039704	Lmbrd2	59.0625	5.44755	0.00707066
ENSMUSG00000106737		46.0641	7.45495	0.00710369
ENSMUSG00000027778	Ift80	150.158	7.7656	0.00713026
ENSMUSG00000005682	Pan2	283.859	6.795	0.00735033
ENSMUSG00000020982	Nemf	895.768	5.16239	0.00735033
ENSMUSG00000075502	Kbtbd6	279.943	-6.78255	0.00739718
ENSMUSG00000006517	Mvd	434.287	-9.5105	0.0078537
ENSMUSG00000029373	Pf4	7971.9	-1.17436	0.0078537
ENSMUSG00000100632	9430060I03Rik	129.999	11.5242	0.0078537
ENSMUSG00000003199	Mpnd	174.465	8.00566	0.00788383
ENSMUSG00000031145	Prickle3	349.601	8.27304	0.00789106
ENSMUSG00000025878	Uimc1	563.484	-3.72212	0.00801984
ENSMUSG00000034551	Hdx	120.217	8.76458	0.00809357
ENSMUSG00000036099	Vezt	233.546	6.34696	0.00822624
ENSMUSG00000039055	Eme1	137.568	-11.0694	0.00836174
ENSMUSG00000053094	Tmem248	612.055	6.31666	0.00860499
ENSMUSG00000109602		60.9646	5.34679	0.00860499
ENSMUSG00000022948	Setd4	201.089	6.98484	0.00865445
ENSMUSG00000028799	Zfp362	127.082	-6.57132	0.00865445
ENSMUSG00000020323	Prss57	222.853	8.90671	0.00870623
ENSMUSG00000047473	Zfp30	238.934	7.40648	0.00872703
ENSMUSG00000022236	Ropn1l	64.3154	10.0397	0.00905268
ENSMUSG00000015461	Atf6b	794.963	6.57043	0.00916124
ENSMUSG00000028412	Slc44a1	371.656	8.04056	0.00916124
ENSMUSG00000030651	Art2b	165.906	11.574	0.00916124
ENSMUSG00000043794		85.4049	6.44758	0.00916124
ENSMUSG00000044348	Slc25a53	302.817	10.2901	0.00916124
ENSMUSG00000017478	Zc3h18	447.806	4.98382	0.00929861
ENSMUSG00000047363	Cstad	129.664	9.99661	0.00929861
ENSMUSG00000014077	Chp1	2165.82	1.61661	0.00930778
ENSMUSG00000049858	Suox	450.188	-7.89874	0.00930778
ENSMUSG00000036636	Clcn7	261.943	8.28158	0.00934932
ENSMUSG00000020774	Aspa	241.199	10.7905	0.00935839
ENSMUSG00000016496	Cd274	429.988	5.0783	0.00939334
ENSMUSG00000021690	Jmy	236.696	7.52059	0.00976647
ENSMUSG00000097451		264.824	6.63403	0.00992791
ENSMUSG00000041633	Kctd12b	288.134	6.69477	0.00997259
ENSMUSG00000074398	Gm15441	139.987	8.64813	0.00997259
ENSMUSG00000086859	Snhg20	148.738	7.61694	0.0103188
ENSMUSG00000083500		28.8675	6.91429	0.0105983
ENSMUSG00000086342		60.0866	9.84278	0.0110571
ENSMUSG00000024393	Prrc2a	239.906	6.88743	0.0112091
ENSMUSG00000048852	Gm12185	1054.14	6.83522	0.0112091
ENSMUSG00000069495	Epc2	320.994	7.16107	0.0112091
ENSMUSG00000020375	Rufy1	121.271	-8.54925	0.0112113
ENSMUSG00000027559	Car3	138.377	8.16118	0.0112182
ENSMUSG00000074863	Platr25	266.191	5.8686	0.0112182
ENSMUSG00000034032	Rpap1	138.422	7.40608	0.0113769
ENSMUSG00000044387		69.2994	5.3042	0.0115441
ENSMUSG00000038437	Mllt6	365.966	6.56504	0.0116008
ENSMUSG00000021190	Lgmn	775.936	5.83421	0.0117083
ENSMUSG00000031174	Rpgr	179.437	11.1705	0.0119031
ENSMUSG00000000282	Mnt	154.585	9.55897	0.0123663
ENSMUSG00000035898	Uba6	1461.42	4.42882	0.0125988
ENSMUSG00000031200	Mtcp1	255.144	10.1641	0.0126677
ENSMUSG00000103979		17.5041	3.42167	0.0128474
ENSMUSG00000021051	Ppp2r5e	186.843	7.07382	0.0129464
ENSMUSG00000026113	Inpp4a	156.71	6.00991	0.0132597
ENSMUSG00000039599	Fam149b	217.716	-6.94449	0.0132597
ENSMUSG00000044224	Dnajc21	138.612	7.0805	0.0132597
ENSMUSG00000102059	Gm20257	108.532	-10.2382	0.0136998
ENSMUSG00000025665	Rps6ka6	285.345	-8.42371	0.0140605
ENSMUSG00000022657	Cd96	543.02	-9.74156	0.0140949
ENSMUSG00000039578	Ccser1	251.485	11.0332	0.0140949
ENSMUSG00000032740	Ccdc88a	406.398	7.8977	0.0142168
ENSMUSG00000028914	Casp9	411.748	-8.80865	0.0142303
ENSMUSG00000032915	Adgre4	368.07	11.3636	0.0149276
ENSMUSG00000022272	Myo10	221.873	7.22871	0.0151517
ENSMUSG00000039501	Znfx1	223.008	5.73979	0.0152587
ENSMUSG00000111079	Gm47112	123.401	10.0651	0.0152587
ENSMUSG00000026806	Ddx31	734.389	5.95295	0.015287
ENSMUSG00000004798	Ulk2	370.909	-4.36953	0.0152979
ENSMUSG00000036698	Ago2	598.605	5.96452	0.0152979
ENSMUSG00000028164	Manba	278.617	4.62869	0.0153662
ENSMUSG00000022863	Btg3	104.143	6.7255	0.0156364
ENSMUSG00000079242		98.3175	-10.4	0.0157732
ENSMUSG00000110148	5830408C22Rik	49.6698	6.05212	0.0157732
ENSMUSG00000024561	Mbd1	1161.33	6.94301	0.0157911
ENSMUSG00000020812	Snhg16	67.7971	9.57144	0.0158595
ENSMUSG00000022526	Zfp251	292.696	7.51022	0.0161309
ENSMUSG00000052673		148.042	7.56307	0.0161309
ENSMUSG00000104168		123.757	10.7521	0.0163622
ENSMUSG00000051735	Rinl	1120.36	6.88243	0.0167859
ENSMUSG00000114279	H2bc14	20.5665	-3.58046	0.0168744
ENSMUSG00000030159	Clec1b	81.5695	9.2431	0.0169644
ENSMUSG00000054000	Tusc1	125.969	-6.93932	0.0169826
ENSMUSG00000051390	Zbtb22	314.269	8.42919	0.0170704
ENSMUSG00000027799	Nbea	167.511	6.07922	0.0177351
ENSMUSG00000032372	Plscr2	491.528	6.32019	0.0179148
ENSMUSG00000056167	Cnot10	536.366	5.73589	0.0179148
ENSMUSG00000068267	Cenpb	382.206	6.0838	0.0179844
ENSMUSG00000110277	Gm45871	146.423	5.50749	0.0181656
ENSMUSG00000049090	Zadh2	788.883	3.13805	0.0186387
ENSMUSG00000028211	Trp53inp1	1389.58	4.86775	0.0189466
ENSMUSG00000035133	Arhgap5	301.106	8.56415	0.0191553
ENSMUSG00000019261	Map1s	313.657	5.24721	0.019203
ENSMUSG00000028992	Nmnat1	388.991	8.4258	0.019203
ENSMUSG00000042423	Fbrs	66.1648	7.90341	0.019203
ENSMUSG00000108591	Particl	136.436	-7.47542	0.019203
ENSMUSG00000005442	Cic	84.1531	8.46905	0.0192451
ENSMUSG00000036931	Nfkbid	61.9936	4.88745	0.0192451
ENSMUSG00000047423	AI837181	418.022	7.79861	0.0192451
ENSMUSG00000002324	Rec8	210.433	6.14903	0.0194793
ENSMUSG00000040389	Wdr47	151.7	6.78132	0.0194793
ENSMUSG00000022545	Ercc4	511.464	7.6374	0.0195552
ENSMUSG00000074743	Thbd	478.557	6.71383	0.0195932
ENSMUSG00000026203	Dnajb2	745.297	6.17134	0.0203751
ENSMUSG00000039156	Stim2	311.313	-7.78177	0.0203751
ENSMUSG00000026812	Tsc1	118.183	7.11338	0.0204752
ENSMUSG00000038146	Notch3	87.9163	5.94583	0.0204752
ENSMUSG00000075555	Gm10863	54.7774	5.59891	0.0204752
ENSMUSG00000040033	Stat2	275.189	5.93011	0.0204951
ENSMUSG00000033075	Senp1	1152.93	-2.76694	0.0205586
ENSMUSG00000038260	Trpm4	209.053	-7.57373	0.0207249
ENSMUSG00000030986	Dhx32	651.369	5.24554	0.0212071
ENSMUSG00000001247	Lsr	120.089	8.92481	0.0212669
ENSMUSG00000050410	Tcf19	262.354	-6.03998	0.0213801
ENSMUSG00000021466	Ptch1	571.453	5.89753	0.0213916
ENSMUSG00000032733	Snx33	523.123	6.15047	0.0220535
ENSMUSG00000060681	Slc9a6	959.832	5.52576	0.0220886
ENSMUSG00000090015	Gm15446	51.605	5.35527	0.0221101
ENSMUSG00000061536	Sec22c	137.222	8.67775	0.0223955
ENSMUSG00000021123	Rdh12	359.103	6.18584	0.0229762
ENSMUSG00000048218	Amigo2	232.449	8.24763	0.0230807
ENSMUSG00000032295	Man2c1	435.135	4.68515	0.0234805
ENSMUSG00000004612	Nkg7	3127.44	-1.56029	0.0238471
ENSMUSG00000085971		280.778	6.96612	0.0239285
ENSMUSG00000112096		37.2533	-5.4757	0.0239285
ENSMUSG00000062470	Fbxl12os	153.44	7.20312	0.0239888
ENSMUSG00000005983	1700037C18Rik	92.8364	6.24282	0.0242832
ENSMUSG00000032606	Nicn1	417.824	5.99848	0.0246345
ENSMUSG00000024732	Ccdc86	909.203	5.13668	0.025895
ENSMUSG00000051978	Erich1	104.499	6.27229	0.025895
ENSMUSG00000035835	Plppr3	399.017	7.69617	0.0267982
ENSMUSG00000044017	Adgrd1	273.841	4.64712	0.0267982
ENSMUSG00000020483	Dynll2	211.312	5.64974	0.0268179
ENSMUSG00000027351	Spred1	953.083	4.04453	0.0268179
ENSMUSG00000041439	Mfsd6	375.352	-4.93408	0.0268179
ENSMUSG00000052151	Plpp2	947.363	5.01781	0.0268179
ENSMUSG00000037210	Fam193a	218.894	4.68626	0.0270152
ENSMUSG00000034845	Plvap	297.247	7.58063	0.0270945
ENSMUSG00000037921	Ddx60	1044.42	4.72676	0.0272387
ENSMUSG00000042766	Trim46	197.551	5.60561	0.0272583
ENSMUSG00000020455	Trim11	192.224	-5.86101	0.0272584
ENSMUSG00000040167	Ikzf5	47.9986	4.07621	0.0272584
ENSMUSG00000026694	Eef1aknmt	605.354	5.90348	0.0275563
ENSMUSG00000008604	Ubqln4	243.324	6.18566	0.0277401
ENSMUSG00000066036	Ubr4	239.657	5.85535	0.0277401
ENSMUSG00000001998	Ap4e1	480.146	6.31862	0.0279785
ENSMUSG00000066892	Fbxl12	378.658	6.9285	0.0279812
ENSMUSG00000024772	Ehd1	153.554	-6.4898	0.0292694
ENSMUSG00000037487	Ubr5	176.484	5.62767	0.0293486
ENSMUSG00000057440	Mpp7	1032.88	3.95251	0.0293486
ENSMUSG00000081541		58.8509	8.81604	0.0301513
ENSMUSG00000113313		31.6891	5.47983	0.0305725
ENSMUSG00000103696		301.326	9.2078	0.0307642
ENSMUSG00000024081	Cebpz	278.416	5.88745	0.03116
ENSMUSG00000028018	Gstcd	229.314	5.99379	0.0315405
ENSMUSG00000031482	Slc25a15	428.355	-7.33587	0.0315405
ENSMUSG00000047205	Dusp18	445.618	6.66082	0.0315405
ENSMUSG00000010936	Vac14	230.502	6.76868	0.0318903
ENSMUSG00000020694	Tlk2	225.873	6.24775	0.0321875
ENSMUSG00000034171	Faah	268.91	5.73332	0.0323888
ENSMUSG00000020601	Trib2	746.242	5.98998	0.0324687
ENSMUSG00000031822	Gse1	140.09	-5.21294	0.0324949
ENSMUSG00000034127	Tspan8	194.522	-9.1253	0.0331564
ENSMUSG00000003134	Tbc1d8	347.175	8.13352	0.0333662
ENSMUSG00000094525	Trbv12-2	36.8881	5.12016	0.0337195
ENSMUSG00000069309	H2ac22	26.1765	4.36712	0.0342764
ENSMUSG00000038822	Hace1	461.686	5.79297	0.0344437
ENSMUSG00000097418	Mir155hg	55.137	5.35725	0.0344437
ENSMUSG00000072964	Bhlhb9	2305.57	1.67692	0.0344769
ENSMUSG00000098098	Bvht	53.2302	6.25118	0.0344769
ENSMUSG00000033478	Fhip2a	882.982	5.85806	0.0350461
ENSMUSG00000040410	Fbxl4	639.495	7.18979	0.0350831
ENSMUSG00000031078	Cttn	906.652	4.68124	0.0354655
ENSMUSG00000044068	Zrsr1	128.217	8.46885	0.0356068
ENSMUSG00000000148	Brat1	745.714	5.17714	0.0356553
ENSMUSG00000049606	Zfp644	255.842	4.21333	0.0356553
ENSMUSG00000069305	H4c18	15.0543	-3.38314	0.035972
ENSMUSG00000020250	Txnrd1	893.065	4.96288	0.0368013
ENSMUSG00000058056	Palld	127.991	6.2541	0.0368013
ENSMUSG00000020087	Tysnd1	910.366	5.5728	0.0369129
ENSMUSG00000018363	Smurf2	520.803	7.55432	0.037206
ENSMUSG00000019124	Scrn1	132.932	6.84123	0.037206
ENSMUSG00000055737	Ghr	384.83	7.30493	0.037206
ENSMUSG00000078429	Ctdsp2	1918.41	1.703	0.037206
ENSMUSG00000049321	Zfp2	171.893	8.66843	0.0374135
ENSMUSG00000021638	Ocln	801.228	5.1433	0.0387113
ENSMUSG00000020642	Rnf144a	529.153	6.7126	0.0389057
ENSMUSG00000025921	Rdh10	863.498	6.7736	0.0389057
ENSMUSG00000032860	P2ry2	161.409	5.13052	0.0392781
ENSMUSG00000036061	Smug1	813.346	-6.64991	0.0392781
ENSMUSG00000038122	Tbc1d32	497.194	5.53362	0.0392781
ENSMUSG00000003234	Abcf3	1749.43	4.94519	0.0400402
ENSMUSG00000110185	Igip	114.72	-4.86129	0.0404069
ENSMUSG00000046470	Sox18	40.4761	7.02012	0.0427556
ENSMUSG00000025790	Slco3a1	273.003	7.1605	0.0428488
ENSMUSG00000055137	Sugct	571.593	6.50622	0.04324
ENSMUSG00000029634	Rnf6	1091.91	4.95655	0.0433765
ENSMUSG00000024924	Vldlr	510.156	5.95219	0.0438038
ENSMUSG00000014503	Pkd2l2	63.3949	6.63115	0.0438206
ENSMUSG00000022100	Xpo7	1029.55	4.5114	0.0438206
ENSMUSG00000042446	Zmym4	439.7	7.00059	0.0447856
ENSMUSG00000044447	Dock5	59.8099	5.14036	0.0453032
ENSMUSG00000040339	Fam102b	376.558	6.93623	0.0459007
ENSMUSG00000034109	Golim4	188.192	6.6983	0.0463236
ENSMUSG00000029613	Eif2ak1	390.782	7.47392	0.0466106
ENSMUSG00000000826	Dnajc5	832.912	-2.69792	0.0472312
ENSMUSG00000068245	Phf11d	187.48	7.59061	0.0472312
ENSMUSG00000113204	Gm46430	208.265	4.4362	0.0472312
ENSMUSG00000086629	2810403D21Rik	251.052	5.4336	0.0482895
ENSMUSG00000038836	Agbl3	104.001	7.16691	0.0499033
ENSMUSG00000031816	Mthfsd	251.76	-6.8946	0.0501926
ENSMUSG00000040620	Dhx33	520.266	6.17977	0.0504997
ENSMUSG00000039220	Ppp1r10	636.091	3.69017	0.0505912
ENSMUSG00000051339	2900026A02Rik	361.843	4.77144	0.0508779
ENSMUSG00000033538	Casp4	469.39	5.25777	0.0510431
ENSMUSG00000034758	Tle6	956.393	-4.27283	0.051159
ENSMUSG00000019984	Med23	398.62	-5.17509	0.0512942
ENSMUSG00000048120	Entpd1	571.496	5.5363	0.0525896
ENSMUSG00000056050	Mia3	230.671	5.85661	0.0525896
ENSMUSG00000033906	Zdhhc15	343.196	5.6933	0.0528168
ENSMUSG00000035478	Mbd3	547.432	6.16272	0.0528985
ENSMUSG00000057329	Bcl2	597.534	5.31471	0.0531948
ENSMUSG00000048612	Myof	282.967	-6.36055	0.0533358
ENSMUSG00000020448	Rnf185	977.347	5.55701	0.0547153
ENSMUSG00000013089	Etv5	442.483	3.19377	0.0557987
ENSMUSG00000021007	Spata7	323.079	5.98925	0.0558975
ENSMUSG00000034707	Gns	766.405	-4.326	0.0562783
ENSMUSG00000004233	Wars2	520.308	5.19403	0.056678
ENSMUSG00000026196	Bard1	37.5375	5.20455	0.056678
ENSMUSG00000034940	Synrg	241.257	-4.22338	0.0574709
ENSMUSG00000018796	Acsl1	481.038	6.85335	0.0581314
ENSMUSG00000018861	Fdxr	577.419	6.34582	0.0582796
ENSMUSG00000021709	Erbin	570.664	5.92349	0.0582796
ENSMUSG00000004567	Mcoln1	629.987	5.48737	0.0583208
ENSMUSG00000018501	Ncor1	465.789	3.68209	0.0583208
ENSMUSG00000054021	Sirt5	1164.22	3.64812	0.0583208
ENSMUSG00000017830	Dhx58	380.264	5.69028	0.0584748
ENSMUSG00000026811	St6galnac6	311.325	5.19483	0.0596585
ENSMUSG00000034617	Mtrr	336.554	7.52855	0.0596585
ENSMUSG00000020593	Lpin1	338.164	5.24382	0.0597417
ENSMUSG00000028629	Exo5	2119.68	-1.37285	0.0597662
ENSMUSG00000003346	Abhd17a	255.266	3.93791	0.0597687
ENSMUSG00000019487	Trip10	226.37	7.45392	0.0597687
ENSMUSG00000087377		80.9476	-5.4125	0.0597687
ENSMUSG00000116852	1700102H20Rik	43.1534	-10.5959	0.0598641
ENSMUSG00000032352	Lrrc1	392.385	5.56558	0.0604099
ENSMUSG00000020424	Castor1	407.503	5.72271	0.0605079
ENSMUSG00000020876	Snx11	517.091	4.63489	0.0606329
ENSMUSG00000068566	Myadm	542.979	4.78037	0.0616172
ENSMUSG00000104315		546.667	5.79756	0.062534
ENSMUSG00000027519	Rab22a	341.619	7.38966	0.0632829
ENSMUSG00000021681	Aggf1	309.789	6.40364	0.0633168
ENSMUSG00000029227	Fip1l1	1330.66	5.42683	0.0633766
ENSMUSG00000034278	Dnajc17	130.093	8.32165	0.0633766
ENSMUSG00000071477	Zfp777	81.6595	-6.61139	0.0633766
ENSMUSG00000020340	Cyfip2	919.687	3.29956	0.0636667
ENSMUSG00000032939	Nup93	1237.44	-3.82528	0.063829
ENSMUSG00000067369	Trmt2b	1291.31	5.45166	0.063829
ENSMUSG00000039699	Batf2	431.518	5.21325	0.0638557
ENSMUSG00000044197	Gpr146	1190.23	-4.53782	0.0657651
ENSMUSG00000024050	Wiz	198.279	5.46866	0.0659691
ENSMUSG00000031310	Zmym3	302.864	5.62618	0.06676
ENSMUSG00000004364	Cul3	675.565	5.41701	0.0679978
ENSMUSG00000033209	Ttc28	81.6927	-7.67877	0.0679978
ENSMUSG00000037447	Arid5a	215.929	5.46444	0.0679978
ENSMUSG00000015748	Prpf3	128.553	6.8792	0.068302
ENSMUSG00000028032	Papss1	450.698	5.89333	0.068302
ENSMUSG00000051403	Ppp1r37	96.3628	7.18964	0.0692133
ENSMUSG00000025889	Snca	480.223	-5.44468	0.0692217
ENSMUSG00000046785	Epm2aip1	989.455	5.51756	0.0692217
ENSMUSG00000046962	Zbtb21	140.703	3.72937	0.0692217
ENSMUSG00000079037	Prnp	876.099	5.77963	0.0708542
ENSMUSG00000004591	Pkn2	664.309	2.72546	0.0712401
ENSMUSG00000053581	Zfand2a	216.593	7.81966	0.0720115
ENSMUSG00000033450	Tagap	162.448	4.35124	0.0722605
ENSMUSG00000044162	Tnip3	4160.54	1.86476	0.0722605
ENSMUSG00000031935	Med17	1034.29	2.27925	0.0723567
ENSMUSG00000053134	Supt7l	1520.71	3.71428	0.0723567
ENSMUSG00000052949	Rnf157	195.943	-6.12496	0.0727294
ENSMUSG00000027983	Cyp2u1	102.081	5.25519	0.0746208
ENSMUSG00000030177	Ccdc77	153.167	6.98109	0.0756905
ENSMUSG00000036529	Sbf1	183.891	7.05379	0.0761162
ENSMUSG00000043061	Tmem18	1112.21	6.1988	0.0761162
ENSMUSG00000057596	Trim30d	548.132	3.50092	0.0764109
ENSMUSG00000038068	Rnf144b	336.789	5.82479	0.0764516
ENSMUSG00000043885	Slc36a4	194.818	7.8979	0.0776622
ENSMUSG00000032101	Ddx25	77.7371	6.40568	0.0782971
ENSMUSG00000026495	Efcab2	368.017	-3.6668	0.0807385
ENSMUSG00000031097	Tnni2	78.9341	6.21247	0.0807883
ENSMUSG00000034303	Ccdc15	362.005	6.2096	0.0811283
ENSMUSG00000047719	Ubiad1	826.066	5.20304	0.0811749
ENSMUSG00000026181	Ppm1f	285.091	-6.63106	0.0816604
ENSMUSG00000032898	Fbxo21	822.266	5.31078	0.0816604
ENSMUSG00000022472	Desi1	435.667	4.06036	0.0817813
ENSMUSG00000047592	Nxpe5	365.666	5.05704	0.0817813
ENSMUSG00000068758	Il3ra	211.846	-4.70767	0.0821893
ENSMUSG00000065968	Ifitm7	40.4408	5.1822	0.0828012
ENSMUSG00000029415	Sdad1	500.414	3.99079	0.0830434
ENSMUSG00000085245		65.4783	-7.09897	0.08451
ENSMUSG00000023345	Poc1a	228.702	6.55995	0.0847631
ENSMUSG00000089768	Tmsb15b1	54.8824	4.59883	0.0847631
ENSMUSG00000056493	Foxk1	202.16	-4.03751	0.0850173
ENSMUSG00000099966		186.081	4.14551	0.0856147
ENSMUSG00000053289	Ddx10	530.914	4.73266	0.0860826
ENSMUSG00000085201		61.1262	-6.40041	0.0860826
ENSMUSG00000017679	Ttpal	547.012	4.84593	0.086842
ENSMUSG00000028911	Srsf4	65.0151	5.48381	0.0877906
ENSMUSG00000052407	Ccdc171	189.974	4.63811	0.0877906
ENSMUSG00000027550	Lrrcc1	120.664	4.88724	0.0879018
ENSMUSG00000018425	Dhx40	291.569	6.03901	0.0886876
ENSMUSG00000026879	Gsn	416.461	-5.37741	0.0886876
ENSMUSG00000024947	Men1	1035.96	4.80844	0.0893582
ENSMUSG00000060227	Golm2	210.745	6.45453	0.0901523
ENSMUSG00000039840	Epg5	126.624	6.1405	0.090392
ENSMUSG00000060450	Rnf14	1990.39	1.8037	0.0904093
ENSMUSG00000020268	Lyrm7	217.404	4.55676	0.0905171
ENSMUSG00000050921	P2ry10	363.211	5.84827	0.0913615
ENSMUSG00000048603	Gm9828	59.5605	2.9998	0.0915278
ENSMUSG00000029822	Osbpl3	301.081	4.82585	0.0915939
ENSMUSG00000100876	2810454H06Rik	85.0858	4.03491	0.0915939
ENSMUSG00000042744	Hectd4	193.102	-4.09228	0.0918755
ENSMUSG00000038976	Ppp1r9b	663.688	4.54199	0.0921353
ENSMUSG00000018507	Trpv2	648.834	4.74718	0.0932054
ENSMUSG00000024958	Gpr137	140.256	6.83404	0.093858
ENSMUSG00000041920	Slc16a6	118.183	5.53923	0.0947937
ENSMUSG00000034709	Ppp1r21	300.37	5.01407	0.0949737
ENSMUSG00000054836	Elp6	503.169	4.45806	0.0955806
ENSMUSG00000032437	Stt3b	1004.37	-4.19466	0.0965911
ENSMUSG00000038967	Pdk2	611.534	6.0588	0.0965911
ENSMUSG00000057219	Armc7	445.095	5.88859	0.0965911
ENSMUSG00000026991	Pkp4	254.069	-6.16941	0.0971194
ENSMUSG00000068922	Msto1	1100.21	5.25801	0.098127
ENSMUSG00000034487	Poglut3	710.516	4.94458	0.0994252
ENSMUSG00000025816	Sec61a2	825.529	-2.84413	0.101056
ENSMUSG00000024754	Cemip2	437.733	4.44092	0.101141
ENSMUSG00000016498	Pdcd1lg2	263.609	5.88595	0.10183
ENSMUSG00000056216	Cebpg	1887.4	-1.92805	0.10183
ENSMUSG00000027782	Kpna4	1363.4	4.55782	0.102624
ENSMUSG00000029372	Ppbp	1095.8	-5.80802	0.102624
ENSMUSG00000008140	Emc10	2763.78	-1.83712	0.102653
ENSMUSG00000020660	Pomc	78.025	-6.19563	0.103767
ENSMUSG00000020623	Map2k6	251.876	-5.68501	0.103843
ENSMUSG00000021003	Galc	646.152	6.18661	0.10406
ENSMUSG00000020246	Hcfc2	1042.17	4.28194	0.105939
ENSMUSG00000028538	St3gal3	91.7646	7.12358	0.105939
ENSMUSG00000045975	C2cd2	474.237	-5.87418	0.105939
ENSMUSG00000026880	Stom	1020.17	2.60918	0.106453
ENSMUSG00000031684	Slc10a7	1537.95	4.91254	0.107533
ENSMUSG00000035105	Egln3	209.479	5.35315	0.10862
ENSMUSG00000052760	A630001G21Rik	255.118	5.62109	0.108988
ENSMUSG00000002342	Tmem161a	880.743	5.11058	0.110296
ENSMUSG00000034593	Myo5a	35.0199	5.43034	0.110648
ENSMUSG00000029416	Slc15a4	330.427	4.1103	0.110824
ENSMUSG00000070111		40.1525	5.96252	0.111375
ENSMUSG00000002812	Flii	307.603	-5.11834	0.114009
ENSMUSG00000046139	Patl1	627.936	-4.49016	0.114296
ENSMUSG00000040811	Eml2	400.458	-6.99415	0.114577
ENSMUSG00000039768	Dnajc11	795.42	5.37488	0.114825
ENSMUSG00000023977	Ubr2	481.162	-4.6293	0.114994
ENSMUSG00000021978	Extl3	638.693	5.24942	0.115567
ENSMUSG00000028397	Kdm4c	318.371	5.54316	0.115567
ENSMUSG00000033107	Rnf125	784.527	3.80171	0.115567
ENSMUSG00000034931	Dhx8	341.242	4.04129	0.115567
ENSMUSG00000085741	5430405H02Rik	98.7577	4.63971	0.115567
ENSMUSG00000000532	Acvr1b	149.487	5.7305	0.120447
ENSMUSG00000036594	H2-Aa	4077.43	1.32586	0.121443
ENSMUSG00000068134	Zfp120	444.471	5.48176	0.121443
ENSMUSG00000097908	4933404O12Rik	229.111	4.11418	0.121443
ENSMUSG00000099094		161.33	7.63455	0.122651
ENSMUSG00000008200	Fnbp4	476.485	3.94999	0.125018
ENSMUSG00000112640	Gm32687	114.487	6.14696	0.125966
ENSMUSG00000037270	4932438A13Rik	404.666	5.21899	0.125989
ENSMUSG00000040209	Zfp704	454.816	-5.10894	0.125989
ENSMUSG00000041720	Pi4ka	529.436	-5.4131	0.126249
ENSMUSG00000062906	Hdac10	941.727	4.92725	0.12688
ENSMUSG00000023393	Slc17a9	592.806	-6.17761	0.127388
ENSMUSG00000022074	Tnfrsf10b	133.09	5.0902	0.129657
ENSMUSG00000042700	Sipa1l1	247.176	5.382	0.130808
ENSMUSG00000033565	Rbfox2	491.947	5.02663	0.131138
ENSMUSG00000022280	Rnf19a	885.292	5.72026	0.131958
ENSMUSG00000054702	Ap1s3	93.7932	2.40154	0.131958
ENSMUSG00000034748	Sirt6	204.608	3.46982	0.131965
ENSMUSG00000078606	Gvin2	22.6176	3.61823	0.131965
ENSMUSG00000031600	Vps37a	382.988	-5.99625	0.133705
ENSMUSG00000022401	Xpnpep3	59.743	4.83154	0.133844
ENSMUSG00000048416	Mlf1	346.55	-5.57132	0.135453
ENSMUSG00000036743	Psma8	330.588	6.53443	0.136033
ENSMUSG00000021504	B4galt7	225.523	-6.03376	0.136398
ENSMUSG00000076609	Igkc	59.3275	-5.2843	0.13696
ENSMUSG00000029190	D5Ertd579e	218.788	5.60789	0.137917
ENSMUSG00000035595	Fam174c	195.866	-6.76843	0.137943
ENSMUSG00000001020	S100a4	15.5394	-2.19913	0.138718
ENSMUSG00000040321	Zfp770	332.44	5.35513	0.140989
ENSMUSG00000027765	P2ry1	795.686	-4.46341	0.141179
ENSMUSG00000038116	Phf20	203.744	4.61825	0.141179
ENSMUSG00000058773	H1f5	576.493	-2.41204	0.141179
ENSMUSG00000060771	Tsga10	171.377	4.71948	0.141179
ENSMUSG00000039396	Neil3	797.057	4.957	0.141497
ENSMUSG00000055531	Cpsf6	3264.68	1.98688	0.141497
ENSMUSG00000026856	Dolpp1	610.141	6.53161	0.142391
ENSMUSG00000059939	9430015G10Rik	388.933	-6.52689	0.142391
ENSMUSG00000059975	Zfp74	198.44	5.96742	0.142391
ENSMUSG00000042406	Atf4	423.111	5.42216	0.142506
ENSMUSG00000029385	Ccng2	652.805	5.27613	0.142592
ENSMUSG00000039568	Ubald1	501.724	5.37334	0.142592
ENSMUSG00000066735	Vkorc1l1	755.793	4.50261	0.142592
ENSMUSG00000085655		44.9343	-5.53304	0.142906
ENSMUSG00000027580	Helz2	744.632	4.92058	0.14501
ENSMUSG00000021203	Otub2	489.31	5.56014	0.145721
ENSMUSG00000037234	Hook3	512.062	4.47199	0.145821
ENSMUSG00000044701	Il27	142.61	7.46118	0.146794
ENSMUSG00000015023	Ddx19a	292.977	4.73534	0.146817
ENSMUSG00000017837	Nkiras2	360.139	5.68912	0.147095
ENSMUSG00000024778	Fas	364.787	-5.74646	0.148727
ENSMUSG00000036333	Kidins220	204.082	4.8834	0.148727
ENSMUSG00000106913		97.7929	5.24756	0.148727
ENSMUSG00000101609	Kcnq1ot1	251.195	4.69881	0.149375
ENSMUSG00000006281	Tep1	131.173	4.10975	0.149477
ENSMUSG00000016239	Lonrf3	99.8047	4.70722	0.149931
ENSMUSG00000035561	Aldh1b1	186.332	7.48345	0.150213
ENSMUSG00000027395	Polr1b	1235.92	3.54884	0.151492
ENSMUSG00000018167	Stard3	824.388	4.79555	0.151715
ENSMUSG00000020687	Cdc27	859.899	-2.68871	0.151715
ENSMUSG00000028284	Map3k7	147.091	5.71869	0.151715
ENSMUSG00000034973	Dop1a	134.751	3.53486	0.151715
ENSMUSG00000037455	Slc18b1	444.492	5.06631	0.151715
ENSMUSG00000030677	Kif22	1475.66	-6.991	0.154905
ENSMUSG00000026617	Bpnt1	913.255	5.05356	0.155754
ENSMUSG00000033054	Npat	332.397	-4.05842	0.155926
ENSMUSG00000034175	Rhbdd3	796.159	5.75376	0.156107
ENSMUSG00000043290	Zfp784	16.6956	-3.19489	0.156107
ENSMUSG00000113035	5830428M24Rik	184.807	7.24323	0.156107
ENSMUSG00000032480	Dhx30	983.36	4.2657	0.156762
ENSMUSG00000052488	Cherp	818.262	3.6968	0.156762
ENSMUSG00000027806	Tsc22d2	268.114	6.0347	0.156767
ENSMUSG00000021481	Zfp346	238.695	5.72841	0.158011
ENSMUSG00000042363	Lgalsl	901.902	4.90173	0.158373
ENSMUSG00000030796	Tead2	460.919	4.92387	0.159023
ENSMUSG00000085347		78.9771	4.19404	0.159023
ENSMUSG00000001847	Rac1	4756	-1.59599	0.16174
ENSMUSG00000108079		127.602	5.23192	0.16174
ENSMUSG00000028268	Gbp3	670.181	4.98544	0.162597
ENSMUSG00000020109	Dnajb12	69.2569	-5.08133	0.16293
ENSMUSG00000078700	D030028A08Rik	297.119	-5.98637	0.16293
ENSMUSG00000027668	Mfn1	432.832	5.0558	0.163434
ENSMUSG00000030741	Spns1	534.575	4.39612	0.163958
ENSMUSG00000013787	Ehmt2	226.481	5.92477	0.164183
ENSMUSG00000026820	Ptges2	557.544	-4.09597	0.164639
ENSMUSG00000034035	Ccdc17	119.647	5.80397	0.164639
ENSMUSG00000027881	Prpf38b	633.797	-3.07573	0.164885
ENSMUSG00000038872	Zfhx3	263.214	4.63384	0.164885
ENSMUSG00000052914	Cyp2j6	1493.42	4.55429	0.16565
ENSMUSG00000006235	Epor	501.364	5.81994	0.166183
ENSMUSG00000038369	Ncoa6	446.357	-4.18172	0.166492
ENSMUSG00000020220	Vps13d	481.464	4.32	0.168268
ENSMUSG00000032440	Tgfbr2	505.391	5.6409	0.168797
ENSMUSG00000044950	Pwwp2a	44.7085	3.45423	0.17072
ENSMUSG00000021096	Ppm1a	336.967	3.42001	0.17256
ENSMUSG00000035828	Pim3	1204.54	3.70431	0.172634
ENSMUSG00000068923	Syt11	352.086	2.90397	0.172634
ENSMUSG00000074994	Qser1	272.455	4.39592	0.172634
ENSMUSG00000079553	Kifc1	302.637	4.78143	0.172634
ENSMUSG00000031015	Swap70	893.158	3.61684	0.175026
ENSMUSG00000039234	Sec24d	422.289	5.5243	0.175722
ENSMUSG00000021171	Esyt2	508.759	5.04363	0.175765
ENSMUSG00000028528	Dnajc6	234.232	5.21109	0.175765
ENSMUSG00000010721	Lmbr1	284.716	4.18319	0.176639
ENSMUSG00000050029	Rap2c	735.469	4.9388	0.17707
ENSMUSG00000018401	Mtmr4	474.14	5.92455	0.177245
ENSMUSG00000002496	Tsc2	134.399	5.91348	0.177319
ENSMUSG00000103940		183.841	-5.62195	0.177319
ENSMUSG00000000555	Itga5	655.988	5.05407	0.177493
ENSMUSG00000105304		860.454	-4.40753	0.178669
ENSMUSG00000030861	Acadsb	1349.33	2.39799	0.179051
ENSMUSG00000028106	Rprd2	399.467	-4.64881	0.182742
ENSMUSG00000004947	Dtx2	150.436	5.36301	0.184643
ENSMUSG00000038344	Txlng	99.1981	3.9477	0.184643
ENSMUSG00000049225	Pdp1	1439.78	4.10915	0.184643
ENSMUSG00000028199	Cryz	657.585	5.10809	0.185157
ENSMUSG00000022601	Zbtb11	553.713	4.38012	0.185384
ENSMUSG00000036282	Naa30	281.333	5.9304	0.18624
ENSMUSG00000067586	S1pr3	333.035	-7.88947	0.186446
ENSMUSG00000074305	Peak1	182.521	-5.85149	0.18781
ENSMUSG00000004462	Tbccd1	804.968	5.17017	0.18847
ENSMUSG00000037470	Uggt1	854.771	-4.23565	0.190122
ENSMUSG00000022761	Lztr1	856.828	4.72737	0.191046
ENSMUSG00000119776	Gm23849	24.5251	4.12118	0.191046
ENSMUSG00000054893	Zfp667	701.127	4.84785	0.191333
ENSMUSG00000028944	Prkag2	1947.88	1.41919	0.191706
ENSMUSG00000028378	Ptgr1	431.755	5.67146	0.19368
ENSMUSG00000055319	Sec23ip	236.044	4.68046	0.19368
ENSMUSG00000031540	Kat6a	149.563	4.42494	0.193697
ENSMUSG00000073437	D330041H03Rik	146.596	5.11425	0.194511
ENSMUSG00000042082	Arsb	159.677	-4.40314	0.19678
ENSMUSG00000020156	Pwwp3a	896.822	3.61522	0.196818
ENSMUSG00000022394	L3mbtl2	781.117	5.48945	0.197096
ENSMUSG00000028517	Plpp3	272.976	5.77856	0.198346
ENSMUSG00000008845	Cd163	338.643	5.64226	0.200103
ENSMUSG00000072809		37.7055	4.49315	0.200103
ENSMUSG00000075415	Fnbp1	1052.06	4.39263	0.200103
ENSMUSG00000018474	Chd3	275.425	5.49088	0.200796
ENSMUSG00000020646	Mboat2	1111.83	3.73332	0.200796
ENSMUSG00000027363	Usp8	648.842	3.89338	0.200796
ENSMUSG00000039735	Fnbp1l	1156.76	3.48956	0.200796
ENSMUSG00000048327	Ckap2l	421.81	-4.10146	0.200796
ENSMUSG00000066324	Bpnt2	1034.12	3.76707	0.200796
ENSMUSG00000001138	Cnnm3	230.663	4.61182	0.202114
ENSMUSG00000055480	Zfp458	237.562	6.69073	0.202114
ENSMUSG00000031337	Mtm1	401.02	4.31268	0.202712
ENSMUSG00000031504	Rab20	289.197	5.70689	0.203267
ENSMUSG00000068263	Efcc1	80.9312	3.7342	0.204087
ENSMUSG00000020692	Nle1	793.418	4.67393	0.204412
ENSMUSG00000027281	Slx4ip	218.096	5.19919	0.204412
ENSMUSG00000027551	Zfp64	579.61	5.50771	0.204412
ENSMUSG00000010307	Tmem86a	1213.92	4.29988	0.204465
ENSMUSG00000084183	Gm12009	10.297	-1.76844	0.205563
ENSMUSG00000030521	Mphosph10	530.26	5.95542	0.209778
ENSMUSG00000035151	Elmod2	1310.69	4.91109	0.210068
ENSMUSG00000114602		21.2891	-3.7018	0.210068
ENSMUSG00000031107	Rbmx2	307.524	-3.22538	0.210969
ENSMUSG00000056069	Otulinl	695.598	-3.79992	0.210969
ENSMUSG00000021671	Poc5	598.013	4.79426	0.211547
ENSMUSG00000022191	Drosha	509.724	4.32151	0.211547
ENSMUSG00000035007	Rundc1	369.251	3.86123	0.211891
ENSMUSG00000035572	Dcaf10	135.872	5.79137	0.211891
ENSMUSG00000013707	Tnfaip8l2	356.548	5.80094	0.212344
ENSMUSG00000018433	Nol11	2165.82	-1.42164	0.212649
ENSMUSG00000019814	Ltv1	701.244	5.1293	0.212649
ENSMUSG00000028671	Gale	322.215	-5.6621	0.212649
ENSMUSG00000059248	Septin9	565.6	4.81179	0.212649
ENSMUSG00000098923	Tmem185b	2026.52	1.28658	0.212649
ENSMUSG00000020381	Mrnip	204.108	5.23112	0.213085
ENSMUSG00000055670	Zzef1	211.739	5.48655	0.213085
ENSMUSG00000112639	A730063M14Rik	36.4098	3.76842	0.213217
ENSMUSG00000029049	Morn1	37.9967	-4.47663	0.213913
ENSMUSG00000026384	Ptpn4	231.236	5.20127	0.215451
ENSMUSG00000045671	Spred2	134.595	3.51033	0.215752
ENSMUSG00000042460	C1galt1	506.854	5.36702	0.216596
ENSMUSG00000044220	Nkx2-3	1651.69	2.38071	0.217873
ENSMUSG00000008976	Gabpa	1053.49	4.00722	0.219328
ENSMUSG00000056666	Retsat	417.794	4.17982	0.219328
ENSMUSG00000031487	Brf2	747.7	4.65793	0.220214
ENSMUSG00000025231	Sufu	357.641	5.34582	0.220617
ENSMUSG00000037022	Mmaa	461.691	5.28364	0.220897
ENSMUSG00000024622	Hmgxb3	257.583	3.97105	0.220912
ENSMUSG00000031166	Wdr13	412.227	5.14092	0.220912
ENSMUSG00000026933	Camsap1	65.3429	4.52955	0.221013
ENSMUSG00000007880	Arid1a	642.382	2.05181	0.222461
ENSMUSG00000028975	Pex14	92.9944	4.72365	0.222461
ENSMUSG00000030142	Clec4e	475.674	4.75111	0.222461
ENSMUSG00000019478	Rab4a	775.587	4.94878	0.225508
ENSMUSG00000020175	Rab36	363.075	-7.14417	0.226879
ENSMUSG00000019863	Qrsl1	283.517	4.57216	0.226977
ENSMUSG00000026159	Agfg1	408.101	4.38246	0.226977
ENSMUSG00000068735	Trp53i11	467.006	-5.5404	0.228065
ENSMUSG00000023806	Rsph3b	121.028	-3.41194	0.232167
ENSMUSG00000100455		343.07	-4.10554	0.232167
ENSMUSG00000019726	Lyst	34.3907	4.00414	0.234487
ENSMUSG00000040648	Ppip5k2	337.083	4.07389	0.235961
ENSMUSG00000047996	Prrg1	523.427	-4.22634	0.236771
ENSMUSG00000073096	Lrrc61	225.224	5.18836	0.236771
ENSMUSG00000092349	Smim40	48.1765	5.71933	0.236815
ENSMUSG00000022514	Il1rap	250.571	5.90396	0.238359
ENSMUSG00000002968	Med25	55.9272	4.57254	0.240597
ENSMUSG00000021610	Clptm1l	1541.67	-3.4181	0.241726
ENSMUSG00000097121	D130020L05Rik	214.778	5.11042	0.24276
ENSMUSG00000020790	Ankfy1	673.9	4.06264	0.243454
ENSMUSG00000029798	Herc6	384.956	5.53965	0.243454
ENSMUSG00000042015	Wdr41	648.525	4.74136	0.243454
ENSMUSG00000093930	Hmgcs1	984.646	3.7099	0.243454
ENSMUSG00000029439	Sfswap	406.066	-3.51426	0.245076
ENSMUSG00000021759	Plpp1	293.254	5.44983	0.245436
ENSMUSG00000021112	Pals1	336.766	4.27534	0.246351
ENSMUSG00000023952	Gtpbp2	318.866	3.21332	0.246351
ENSMUSG00000036875	Dna2	888.423	-4.22265	0.24655
ENSMUSG00000039264	Gimap3	417.228	3.79475	0.24655
ENSMUSG00000041025	Iffo2	106.501	4.85267	0.24655
ENSMUSG00000029312	Klhl8	406.351	-6.20447	0.2472
ENSMUSG00000061950	Ppp4r1	348.561	-3.20453	0.2472
ENSMUSG00000044906	4930503L19Rik	679.291	-4.8727	0.24898
ENSMUSG00000022064	Pibf1	314.779	5.95149	0.249558
ENSMUSG00000039748	Exo1	952.17	-3.02671	0.250586
ENSMUSG00000057406	Nsd2	294.99	3.82476	0.250586
ENSMUSG00000067430	Zfp763	1077.41	4.66186	0.251814
ENSMUSG00000026939	Tmem141	366.718	4.28553	0.252599
ENSMUSG00000035597	Prpf39	469.478	5.31491	0.252599
ENSMUSG00000067851	Arfgef1	545.67	-2.3239	0.252599
ENSMUSG00000037343	Taf2	1284.41	-1.60287	0.253011
ENSMUSG00000053559	Smagp	326.746	5.51022	0.253011
ENSMUSG00000010453	Kansl3	667.827	4.07653	0.253189
ENSMUSG00000028948	Nol9	360.747	-4.062	0.253408
ENSMUSG00000042302	Ehbp1	92.4656	4.68705	0.253582
ENSMUSG00000023852	Chd1	587.319	3.65178	0.253952
ENSMUSG00000031880	Rrad	479.275	5.20864	0.254573
ENSMUSG00000024137	E4f1	148.209	4.28756	0.257317
ENSMUSG00000027219	Slc28a2	782.881	4.65121	0.257317
ENSMUSG00000033983	Coil	792.181	4.49992	0.259166
ENSMUSG00000038145	Snrk	459.352	-4.51038	0.259297
ENSMUSG00000104369		134.324	4.33709	0.259297
ENSMUSG00000043683	Fem1a	734.034	-3.40134	0.259631
ENSMUSG00000039218	Srrm2	1359.14	-2.01136	0.260127
ENSMUSG00000081769	Gm12216	109.056	4.14375	0.261949
ENSMUSG00000031511	Arhgef7	252.589	4.84799	0.262169
ENSMUSG00000044730	9930104L06Rik	605.81	-3.16832	0.262452
ENSMUSG00000007817	Zmiz1	207.431	3.00458	0.262795
ENSMUSG00000019518	Ap4m1	586.76	5.42832	0.263099
ENSMUSG00000006307	Kmt2b	199.683	-5.1336	0.263782
ENSMUSG00000095315	Gm10130	164.183	5.22127	0.264626
ENSMUSG00000029414	Kntc1	47.078	-3.96685	0.264782
ENSMUSG00000029767	Calu	1555.7	3.19121	0.265072
ENSMUSG00000062190	Lancl2	1146.62	3.50587	0.267119
ENSMUSG00000034801	Sos2	388.648	6.12674	0.267525
ENSMUSG00000036879	Phkb	986.65	4.50161	0.267525
ENSMUSG00000005417	Mprip	321.97	-4.31236	0.268055
ENSMUSG00000032193	Ldlr	244.649	5.0586	0.268055
ENSMUSG00000084785		44.8169	5.07089	0.268055
ENSMUSG00000037098	Rab11fip3	102.228	4.42924	0.268191
ENSMUSG00000043881	Kbtbd7	845.61	4.16241	0.268633
ENSMUSG00000030124	Lag3	418.856	5.64009	0.268894
ENSMUSG00000032066	Bco2	155.876	6.27941	0.268894
ENSMUSG00000034757	Tmub2	2440.42	1.40735	0.269317
ENSMUSG00000044030	Irf2bp1	424.928	5.12326	0.272266
ENSMUSG00000002578	Ikzf4	82.5697	4.58187	0.272855
ENSMUSG00000024271	Elp2	3642.18	1.26445	0.272855
ENSMUSG00000025153	Fasn	163.434	-5.3736	0.272855
ENSMUSG00000024357	Sil1	915.101	3.29757	0.273798
ENSMUSG00000049106	Dcaf5	225.369	5.41324	0.273798
ENSMUSG00000023262	Acy1	432.451	5.50085	0.274134
ENSMUSG00000032763	Ilvbl	1909.4	6.31761	0.274352
ENSMUSG00000024219	Anks1	542.259	4.59905	0.274837
ENSMUSG00000028273	Pdlim5	546.129	4.59904	0.274837
ENSMUSG00000037664	Cdkn1c	106.253	4.05211	0.274837
ENSMUSG00000033099	Nol12	1064.19	-1.88146	0.277144
ENSMUSG00000039901	Armh3	235.427	6.75442	0.277425
ENSMUSG00000042208	Sanbr	534.782	3.06114	0.277835
ENSMUSG00000044628	Rnf208	249.515	6.32338	0.277835
ENSMUSG00000031787	Katnb1	245.075	-6.76627	0.279045
ENSMUSG00000039686	Zer1	103.466	5.44213	0.279059
ENSMUSG00000068206	Pick1	158.416	5.07444	0.279059
ENSMUSG00000082361	Btc	370.469	4.75348	0.280488
ENSMUSG00000097585	E230029C05Rik	257.991	-5.7455	0.281261
ENSMUSG00000048307	Ankrd46	2726.07	-1.0733	0.281843
ENSMUSG00000031262	Cenpi	591.723	5.13781	0.283232
ENSMUSG00000048440	Cyp4f16	523.36	-3.30783	0.284079
ENSMUSG00000019873	Reep3	591.699	1.88294	0.284628
ENSMUSG00000038806	Sde2	3641.84	1.70413	0.285067
ENSMUSG00000057788	Ddx49	676.89	4.40895	0.285658
ENSMUSG00000009406	Elk1	489.752	4.41623	0.286389
ENSMUSG00000029166	Mapre3	510.558	5.13546	0.286764
ENSMUSG00000050821	Fam131a	399.101	6.14515	0.286764
ENSMUSG00000020330	Hmmr	202.114	5.12986	0.28682
ENSMUSG00000028152	Tspan5	999.258	4.33622	0.28682
ENSMUSG00000028959	Fastk	313.134	3.95535	0.28682
ENSMUSG00000117335		51.8883	-5.47177	0.287819
ENSMUSG00000032557	Uba5	900.226	-2.59376	0.288083
ENSMUSG00000009112	Bcl2l13	525.375	4.05391	0.288454
ENSMUSG00000046546	Fam43a	2544.56	1.924	0.289958
ENSMUSG00000027684	Mecom	2395.44	2.75024	0.292652
ENSMUSG00000029771	Irf5	546.074	-4.80953	0.293402
ENSMUSG00000037972	Snn	196.86	4.08902	0.294344
ENSMUSG00000025262	Fam120c	160.187	4.38616	0.294367
ENSMUSG00000034342	Cbl	540.536	3.15119	0.294391
ENSMUSG00000079215	Zfp664	469.726	5.34827	0.294391
ENSMUSG00000028270	Gbp2	1040.68	3.4559	0.295411
ENSMUSG00000033436	Armcx2	640.358	5.39884	0.295411
ENSMUSG00000050244	Heatr1	613.534	-3.91743	0.295411
ENSMUSG00000102466		393.865	4.83121	0.295411
ENSMUSG00000108365		148.786	4.78383	0.297579
ENSMUSG00000022799	Arhgap31	64.8285	4.60565	0.298203
ENSMUSG00000011179	Odc1	1413.18	-1.57141	0.298985
ENSMUSG00000008153	Clstn3	989.303	5.33683	0.299732
ENSMUSG00000041747	Utp15	3237.25	1.86249	0.299732
ENSMUSG00000025509	Pnpla2	470.267	4.19711	0.299791
ENSMUSG00000011427	Zfp790	232.428	4.32941	0.300049
ENSMUSG00000116475		7.17653	-1.90321	0.302522
ENSMUSG00000061751	Kalrn	231.974	-5.10703	0.302591
ENSMUSG00000011158	Brf1	771.662	-4.40228	0.305554
ENSMUSG00000031925	Maml2	194.483	4.0515	0.305655
ENSMUSG00000033009	Ogfod1	727.636	3.12533	0.305655
ENSMUSG00000048200	Cracr2b	514.123	4.47277	0.305655
ENSMUSG00000050530	Fam171a1	580.423	5.06971	0.305655
ENSMUSG00000085315	A430018G15Rik	25.3006	3.47446	0.305655
ENSMUSG00000086074		32.0774	4.2998	0.307122
ENSMUSG00000079260	Tmppe	429.361	5.29946	0.309513
ENSMUSG00000102644	Thap6	106.723	4.60845	0.310483
ENSMUSG00000003345	Csnk1g2	242.157	5.40065	0.310576
ENSMUSG00000031979	Cog2	768.779	4.73532	0.310576
ENSMUSG00000117613		603.295	3.8673	0.310576
ENSMUSG00000022672	Prkdc	457.57	3.61109	0.311195
ENSMUSG00000026925	Inpp5e	528.211	-4.85564	0.311195
ENSMUSG00000029022	Miip	244.019	-5.63426	0.311195
ENSMUSG00000030782	Tgfb1i1	256.074	-5.05551	0.311195
ENSMUSG00000045071	E130308A19Rik	329.905	4.73116	0.311195
ENSMUSG00000046311	Zfp62	426.562	4.44354	0.311195
ENSMUSG00000064127	Med14	386.361	4.20593	0.311195
ENSMUSG00000072618	Gm10384	348.808	-4.93568	0.311195
ENSMUSG00000026922	Agpat2	1146.88	3.88459	0.312579
ENSMUSG00000032815	Fanca	172.585	4.166	0.312836
ENSMUSG00000040111	Gramd1b	267.57	4.40243	0.312836
ENSMUSG00000105676		36.8037	-3.31197	0.312836
ENSMUSG00000031399	Fam3a	250.926	5.30778	0.315527
ENSMUSG00000035367	Rmi1	433.355	4.23069	0.315527
ENSMUSG00000039967	Zfp292	679.568	3.78096	0.315527
ENSMUSG00000062526	Mppe1	593.234	3.4126	0.315527
ENSMUSG00000050549	Fam241a	94.3274	5.78165	0.315725
ENSMUSG00000032278	Paqr5	856.791	4.04987	0.316161
ENSMUSG00000005907	Pex1	317.97	4.66534	0.317145
ENSMUSG00000021936	Mapk8	1167.19	-3.54189	0.317597
ENSMUSG00000003153	Slc2a3	6773.76	0.97836	0.319036
ENSMUSG00000033460	Armcx1	439.23	5.20681	0.319036
ENSMUSG00000013275	Slc41a1	192.198	4.72971	0.319396
ENSMUSG00000001986	Gria3	283.641	4.82924	0.319756
ENSMUSG00000009630	Ppp2cb	335.822	5.7523	0.319823
ENSMUSG00000003847	Nfat5	72.4808	4.02984	0.320288
ENSMUSG00000063317	Usp31	321.808	-5.55255	0.320288
ENSMUSG00000067424	Zfp563	505.304	4.38533	0.320288
ENSMUSG00000028597	Gpx7	380.593	4.56974	0.321134
ENSMUSG00000031563	Wwc2	415.956	3.42658	0.321134
ENSMUSG00000089669	Tnfsf13	205.37	5.17172	0.32285
ENSMUSG00000026269	Rnpepl1	256.461	5.74448	0.322998
ENSMUSG00000007670	Khsrp	242.298	3.88351	0.323778
ENSMUSG00000032127	Vps11	625.585	4.9893	0.323966
ENSMUSG00000002104	Rapsn	136.565	4.89246	0.324067
ENSMUSG00000032374	Plod2	286.285	4.93943	0.324067
ENSMUSG00000033016	Nfatc1	677.648	-3.17385	0.324067
ENSMUSG00000055866	Per2	83.1709	4.18928	0.324067
ENSMUSG00000051839	Gypa	256.551	-5.66608	0.324357
ENSMUSG00000021236	Entpd5	1752.79	2.77342	0.324474
ENSMUSG00000020691	Mettl2	309.261	3.7526	0.324497
ENSMUSG00000073415		81.4051	4.51173	0.324894
ENSMUSG00000058656	Samd12	239.954	4.21456	0.326147
ENSMUSG00000059423	Zfp933	345.313	4.84676	0.327207
ENSMUSG00000038178	Slc43a2	266.246	3.86156	0.327383
ENSMUSG00000010392	Gosr1	1106.12	3.72657	0.327675
ENSMUSG00000021224	Numb	324.955	4.67913	0.327675
ENSMUSG00000022533	Atp13a3	282.832	3.19292	0.327675
ENSMUSG00000030219	Erp27	518.23	4.36332	0.327675
ENSMUSG00000034021	Pds5b	428.227	-2.82205	0.327675
ENSMUSG00000044252	Osbpl1a	929.332	3.45905	0.327675
ENSMUSG00000061032	Rrp1	2213.01	-1.52046	0.328281
ENSMUSG00000043923	Ccdc84	152.39	5.99933	0.328564
ENSMUSG00000040537	Adam22	203.669	3.74864	0.328963
ENSMUSG00000026705	Klhl20	583.95	5.46786	0.32943
ENSMUSG00000062604	Srpk2	1170.57	-2.03087	0.330516
ENSMUSG00000022034	Esco2	533.68	-3.81862	0.331287
ENSMUSG00000036452	Arhgap26	537.004	5.28188	0.331905
ENSMUSG00000063108	Zfp26	1680.85	3.10431	0.331905
ENSMUSG00000066043	Phactr4	106.371	5.05625	0.331905
ENSMUSG00000019734	Tmc4	36.1861	3.68445	0.33374
ENSMUSG00000026273	Mterf4	776.666	3.66677	0.33374
ENSMUSG00000027177	Hipk3	559.249	4.62138	0.33374
ENSMUSG00000034997	Htr2a	100.844	5.05948	0.33374
ENSMUSG00000021244	Ylpm1	915.847	3.71235	0.334156
ENSMUSG00000028073	Pear1	607.684	4.04258	0.334156
ENSMUSG00000031256	Cstf2	2945.82	-2.55808	0.334156
ENSMUSG00000031921	Terf2	131.884	3.89812	0.334156
ENSMUSG00000032340	Neo1	209.628	-6.78258	0.334156
ENSMUSG00000036136	Fam110c	844.837	4.24764	0.334156
ENSMUSG00000037286	Stag1	1088.19	1.73488	0.334156
ENSMUSG00000040272	Accs	677.241	-4.36359	0.334156
ENSMUSG00000053931	Cnn3	271.477	4.4547	0.334156
ENSMUSG00000086158	Ccpg1os	205.304	5.28953	0.334156
ENSMUSG00000106751		336.063	-4.96936	0.334156
ENSMUSG00000026116	Tmem131	266.679	4.83114	0.335752
ENSMUSG00000003360	Ddx23	401.357	4.05941	0.336283
ENSMUSG00000021893	Capn7	2107.08	-2.86384	0.336878
ENSMUSG00000024095	Hnrnpll	1041.24	-3.19839	0.336878
ENSMUSG00000027522	Stx16	396.406	3.25438	0.336878
ENSMUSG00000032816	Igdcc4	182.254	4.72745	0.337111
ENSMUSG00000036104	Rab3gap1	1099.03	3.4	0.337902
ENSMUSG00000046991	Wdr27	142.743	5.07146	0.340993
ENSMUSG00000024579	Pcyox1l	1310.15	3.66207	0.34533
ENSMUSG00000085069	Prdm16os	71.5515	4.79808	0.346562
ENSMUSG00000025571	Tnrc6c	391.938	3.16835	0.346938
ENSMUSG00000030031	Kbtbd8	540.382	5.7908	0.346938
ENSMUSG00000057132	Rpgrip1	256.892	5.28935	0.346938
ENSMUSG00000025823	Pdia4	2204.1	-1.28986	0.34732
ENSMUSG00000038065	Mturn	177.1	4.97189	0.350381
ENSMUSG00000103094		276.836	4.8853	0.350965
ENSMUSG00000106946		213.163	6.13795	0.352024
ENSMUSG00000030685	Kctd13	326.61	5.16875	0.352247
ENSMUSG00000036109	Mbnl3	1584.31	-1.74823	0.352247
ENSMUSG00000002983	Relb	100.519	3.98095	0.35382
ENSMUSG00000032402	Smad3	439.638	-3.37694	0.355711
ENSMUSG00000019854	Reps1	211.283	5.32624	0.355885
ENSMUSG00000026781	Acbd5	1075.9	2.99193	0.355885
ENSMUSG00000029319	Coq2	829.151	-2.09239	0.355885
ENSMUSG00000057835	Zfp119a	579.423	5.15865	0.359559
ENSMUSG00000037253	Mex3c	277.497	4.79884	0.359741
ENSMUSG00000105851		176.346	-4.40046	0.360589
ENSMUSG00000046768	Rhoj	817.934	3.01606	0.360594
ENSMUSG00000027652	Ralgapb	174.606	4.57798	0.361305
ENSMUSG00000037752	Xkr8	719.729	5.12881	0.36209
ENSMUSG00000104053		191.672	5.54346	0.362384
ENSMUSG00000001034	Mapk7	200.102	4.76642	0.362385
ENSMUSG00000062031	Pgghg	113.027	-4.41358	0.363111
ENSMUSG00000007029	Vars	884.331	3.76994	0.365741
ENSMUSG00000020253	Ppm1m	367.775	5.2789	0.367699
ENSMUSG00000042050	Dync2i1	271.42	4.62902	0.369883
ENSMUSG00000009073	Nf2	154.674	3.60023	0.371142
ENSMUSG00000003119	Cdk12	391.071	-4.05444	0.371985
ENSMUSG00000022801	Lrch3	381.774	4.30247	0.374641
ENSMUSG00000046111	Cep295	766.486	2.96168	0.374641
ENSMUSG00000048924	Ccdc125	263.912	3.18057	0.374817
ENSMUSG00000002222	Rmnd5a	476.714	4.03166	0.377451
ENSMUSG00000020420	Zfp607a	768.38	5.03798	0.377451
ENSMUSG00000043411	Usp48	837.477	2.78892	0.377451
ENSMUSG00000085704	4921531C22Rik	233.928	6.35736	0.377451
ENSMUSG00000024241	Sos1	428.713	-3.17579	0.377819
ENSMUSG00000034071	Zfp551	377.193	4.60474	0.378114
ENSMUSG00000021366	Hivep1	48.9311	3.66234	0.378179
ENSMUSG00000029502	Golga3	364.16	4.46305	0.378179
ENSMUSG00000059824	Dbp	230.192	4.97344	0.379092
ENSMUSG00000099583	H3c4	280.334	4.29613	0.379092
ENSMUSG00000033703	Fcsk	105.245	4.11545	0.379278
ENSMUSG00000021895	Arhgef3	1258.21	2.94444	0.380773
ENSMUSG00000036278	Macrod1	320.802	-2.61797	0.380773
ENSMUSG00000024130	Abca3	413.81	-3.40807	0.381187
ENSMUSG00000117596		26.3532	7.56351	0.381187
ENSMUSG00000014470	Rnf166	1148.41	3.75534	0.382775
ENSMUSG00000038393	Txnip	13225.9	1.05596	0.382828
ENSMUSG00000028886	Eya3	239.911	2.86096	0.383551
ENSMUSG00000025758	Plk4	941.425	3.61358	0.383705
ENSMUSG00000000982	Ccl3	257.417	4.93483	0.385573
ENSMUSG00000066554	Gm10167	7.33531	1.70237	0.387177
ENSMUSG00000076469	Trbv13-2	50.188	3.12051	0.387177
ENSMUSG00000022792	Yars2	1058.06	-1.75433	0.388167
ENSMUSG00000027995	Tlr2	583.794	4.81364	0.390834
ENSMUSG00000029833	Trim24	245.101	-5.2388	0.390834
ENSMUSG00000037583	Nr0b2	210.944	-5.74058	0.390841
ENSMUSG00000038766	Gabpb2	278.484	5.438	0.390841
ENSMUSG00000086468	Etaa1os	79.1454	5.00893	0.390841
ENSMUSG00000040913	Fbxw4	27.6437	3.66016	0.391201
ENSMUSG00000075273	Ttc30b	439.35	3.83142	0.391542
ENSMUSG00000003068	Stk11	1429.35	-1.31663	0.395131
ENSMUSG00000022755	Adgrg7	396.668	-5.42986	0.395131
ENSMUSG00000087449		14.0193	-4.75404	0.395131
ENSMUSG00000019790	Stxbp5	310.688	4.73829	0.395847
ENSMUSG00000026667	Uhmk1	908.87	3.79424	0.395847
ENSMUSG00000041912	Tdrkh	400.974	4.36212	0.395847
ENSMUSG00000038718	Pbx3	324.637	-4.03144	0.396353
ENSMUSG00000069045	Ddx3y	356.225	3.00017	0.39764
ENSMUSG00000021027	Ralgapa1	262.386	3.70369	0.397857
ENSMUSG00000117975	Itprip	271.535	4.41475	0.397857
ENSMUSG00000025226	Fbxl15	343.197	3.63975	0.39831
ENSMUSG00000021240	Abcd4	127.686	3.87494	0.399499
ENSMUSG00000023923	Tbc1d5	242.361	4.48597	0.399806
ENSMUSG00000028896	Rcc1	1302.82	5.68082	0.399806
ENSMUSG00000105965		8.8836	-1.60478	0.399832
ENSMUSG00000031791	Tmem38a	363.951	5.88992	0.403947
ENSMUSG00000021068	Nin	180.703	5.00732	0.404278
ENSMUSG00000105519		646.335	3.15742	0.405248
ENSMUSG00000036983	Tfb1m	412.623	3.74678	0.407365
ENSMUSG00000052593	Adam17	730.644	3.44072	0.407365
ENSMUSG00000034390	Cmip	72.1966	3.29323	0.407934
ENSMUSG00000079685	Ulbp1	97.7974	5.71739	0.407934
ENSMUSG00000089832	Shkbp1	401.122	4.24475	0.407934
ENSMUSG00000037242	Clic4	2764.05	1.67278	0.408662
ENSMUSG00000036568	Bicral	488.203	4.32804	0.410063
ENSMUSG00000108414	Snhg1	174.754	4.35993	0.410414
ENSMUSG00000026458	Ppfia4	254.171	5.94789	0.410526
ENSMUSG00000032212	Sltm	489.088	3.55519	0.410526
ENSMUSG00000075376	Rc3h2	389.383	3.42585	0.410526
ENSMUSG00000024251	Thada	451.969	4.20269	0.412837
ENSMUSG00000002396	Ocel1	144.409	5.66639	0.413801
ENSMUSG00000001229	Dpp9	92.4267	4.98989	0.414868
ENSMUSG00000043873	Chil5	267.464	4.74814	0.41678
ENSMUSG00000069539	Scyl2	536.71	-4.64781	0.41725
ENSMUSG00000060579	Fhit	89.85	5.46518	0.417442
ENSMUSG00000030314	Atg7	1110.65	1.9554	0.417894
ENSMUSG00000041203	Trir	618.489	3.829	0.417894
ENSMUSG00000083844	Ube2d-ps	330.705	4.9259	0.419555
ENSMUSG00000056895	H2bu2	119.533	4.74475	0.420845
ENSMUSG00000052681	Rap1b	8170.29	-1.34821	0.422025
ENSMUSG00000021180	Rps6ka5	352.288	-4.84545	0.423042
ENSMUSG00000040940	Arhgef1	684.057	2.21783	0.423428
ENSMUSG00000079414	Gm11110	397.514	-2.78625	0.423428
ENSMUSG00000095567	Noc2l	171.283	-3.51352	0.423428
ENSMUSG00000004043	Stat5a	1113.24	3.7586	0.423673
ENSMUSG00000031570	Plpp5	647.248	4.55889	0.423767
ENSMUSG00000024590	Lmnb1	1005.78	3.6796	0.426232
ENSMUSG00000026872	Zeb2	727.636	-2.50143	0.42632
ENSMUSG00000015766	Eps8	328.051	3.59582	0.427796
ENSMUSG00000029478	Ncor2	302.653	5.43854	0.427796
ENSMUSG00000056413	Adap1	247.823	5.09645	0.427796
ENSMUSG00000062007	Hsh2d	56.199	4.28389	0.428768
ENSMUSG00000047804	Akap10	415.146	3.87915	0.431073
ENSMUSG00000025423	Pias2	556.116	2.29239	0.432059
ENSMUSG00000038451	Spsb2	732.864	-1.73798	0.432059
ENSMUSG00000021697	Depdc1b	128.757	-4.31083	0.432643
ENSMUSG00000026797	Stxbp1	331.799	4.66516	0.432643
ENSMUSG00000038418	Egr1	842.963	1.94055	0.432643
ENSMUSG00000050600	Zfp831	188.578	4.89754	0.432643
ENSMUSG00000067336	Bmpr2	445.327	4.0789	0.432643
ENSMUSG00000074896	Ifit3	356.035	5.06172	0.434136
ENSMUSG00000105471		77.9429	-2.41824	0.434136
ENSMUSG00000057541	Pus7	283.481	-3.53854	0.435173
ENSMUSG00000114617		164.94	4.809	0.435173
ENSMUSG00000021192	Golga5	143.865	4.81232	0.437446
ENSMUSG00000116995		492.878	3.88886	0.437974
ENSMUSG00000039929	Urb1	177.577	5.61618	0.438037
ENSMUSG00000107868		114.389	5.17406	0.43922
ENSMUSG00000036898	Zfp157	837.561	-2.87304	0.43992
ENSMUSG00000051373	Plpp7	526.322	5.39748	0.43992
ENSMUSG00000096971	4930556M19Rik	513.135	2.86199	0.440352
ENSMUSG00000038079	Tmem237	1307.06	2.30854	0.440877
ENSMUSG00000009828	Cilk1	150.342	3.81872	0.442279
ENSMUSG00000032238	Rora	466.06	4.40271	0.442279
ENSMUSG00000034037	Fgd5	262.743	4.89215	0.442279
ENSMUSG00000038740	Mvb12b	68.8874	3.62262	0.442279
ENSMUSG00000029655	N4bp2l2	2528.5	1.40092	0.442827
ENSMUSG00000026605	Cenpf	86.262	4.64881	0.442888
ENSMUSG00000064284	Cdpf1	1068.77	-2.16175	0.442888
ENSMUSG00000050973	Gdpgp1	856.191	-4.10829	0.443042
ENSMUSG00000071302	2610044O15Rik8	434.519	4.11742	0.443042
ENSMUSG00000092260	Zfp963	187.328	5.6745	0.443042
ENSMUSG00000017499	Cdc6	1619	4.60545	0.443314
ENSMUSG00000058454	Dhcr7	2881.28	2.37788	0.443908
ENSMUSG00000025437	Usp33	537.306	-4.3484	0.4448
ENSMUSG00000022861	Dgkg	47.7587	4.07932	0.449594
ENSMUSG00000040016	Ptger3	1502.31	2.76511	0.450946
ENSMUSG00000034673	Pbx2	303.956	3.85112	0.450966
ENSMUSG00000068686	Cd59b	64.3096	4.63008	0.451272
ENSMUSG00000066800	Rnasel	415.409	3.16071	0.452236
ENSMUSG00000033540	Idua	488.656	-4.63528	0.453274
ENSMUSG00000034850	Tmem127	795.073	3.18572	0.453754
ENSMUSG00000017631	Abr	437.662	3.13643	0.455638
ENSMUSG00000059263	Usp47	395.852	3.63081	0.455638
ENSMUSG00000026519	Tmem63a	753.786	3.24204	0.456717
ENSMUSG00000028709	Mob3c	520.254	3.74537	0.456717
ENSMUSG00000031227	Magee1	320.376	5.78825	0.456717
ENSMUSG00000043644	0610009L18Rik	116.399	-3.69147	0.456717
ENSMUSG00000070476	Fam217b	255.175	5.11439	0.456717
ENSMUSG00000045327	6330549D23Rik	8.27246	1.63973	0.45674
ENSMUSG00000046794	Ppp1r3b	751.704	-4.87172	0.460796
ENSMUSG00000020721	Helz	704.021	-2.048	0.461326
ENSMUSG00000031753	Cog4	667.865	3.28382	0.461326
ENSMUSG00000074807		111.906	4.82145	0.462292
ENSMUSG00000034300	Fam53c	522.313	4.55413	0.462967
ENSMUSG00000027323	Rad51	902.417	4.56634	0.464026
ENSMUSG00000030880	Polr3e	634.222	3.54403	0.464026
ENSMUSG00000042213	Zfand4	542.347	3.12929	0.464026
ENSMUSG00000043419	Rnf227	575.121	-2.75156	0.464026
ENSMUSG00000057778	Cyb5d2	615.065	-2.89322	0.464026
ENSMUSG00000021193	Pitrm1	1157.27	-1.70687	0.465575
ENSMUSG00000039046	Usp6nl	438.096	3.57735	0.465575
ENSMUSG00000022610	Mapk12	237.98	5.35636	0.466374
ENSMUSG00000028218	Cibar1	2235.77	-1.11618	0.4664
ENSMUSG00000022297	Fzd6	868.121	4.05601	0.467549
ENSMUSG00000026142	Rhbdd1	587.642	3.40845	0.467817
ENSMUSG00000046753	Ccdc66	239.277	-3.87956	0.470496
ENSMUSG00000031095	Cul4b	1284.03	2.99616	0.471035
ENSMUSG00000031821	Gins2	1970.35	-1.51938	0.471035
ENSMUSG00000060397	Zfp128	277.586	5.6781	0.471035
ENSMUSG00000111030		178.714	4.91769	0.471182
ENSMUSG00000035845	Alg12	317.218	5.58816	0.471849
ENSMUSG00000002147	Stat6	1512.7	1.89667	0.472167
ENSMUSG00000031221	Igbp1	1186.79	2.13688	0.472167
ENSMUSG00000032336	Nptn	180.098	2.95901	0.472167
ENSMUSG00000032400	Zwilch	241.703	5.62673	0.472167
ENSMUSG00000036022	Fam122b	851.645	-4.78232	0.472167
ENSMUSG00000037762	Slc16a9	342.395	3.72321	0.472167
ENSMUSG00000037946	Fgd3	354.213	4.42168	0.472167
ENSMUSG00000039633	Lonrf1	257.342	-3.73318	0.472167
ENSMUSG00000060981	H4c8	28.7795	6.18905	0.472167
ENSMUSG00000062115	Rai1	229.084	4.4776	0.472167
ENSMUSG00000002365	Snx9	318.027	4.40487	0.47328
ENSMUSG00000022488	Nckap1l	3061.38	-1.90446	0.47328
ENSMUSG00000022552	Sharpin	1340.09	2.25148	0.47328
ENSMUSG00000027115	Kif18a	266.141	3.36093	0.47328
ENSMUSG00000027381	Bcl2l11	250.894	-5.25685	0.47328
ENSMUSG00000028007	Snx7	591.882	-5.71241	0.47328
ENSMUSG00000028454	Pigo	374.368	-5.18691	0.47328
ENSMUSG00000038943	Prc1	315.042	4.86953	0.47328
ENSMUSG00000040479	Dgkz	714.146	3.33889	0.47328
ENSMUSG00000047036	Zfp445	359.243	2.98785	0.47328
ENSMUSG00000047749	Zc3hav1l	310.455	3.69452	0.47328
ENSMUSG00000075558		37.6123	3.65118	0.47328
ENSMUSG00000104529	Rbakdn	70.6497	4.95322	0.47328
ENSMUSG00000116673	A630089N07Rik	149.626	3.47598	0.47328
ENSMUSG00000026319	Relch	336.157	3.45397	0.474726
ENSMUSG00000033114	Slc35d2	636.694	3.78114	0.476003
ENSMUSG00000052812	Atad2b	631.87	-3.1615	0.476003
ENSMUSG00000030041	M1ap	182.123	4.42781	0.479658
ENSMUSG00000036817	Sun1	621.422	4.53385	0.479658
ENSMUSG00000048285	Frmd6	289.713	4.64973	0.479658
ENSMUSG00000075028	Prdm11	264.042	-5.51823	0.479658
ENSMUSG00000025572	Tmc6	602.412	4.93996	0.480223
ENSMUSG00000041515	Irf8	452.013	-5.24595	0.480223
ENSMUSG00000027776	Il12a	790.808	-2.12202	0.480994
ENSMUSG00000037851	Iars	2025.49	-2.33717	0.480994
ENSMUSG00000053411	Cbx7	712	-4.28125	0.480994
ENSMUSG00000020289	Nprl3	574.027	3.60838	0.481352
ENSMUSG00000038866	Zcchc2	609.438	-4.75808	0.481545
ENSMUSG00000032834	Pwp2	1574.78	3.17856	0.485337
ENSMUSG00000022710	Usp7	798.182	2.57456	0.487532
ENSMUSG00000035929	H2-Q4	21.9875	2.21718	0.48774
ENSMUSG00000031245	Hmgn5	159.957	-3.25325	0.489513
ENSMUSG00000089809	A930011G23Rik	1126.97	3.06019	0.489513
ENSMUSG00000052794	1700030K09Rik	247.532	4.48495	0.49067
ENSMUSG00000085622	3110056K07Rik	307.102	3.94445	0.49067
ENSMUSG00000051361	6030498E09Rik	237.92	4.28012	0.490699
ENSMUSG00000039285	Azi2	834.586	3.37464	0.492258
ENSMUSG00000090112	Shprh	1005.14	2.72759	0.492544
ENSMUSG00000022035	Ccdc25	586.066	3.9289	0.492693
ENSMUSG00000031072	LTO1	493.125	3.88209	0.494334
ENSMUSG00000031862	Atp13a1	629.502	3.48336	0.495399
ENSMUSG00000114255		82.3098	-4.93745	0.497462
ENSMUSG00000043931	Gimap7	195.341	6.05053	0.498671
ENSMUSG00000097729		385.258	-1.97438	0.500891
ENSMUSG00000071648	Rom1	259.158	4.0954	0.502761
ENSMUSG00000057842	Zfp595	386.547	-4.04269	0.504347
ENSMUSG00000030850	Ate1	2413.41	1.49664	0.50572
ENSMUSG00000025898	Cwf19l2	1177.04	2.41849	0.506041
ENSMUSG00000028587	Orc1	211.895	5.41338	0.507146
ENSMUSG00000029299	Abcg3	661.346	3.65442	0.507435
ENSMUSG00000010051	Hyal1	35.3295	4.49425	0.508151
ENSMUSG00000029864	Gstk1	499.222	3.49984	0.508331
ENSMUSG00000035868	Zfp983	215.249	-4.23086	0.508488
ENSMUSG00000040520	Manea	919.181	-3.38372	0.508488
ENSMUSG00000041654	Slc39a11	4630.46	1.18205	0.508488
ENSMUSG00000046822	Slc39a3	412.774	-5.81361	0.508488
ENSMUSG00000086914		170.038	3.44217	0.508488
ENSMUSG00000004896	Rrnad1	361.311	4.06603	0.509497
ENSMUSG00000044477	Zfand3	436.911	4.20933	0.510535
ENSMUSG00000046556	Zfp319	261.15	4.73629	0.510924
ENSMUSG00000107741	Gm2011	138.939	-5.33781	0.510924
ENSMUSG00000025931	Paqr8	243.219	3.89654	0.511349
ENSMUSG00000093178	Snord87	18.0535	2.56402	0.511349
ENSMUSG00000040594	Ranbp17	151.122	3.62823	0.51255
ENSMUSG00000021629	Slc30a5	1469.54	2.47806	0.513011
ENSMUSG00000055733	Nap1l3	265.581	5.68025	0.513011
ENSMUSG00000085645	Hoxb5os	215.089	3.88912	0.513011
ENSMUSG00000026784	Pdss1	763.834	3.50091	0.514201
ENSMUSG00000027454	Gins1	626.35	3.66977	0.514201
ENSMUSG00000066057	Gm1976	211.386	4.82385	0.514201
ENSMUSG00000053279	Aldh1a1	553.047	-3.29099	0.516255
ENSMUSG00000024941	Scyl1	287.489	4.21396	0.516549
ENSMUSG00000037466	Tedc1	448.35	3.22743	0.516549
ENSMUSG00000048249	Crebrf	989.433	2.97469	0.516549
ENSMUSG00000026249	Serpine2	592.918	3.59493	0.518336
ENSMUSG00000049536	Tceal1	1284.95	1.62116	0.518336
ENSMUSG00000001376	Vps50	571.513	3.39757	0.51916
ENSMUSG00000033083	Tbc1d4	379.709	4.10446	0.520373
ENSMUSG00000074576	Mocs3	188.73	4.00677	0.520373
ENSMUSG00000090942	F830016B08Rik	101.022	-5.69923	0.520717
ENSMUSG00000052934	Fbxo31	411.891	-4.79245	0.521172
ENSMUSG00000097587	4930578M01Rik	101.271	-4.65406	0.522915
ENSMUSG00000020288	Ahsa2	332.551	3.58748	0.52667
ENSMUSG00000042569	Dhrs7b	1652.16	-2.15353	0.526908
ENSMUSG00000037750	Fam222b	184.591	3.4599	0.527288
ENSMUSG00000067787	Blcap	3119.73	-1.05275	0.528399
ENSMUSG00000054293	P2ry10b	1231.6	2.93156	0.533793
ENSMUSG00000071669	Snx29	331.461	5.33888	0.533793
ENSMUSG00000022124	Fbxl3	1433.12	-2.32401	0.534302
ENSMUSG00000027935	Rab13	137.99	4.70323	0.534775
ENSMUSG00000026754	Golga1	259.163	-3.74351	0.534782
ENSMUSG00000095432	Zfp748	795.216	-2.16783	0.535784
ENSMUSG00000030051	Aplf	420.6	5.03325	0.537939
ENSMUSG00000041058	Wwp1	269.629	3.63696	0.537939
ENSMUSG00000020894	Vamp2	814.025	-3.40816	0.538699
ENSMUSG00000052117	D630039A03Rik	1547.18	3.10991	0.538699
ENSMUSG00000067873	Htatsf1	698.927	2.91733	0.540337
ENSMUSG00000052155	Acvr2a	727.982	4.73244	0.540805
ENSMUSG00000035206	Sppl2b	397.496	4.31695	0.541034
ENSMUSG00000042549	Map2k3os	272.831	5.52631	0.541034
ENSMUSG00000003166	Dgcr2	571.386	3.05661	0.542215
ENSMUSG00000052296	Ppp6r1	337.913	-2.65744	0.543157
ENSMUSG00000018661	Cog1	393.144	4.72338	0.544289
ENSMUSG00000107402		73.2273	4.87563	0.544289
ENSMUSG00000022836	Mylk	206.232	3.96268	0.545821
ENSMUSG00000015149	Sirt2	1142.13	3.7423	0.547506
ENSMUSG00000113965		174.7	-5.27412	0.547506
ENSMUSG00000046791	Riox1	329.371	-2.40875	0.550984
ENSMUSG00000063535	Zfp773	661.167	-4.08719	0.550984
ENSMUSG00000074733	Zfp950	672.192	2.94612	0.550984
ENSMUSG00000097530		13.9129	-2.14195	0.550984
ENSMUSG00000046230	Vps13a	636.514	2.65775	0.553459
ENSMUSG00000020015	Cdk17	1742.34	1.81326	0.555046
ENSMUSG00000020630	Rnaseh1	517.498	-4.46655	0.555599
ENSMUSG00000091575	2010016I18Rik	298.292	3.54257	0.555599
ENSMUSG00000014303	Glis2	85.7049	5.13605	0.557089
ENSMUSG00000028114	Mettl14	1384.63	2.41356	0.558225
ENSMUSG00000079003	Samd1	219.364	2.85943	0.558707
ENSMUSG00000090626	Tex9	174.788	4.17642	0.558707
ENSMUSG00000015942	Gtf2ird2	95.2922	-3.94714	0.559461
ENSMUSG00000078656	Vps25	22.0103	-3.05303	0.560427
ENSMUSG00000068747	Sort1	438.108	3.99334	0.561526
ENSMUSG00000028634	Hivep3	394.402	2.67614	0.561718
ENSMUSG00000020432	Tcn2	1092.72	2.5761	0.561975
ENSMUSG00000003779	Kif20a	218.021	5.40249	0.562861
ENSMUSG00000090031		293.934	4.38403	0.562861
ENSMUSG00000044807	Zfp354c	258.324	-4.34043	0.564402
ENSMUSG00000016664	Pacsin2	531.082	-4.53511	0.565281
ENSMUSG00000019944	Rhobtb1	438.645	3.7314	0.565281
ENSMUSG00000051727	Kctd14	406.69	4.14702	0.565281
ENSMUSG00000079283	2310009B15Rik	222.875	3.62733	0.565281
ENSMUSG00000032410	Xrn1	448.506	4.02438	0.565467
ENSMUSG00000024910	Ctsw	123.638	5.24913	0.565659
ENSMUSG00000031066	Usp11	698.755	3.1849	0.565659
ENSMUSG00000053297	AI854703	465.305	4.9598	0.565659
ENSMUSG00000063021	H2ac15	32.52	3.09814	0.565659
ENSMUSG00000096010	H4f16	177.409	4.32237	0.565659
ENSMUSG00000106375		185.754	4.17203	0.565659
ENSMUSG00000027811	4930579G24Rik	2033.76	-1.62462	0.566467
ENSMUSG00000059714	Flot1	1909.98	1.47278	0.566691
ENSMUSG00000086884		26.1113	3.03461	0.566831
ENSMUSG00000117358		83.9224	2.5302	0.56973
ENSMUSG00000027243	Harbi1	1861.21	1.51775	0.569794
ENSMUSG00000035778	Ggta1	618.512	3.57043	0.569794
ENSMUSG00000039987	Phtf2	753.314	3.73324	0.569794
ENSMUSG00000069301	H2ac11	40.9521	-2.49023	0.570639
ENSMUSG00000041477	Dcp1b	477.098	3.90813	0.572366
ENSMUSG00000039263	Npepl1	619.018	3.54155	0.573259
ENSMUSG00000020280	Pus10	911.032	2.12358	0.575413
ENSMUSG00000035620	Ric8b	752.944	3.36511	0.575413
ENSMUSG00000042035	Igsf3	331.284	4.93642	0.575413
ENSMUSG00000103525		173.481	-4.98619	0.575413
ENSMUSG00000057963	Itpk1	497.032	-4.0847	0.577414
ENSMUSG00000062944	9130023H24Rik	475.042	2.90108	0.577513
ENSMUSG00000022752	Tomm70a	1252.31	-2.5585	0.579038
ENSMUSG00000040429	Mterf1a	332.466	-2.53089	0.579038
ENSMUSG00000025949	Pikfyve	186.498	4.05764	0.579425
ENSMUSG00000005897	Nr2c1	43.0924	2.92638	0.579811
ENSMUSG00000060002	Chpt1	646.718	-2.66482	0.579811
ENSMUSG00000064307	Lrrc51	66.7984	3.51608	0.579811
ENSMUSG00000020898	Ctc1	1207.95	-2.44044	0.580002
ENSMUSG00000042595	Fam199x	652.854	4.00679	0.580915
ENSMUSG00000042272	Sestd1	197.121	4.86048	0.582402
ENSMUSG00000008734	Gprc5b	427.208	3.89282	0.584487
ENSMUSG00000007411	Mark3	424.726	-4.0465	0.584767
ENSMUSG00000049764	Zfp280b	495.639	4.04441	0.585117
ENSMUSG00000038696	Mapkap1	337.977	4.21814	0.585239
ENSMUSG00000038366	Lasp1	578.771	3.43459	0.585282
ENSMUSG00000096795	Zfp433	63.3989	3.03001	0.585282
ENSMUSG00000050107	Haspin	99.7574	4.44046	0.585451
ENSMUSG00000002109	Ddb2	360.577	-4.01837	0.585613
ENSMUSG00000039952	Dag1	649.442	4.64117	0.585613
ENSMUSG00000095098	Ccdc85b	484.635	3.49699	0.587651
ENSMUSG00000117725		226.097	3.79881	0.588613
ENSMUSG00000039953	Clstn1	245.665	3.90956	0.588658
ENSMUSG00000018809	Smyd4	271.412	3.37051	0.589463
ENSMUSG00000026860	Sh3glb2	915.169	-3.14222	0.589463
ENSMUSG00000027650	Tti1	810.899	3.45137	0.589463
ENSMUSG00000028019	Pdgfc	289.239	-3.47738	0.589463
ENSMUSG00000031453	Rasa3	2147.32	1.88996	0.589463
ENSMUSG00000034998	Foxn2	283.452	2.99233	0.589463
ENSMUSG00000036534	Slc38a7	483.331	4.29715	0.589463
ENSMUSG00000044279	Crb3	123.981	4.84856	0.589463
ENSMUSG00000046861	Hectd3	499.047	5.10425	0.589463
ENSMUSG00000052253	Zfp622	569.394	2.68956	0.589463
ENSMUSG00000053333	Dis3l2	288.807	4.54145	0.589463
ENSMUSG00000084808		78.4385	-5.0328	0.5896
ENSMUSG00000022433	Csnk1e	308.255	2.38627	0.591379
ENSMUSG00000001627	Ifrd1	605.039	2.98573	0.591617
ENSMUSG00000073633	Fbxo36	218.787	4.80454	0.592104
ENSMUSG00000062014	Gmfb	8063.1	1.19034	0.592184
ENSMUSG00000007721	Ccdc124	693.184	-1.65605	0.593131
ENSMUSG00000038594	Cep85l	169.905	-2.64434	0.593131
ENSMUSG00000039623	Ap5z1	240.227	5.19443	0.596672
ENSMUSG00000036046	5031439G07Rik	219.631	3.82024	0.598429
ENSMUSG00000020311	Erlec1	510.231	-2.0353	0.599166
ENSMUSG00000019845	Tube1	390.504	-3.28132	0.600613
ENSMUSG00000056962	Jmjd6	866.004	3.08964	0.603832
ENSMUSG00000097162	2310010J17Rik	25.8706	-2.84888	0.603832
ENSMUSG00000018750	Zbtb4	54.6722	-3.61328	0.604417
ENSMUSG00000031402	Mpp1	2395.4	1.27054	0.605713
ENSMUSG00000038357	Camp	507.404	-4.7632	0.606641
ENSMUSG00000024056	Ndc80	142.855	3.48691	0.606715
ENSMUSG00000028108	Ecm1	823.717	4.15613	0.606715
ENSMUSG00000038861	Pi4kb	86.2072	4.5347	0.606715
ENSMUSG00000051721	Wdcp	592.342	2.02287	0.606715
ENSMUSG00000068264	Ap5s1	300.978	5.17111	0.606715
ENSMUSG00000043015	Nemp2	378.283	4.22142	0.607434
ENSMUSG00000004931	Apba3	381.228	5.43142	0.60825
ENSMUSG00000022160	Mettl3	763.328	-2.558	0.60825
ENSMUSG00000024472	Dcp2	336.454	1.97439	0.60825
ENSMUSG00000028970	Abcb1b	270.622	-2.91845	0.60825
ENSMUSG00000030064	Frmd4b	431.004	3.72818	0.60825
ENSMUSG00000039191	Rbpj	1155.71	1.67414	0.60825
ENSMUSG00000044702	Palb2	123.1	-4.14509	0.60825
ENSMUSG00000057147	Dph6	1551.3	2.15931	0.60825
ENSMUSG00000104925		158.033	5.13612	0.60825
ENSMUSG00000024298	Zfp871	1786.66	1.27054	0.609476
ENSMUSG00000026638	Irf6	584.524	3.54749	0.609476
ENSMUSG00000030871	Ears2	218.193	2.65307	0.609476
ENSMUSG00000020413	Hus1	525.737	3.86797	0.610291
ENSMUSG00000021140	Pcnx	164.64	2.89581	0.610291
ENSMUSG00000031328	Flna	636.963	4.00717	0.612593
ENSMUSG00000005034	Prkacb	4418.59	1.30838	0.617821
ENSMUSG00000033909	Usp36	375.353	3.191	0.617821
ENSMUSG00000070939	Tgfbrap1	305.821	-4.0951	0.617821
ENSMUSG00000110239		68.3432	-4.47393	0.617821
ENSMUSG00000046079	Lrrc8d	341.401	-4.6032	0.618282
ENSMUSG00000031805	Jak3	428.16	2.66686	0.620845
ENSMUSG00000011658	Fuz	265.357	-3.46219	0.62109
ENSMUSG00000028089	Chd1l	829.805	2.37248	0.621825
ENSMUSG00000024078	Ttc27	1101.66	3.13654	0.623867
ENSMUSG00000022538	Lsg1	673.238	-2.13791	0.625394
ENSMUSG00000028937	Acot7	2349.97	1.51046	0.625394
ENSMUSG00000051285	Pcmtd1	1249.83	1.8411	0.625674
ENSMUSG00000085995	Gm2788	48.2233	4.43677	0.625674
ENSMUSG00000007682	Dio2	286.937	3.31375	0.62602
ENSMUSG00000028136	Snx27	524.928	4.19064	0.62602
ENSMUSG00000036959	Bcorl1	175.469	3.37181	0.62602
ENSMUSG00000024905	Tesmin	163.955	3.65545	0.626914
ENSMUSG00000068551	Zfp467	657.588	2.66449	0.626914
ENSMUSG00000028337	Coro2a	1229.73	2.81435	0.628517
ENSMUSG00000020137	Thap2	547.842	-2.92813	0.630604
ENSMUSG00000022391	Rangap1	975.036	-2.71683	0.630604
ENSMUSG00000024168	Tmem204	569.627	5.36784	0.630604
ENSMUSG00000037416	Dmxl1	549.449	2.18017	0.630604
ENSMUSG00000018909	Arrb1	337.517	-4.07097	0.63272
ENSMUSG00000037679	Inf2	183.023	2.43628	0.633807
ENSMUSG00000085334		24.5969	-2.87957	0.633807
ENSMUSG00000029466	Anapc7	727.761	3.35839	0.634297
ENSMUSG00000024240	Epc1	975.34	3.12108	0.635001
ENSMUSG00000029913	Prdm5	181.921	3.93413	0.635001
ENSMUSG00000037316	Bag4	452.03	3.54992	0.635001
ENSMUSG00000025017	Pik3ap1	231.258	3.43497	0.635761
ENSMUSG00000035062	Zc4h2	904.844	2.86501	0.635761
ENSMUSG00000041415	Dicer1	233.908	4.14238	0.635761
ENSMUSG00000011306	Sugp1	826.399	3.45149	0.638804
ENSMUSG00000031162	Gata1	1625.64	-2.44141	0.63895
ENSMUSG00000034126	Pomt2	293.441	-4.96639	0.63895
ENSMUSG00000058298	Mcm9	196.555	-4.52095	0.63895
ENSMUSG00000030096	Slc6a6	1697.46	2.15247	0.641782
ENSMUSG00000043702	Pde12	1904.67	2.73386	0.641782
ENSMUSG00000042419	Nfkbil1	302.428	3.86498	0.641981
ENSMUSG00000021235	Coq6	859.44	3.04679	0.643049
ENSMUSG00000018068	Ints2	1330.78	3.54922	0.643109
ENSMUSG00000097303	3110083C13Rik	176.343	-5.02416	0.643195
ENSMUSG00000097174		132.538	4.97924	0.644506
ENSMUSG00000025575	Cant1	672.237	4.08491	0.645173
ENSMUSG00000029060	Mib2	132.545	4.90192	0.647162
ENSMUSG00000030423	Pop4	1031.71	-1.43638	0.647162
ENSMUSG00000099034		277.503	5.35576	0.648362
ENSMUSG00000020287	Mpg	177.474	4.01459	0.648621
ENSMUSG00000034602	Mon2	247.494	3.55657	0.649876
ENSMUSG00000045248	Med26	515.184	-3.15071	0.650265
ENSMUSG00000025782	Taf3	342.949	4.48827	0.650392
ENSMUSG00000031666	Rbl2	1012.96	2.56462	0.65248
ENSMUSG00000036306	Lzts1	306.39	2.89027	0.652856
ENSMUSG00000021461	Fancc	448.433	3.75477	0.653521
ENSMUSG00000026773	Pfkfb3	419.972	-3.80368	0.653545
ENSMUSG00000032741	Tpcn1	472.753	-3.80299	0.653545
ENSMUSG00000079084	Ccdc82	648.788	2.17863	0.656467
ENSMUSG00000056699		104.656	-4.63436	0.656938
ENSMUSG00000085517		100.956	4.88004	0.659403
ENSMUSG00000030921	Trim30a	1236.33	2.38448	0.659774
ENSMUSG00000034951	Cog7	345.781	3.71713	0.659774
ENSMUSG00000040022	Rab11fip2	112.875	3.48381	0.659774
ENSMUSG00000042105	Inpp5f	624.522	-2.19045	0.659774
ENSMUSG00000067928	Zfp760	233.693	4.06169	0.659774
ENSMUSG00000020131	Pcsk4	377.515	4.70538	0.660608
ENSMUSG00000026480	Ncf2	1056.1	2.81738	0.660608
ENSMUSG00000020859	Spag9	268.344	3.57204	0.660967
ENSMUSG00000032342	Mto1	1175.12	-2.47201	0.660967
ENSMUSG00000089695	Gm15946	9.07047	-1.37746	0.661673
ENSMUSG00000056268	Dennd1b	258.625	3.21224	0.662894
ENSMUSG00000035834	Polr3g	611.163	-2.0847	0.663377
ENSMUSG00000085355	3010003L21Rik	54.0464	2.27805	0.663377
ENSMUSG00000038084	Opa1	488.88	3.60863	0.663883
ENSMUSG00000039637	Coro7	786.753	2.65745	0.664858
ENSMUSG00000043940	Wdfy3	300.149	-2.90104	0.666107
ENSMUSG00000022132	Cldn10	148.088	4.53526	0.667515
ENSMUSG00000037730	Mynn	2430.05	1.55327	0.667515
ENSMUSG00000100017	2410022M11Rik	69.3601	-2.95651	0.667515
ENSMUSG00002076903		25.9166	2.88747	0.667515
ENSMUSG00000027742	Cog6	958.567	2.09629	0.667697
ENSMUSG00000030681	Mvp	584.98	1.67337	0.667914
ENSMUSG00000035722	Abca7	480.904	3.9412	0.667914
ENSMUSG00000029199	Lias	992.762	2.44935	0.66994
ENSMUSG00000018378	2210416O15Rik	372.946	3.75389	0.67059
ENSMUSG00000027800	Tm4sf1	335.466	5.25632	0.67059
ENSMUSG00000020717	Pecam1	776.509	3.26971	0.671656
ENSMUSG00000118132		147.191	3.59605	0.671656
ENSMUSG00000029173	Sepsecs	727.852	3.82652	0.671772
ENSMUSG00000028702	Rad54l	972.648	2.72202	0.672142
ENSMUSG00000031934	Panx1	864.332	3.06774	0.672142
ENSMUSG00000115222		111.18	-3.05661	0.672142
ENSMUSG00000037029	Zfp146	78.7792	-3.54759	0.672386
ENSMUSG00000029394	Cdk2ap1	106.49	3.92655	0.672699
ENSMUSG00000033530	Ttc7b	247.395	3.12512	0.672699
ENSMUSG00000107389		6.84973	-1.41134	0.672699
ENSMUSG00000025421	Hdhd2	176.489	-2.85642	0.672968
ENSMUSG00000027312	Atrn	114.143	-2.71095	0.672968
ENSMUSG00000038658	Ric1	160.624	-2.45605	0.672968
ENSMUSG00000046185	Zfp84	725.314	2.26131	0.672968
ENSMUSG00000015176	Nolc1	566.283	2.87815	0.673221
ENSMUSG00000036537	Rnf113a1	421.16	-2.99448	0.673221
ENSMUSG00000042507	Mideas	154.297	2.10139	0.673221
ENSMUSG00000044550	Tceal3	104.209	4.22357	0.673221
ENSMUSG00000030263	Irag2	1014.87	3.04505	0.677492
ENSMUSG00000003452	Bicd1	736.854	-2.53699	0.678703
ENSMUSG00000034349	Smc4	438.522	-1.87562	0.678703
ENSMUSG00000050714	Zbtb26	433.91	3.3512	0.678784
ENSMUSG00000027678	Ncoa3	112.503	-1.79879	0.681776
ENSMUSG00000041650	Pcca	973.408	2.38224	0.681776
ENSMUSG00000087177	E130307A14Rik	307.554	4.80494	0.681776
ENSMUSG00000001521	Tulp3	66.1866	2.67231	0.682746
ENSMUSG00000005580	Adcy9	209.997	4.98693	0.684613
ENSMUSG00000022020	Naa16	585.832	-2.10088	0.684613
ENSMUSG00000024515	Smad4	516.032	3.40945	0.684613
ENSMUSG00000036501	Fam13b	401.836	3.38506	0.684613
ENSMUSG00000032571	Pik3r4	323.422	4.17453	0.684796
ENSMUSG00000020706	Ftsj3	1082.76	2.45268	0.685574
ENSMUSG00000002129	Sf3a1	1786.6	2.71817	0.685705
ENSMUSG00000037111	Setd7	316.3	2.96929	0.686123
ENSMUSG00000105096	Gbp10	106.77	4.66741	0.686123
ENSMUSG00000041483	Zfp281	747.601	3.10216	0.686183
ENSMUSG00000042121	Ssh1	220.288	3.59956	0.686673
ENSMUSG00000043535	Setx	280.091	3.47068	0.68676
ENSMUSG00000004937	Sgta	2562.48	1.87723	0.688081
ENSMUSG00000035637	Grhpr	1613.07	1.5205	0.689031
ENSMUSG00000004207	Psap	12125.2	0.802067	0.689106
ENSMUSG00000025155	Dus1l	1837.74	-1.71257	0.689825
ENSMUSG00000025422	Agap2	123.719	-3.82451	0.689848
ENSMUSG00000032579	Hemk1	409.952	-4.48788	0.689848
ENSMUSG00000024127	Prepl	845.028	3.63969	0.692469
ENSMUSG00000027893	Ahcyl1	835.677	2.44184	0.692469
ENSMUSG00000029763	Exoc4	653.806	3.87151	0.692469
ENSMUSG00000074811	Hps6	393.732	4.00962	0.692469
ENSMUSG00000030284	Creld1	271.039	-4.6853	0.69422
ENSMUSG00000018559	Ctdnep1	196.153	3.07667	0.697615
ENSMUSG00000049327	Kmt5a	56.5004	3.22442	0.697615
ENSMUSG00000037410	Tbc1d2b	278.609	-3.92106	0.697682
ENSMUSG00000027514	Zbp1	283.902	2.98393	0.698743
ENSMUSG00000033382	Trappc8	172.622	3.66898	0.699802
ENSMUSG00000037958	Nsrp1	240.439	2.14558	0.699884
ENSMUSG00000075602	Ly6a	3586.06	0.976366	0.699884
ENSMUSG00000078521	Aunip	574.154	3.07921	0.699884
ENSMUSG00000112964		63.4817	3.58593	0.699884
ENSMUSG00000048106		189.104	4.13154	0.701662
ENSMUSG00000031012	Cask	120.051	-3.48171	0.702187
ENSMUSG00000061544	Zfp229	316.905	-3.86749	0.704464
ENSMUSG00000029233	Srd5a3	616.766	2.27724	0.706926
ENSMUSG00000025060	Slk	212.579	2.49746	0.707261
ENSMUSG00000023830	Igf2r	27.8533	2.89342	0.708147
ENSMUSG00000039089	L3mbtl3	672.588	2.65866	0.708147
ENSMUSG00000042185	Nfrkb	472.172	3.91065	0.708147
ENSMUSG00000061288	Taok3	445.971	-2.95359	0.708147
ENSMUSG00000022897	Dyrk1a	345.992	1.93612	0.708459
ENSMUSG00000022637	Cblb	465.44	3.22181	0.708601
ENSMUSG00000057409	Zfp53	1130.58	-2.14888	0.708601
ENSMUSG00000097589	Dleu2	531.881	2.16513	0.708601
ENSMUSG00000070733	Fryl	246.788	3.19391	0.709471
ENSMUSG00000003573	Homer3	186.976	3.58409	0.71031
ENSMUSG00000034854	Mfsd12	353.939	-4.24946	0.711978
ENSMUSG00000002103	Acp2	565.32	3.42549	0.714105
ENSMUSG00000033059	Pygb	555.221	3.82137	0.714105
ENSMUSG00000027002	Nckap1	500.112	2.79074	0.714181
ENSMUSG00000031109	Enox2	624.957	4.30006	0.714181
ENSMUSG00000032621	Srek1	1141.36	2.01201	0.714181
ENSMUSG00000042029	Ncapg2	380.309	-3.85712	0.714181
ENSMUSG00000060012	Kif13b	254.626	3.73793	0.715793
ENSMUSG00000013846	St3gal1	630.794	2.5952	0.716698
ENSMUSG00000019437	Tlcd1	173.868	-2.78547	0.716698
ENSMUSG00000021693	Kif2a	960.689	1.78733	0.719188
ENSMUSG00000022305	Lrp12	433.351	-2.16093	0.719188
ENSMUSG00000031103	Elf4	576.204	3.36754	0.719188
ENSMUSG00000044201	Cdc25c	336.734	-4.28201	0.719188
ENSMUSG00000073792	Alg6	873.586	3.76696	0.719188
ENSMUSG00000028344	Invs	174.215	2.95644	0.723951
ENSMUSG00000034206	Polq	132.431	-4.01334	0.723951
ENSMUSG00000051306	Usp42	651.499	3.93436	0.723951
ENSMUSG00000058446	Znrf2	653.085	2.72972	0.723951
ENSMUSG00000043872	Zmym1	533.634	1.64234	0.724527
ENSMUSG00000021036	Sptlc2	1947.45	1.9592	0.727029
ENSMUSG00000029516	Cit	255.149	-2.58645	0.731685
ENSMUSG00000047368	Abhd17b	321.06	2.79709	0.731685
ENSMUSG00000005131	4930550C14Rik	64.9482	-4.56189	0.732663
ENSMUSG00000030533	Unc45a	344.832	2.93727	0.732663
ENSMUSG00000036918	Ttc7	283.485	-1.91642	0.732663
ENSMUSG00000025907	Rb1cc1	290.054	2.73257	0.732717
ENSMUSG00000031458	Coprs	307.366	4.3722	0.73361
ENSMUSG00000054814	Usp46	826.936	3.18042	0.73361
ENSMUSG00000031154	Otud5	290.249	3.72029	0.73461
ENSMUSG00000034563	Ccpg1	116.993	2.61964	0.73461
ENSMUSG00000049904	Tmem17	230.879	-4.9641	0.73461
ENSMUSG00000107560		34.026	3.09912	0.734613
ENSMUSG00000024429	Gnl1	299.534	2.69402	0.735062
ENSMUSG00000038007	Acer2	376.043	3.70466	0.735062
ENSMUSG00000027284	Cdan1	170.769	3.06012	0.735294
ENSMUSG00000113741		48.8459	2.44816	0.735424
ENSMUSG00000020594	Pum2	2276.53	2.11005	0.735653
ENSMUSG00000024383	Map3k2	248.242	-3.43692	0.735653
ENSMUSG00000097781	9330136K24Rik	8.12025	3.09492	0.735653
ENSMUSG00000024597	Slc12a2	410.548	2.55145	0.735802
ENSMUSG00000031913	Vps4a	914.517	-1.42425	0.736224
ENSMUSG00000059474	Mbtd1	549.217	-2.16897	0.736923
ENSMUSG00000029598	Plbd2	471.013	3.98334	0.737648
ENSMUSG00000030330	Ing4	80.7811	4.10307	0.737648
ENSMUSG00000032386	Trip4	632.082	3.13252	0.737648
ENSMUSG00000025870	Arl10	192.071	3.81053	0.737891
ENSMUSG00000032252	Glce	546.601	3.19239	0.740938
ENSMUSG00000039988	Ankrd13c	1105.87	3.04084	0.740938
ENSMUSG00000042901	Aida	437.835	3.46303	0.741018
ENSMUSG00000020319	Wdpcp	263.166	4.3061	0.74256
ENSMUSG00000021540	Smad5	1472.71	2.34292	0.74256
ENSMUSG00000031264	Btk	1228.64	-1.36635	0.74256
ENSMUSG00000096988		164.515	-3.02104	0.743075
ENSMUSG00000036990	Otud4	1468.11	1.56008	0.744433
ENSMUSG00000029208	Guf1	665.791	-2.59886	0.744568
ENSMUSG00000028264	Spaca1	217.179	4.9422	0.745597
ENSMUSG00000002343	Armc6	419.583	4.00265	0.745637
ENSMUSG00000066278	Vps37b	290.815	3.22201	0.745775
ENSMUSG00000020869	Lrrc59	696.168	3.64488	0.746019
ENSMUSG00000040929	Rfx3	116.611	3.48876	0.746019
ENSMUSG00000003458	Ncstn	2469.08	1.87565	0.746869
ENSMUSG00000041264	Uspl1	2185.3	-1.21577	0.746869
ENSMUSG00000040124	Gorab	523.168	-3.66892	0.748358
ENSMUSG00000015342	Xk	774.879	2.71726	0.752398
ENSMUSG00000046598	Bdh1	274.252	-4.88912	0.752398
ENSMUSG00000006673	Qrich1	2779.22	1.39757	0.752493
ENSMUSG00000116564	Riok2	1719.3	1.54121	0.755242
ENSMUSG00000019699	Akt3	250.97	-2.60567	0.755717
ENSMUSG00000034792	Gna15	2330.3	-1.70157	0.756779
ENSMUSG00000005813	Metap1	880.659	2.85536	0.757389
ENSMUSG00000024269	Tpgs2	194.391	3.97158	0.757389
ENSMUSG00000038335	Tsr1	380.815	3.67109	0.757389
ENSMUSG00000057230	Aak1	265.28	3.6628	0.757389
ENSMUSG00000064120	Mocs1	420.433	3.24743	0.757389
ENSMUSG00000073555	Gm4951	1152.07	1.40011	0.757389
ENSMUSG00000024232	Bambi	528.573	4.86673	0.758075
ENSMUSG00000006678	Pola1	884.286	2.52707	0.758517
ENSMUSG00000030930	Chst15	468.14	2.21512	0.759435
ENSMUSG00000040268	Plekha1	453.068	3.02487	0.759435
ENSMUSG00000107195		85.5915	3.74994	0.759435
ENSMUSG00000022992	Kansl2	1294.44	-1.98934	0.760019
ENSMUSG00000024851	Pitpnm1	86.7105	-2.16627	0.760019
ENSMUSG00000039585	Myo9a	347.019	-2.94218	0.760019
ENSMUSG00000040097	Flywch1	234.842	2.53141	0.760019
ENSMUSG00000041471	Shld2	671.466	2.70995	0.760019
ENSMUSG00000081070	Gm13181	8.49728	-1.44501	0.760019
ENSMUSG00000073374		231.145	5.01277	0.76231
ENSMUSG00000102460		210.274	3.9036	0.76231
ENSMUSG00000039824	Myl6b	15.4711	2.41196	0.763515
ENSMUSG00000021696	Elovl7	440.161	3.82408	0.764788
ENSMUSG00000052512	Nav2	240.587	2.88768	0.764979
ENSMUSG00000056938	Acbd4	499.206	3.29409	0.764979
ENSMUSG00000055633	Zfp580	123.217	-4.98391	0.76522
ENSMUSG00000070520	Nsmce3	1390.06	-1.43636	0.76522
ENSMUSG00000016253	Nelfcd	1345.47	2.42408	0.766409
ENSMUSG00000037949	Ano10	387.448	3.7053	0.767628
ENSMUSG00000070315	4930581F22Rik	103.316	4.13299	0.767787
ENSMUSG00000107561		22.0446	2.91816	0.767969
ENSMUSG00000039130	Zc3hc1	3740.9	-1.24635	0.768847
ENSMUSG00000053916	Nanp	28.489	2.0048	0.769741
ENSMUSG00000022686	B3gnt5	755.644	3.75776	0.77006
ENSMUSG00000063458	Lrmda	301.335	4.92742	0.771378
ENSMUSG00000049504	Proser1	720.369	-2.25011	0.773503
ENSMUSG00000034639	Setmar	369.852	3.30218	0.777341
ENSMUSG00000018651	Tada2a	1070.34	-2.02324	0.778946
ENSMUSG00000033972	Zfp944	396.702	-2.49825	0.781972
ENSMUSG00000029428	Stx2	275.68	4.09578	0.782302
ENSMUSG00000029482	Aacs	599.442	3.84395	0.782302
ENSMUSG00000073233		10.1492	-1.80525	0.782302
ENSMUSG00000112220		30.5747	3.28454	0.786602
ENSMUSG00000024036	Slc37a1	867.938	2.33271	0.790697
ENSMUSG00000022899	Slc15a2	245.984	-3.7397	0.792156
ENSMUSG00000016018	Mtrex	1065.61	2.38878	0.797472
ENSMUSG00000056211	R3hdm1	1826.48	1.18352	0.797472
ENSMUSG00000040943	Tet2	156.126	-1.87384	0.797479
ENSMUSG00000018599	Mief2	220.658	4.50883	0.798582
ENSMUSG00000037295	Ldlrap1	1073.85	2.11858	0.798645
ENSMUSG00000060586	H2-Eb1	1066.26	2.46891	0.800193
ENSMUSG00000044345	Marveld1	557.016	3.16842	0.800207
ENSMUSG00000005465	Il27ra	967.257	1.63771	0.800452
ENSMUSG00000022974	Paxbp1	115.816	2.41388	0.80103
ENSMUSG00000012114	Med15	470.362	3.99194	0.801495
ENSMUSG00000021796	Bmpr1a	84.3871	-3.85389	0.804436
ENSMUSG00000037526	Atg14	489.539	3.19586	0.804545
ENSMUSG00000059811	Atl2	1717.64	2.67916	0.809728
ENSMUSG00000027822	Slc33a1	1060.48	1.59765	0.811825
ENSMUSG00000056498	Tmem154	944.402	2.68721	0.811825
ENSMUSG00000023707	Ogfod2	999.34	1.31616	0.811882
ENSMUSG00000042489	Clspn	118.432	3.58961	0.811882
ENSMUSG00000042622	Maff	425.869	-1.67551	0.814076
ENSMUSG00000036186	Dipk1b	714.38	-1.6663	0.814802
ENSMUSG00000021288	Klc1	324.475	2.53289	0.815586
ENSMUSG00000038774	Ascc3	520.08	2.64728	0.815586
ENSMUSG00000004500	Zfp324	246.383	4.19962	0.815965
ENSMUSG00000019763	Rmnd1	440.673	3.03454	0.815965
ENSMUSG00000031583	Wrn	1152.56	-2.01303	0.815965
ENSMUSG00000114045		247.362	-4.1795	0.815965
ENSMUSG00000069743	Zfp820	183.514	4.05488	0.817058
ENSMUSG00000072258	Taf1a	235.511	4.0786	0.817058
ENSMUSG00000031903	Pla2g15	338.506	4.18516	0.817679
ENSMUSG00000062761	Zfp512	1343.77	1.71086	0.817679
ENSMUSG00000070371	Prss36	193.042	3.10195	0.817679
ENSMUSG00000092627		489.422	-2.34233	0.817679
ENSMUSG00000003135	Cnot11	88.2529	3.78073	0.82037
ENSMUSG00000109255	Gm7407	11.9512	1.40647	0.82037
ENSMUSG00000020520	Galnt10	183.55	4.71378	0.820935
ENSMUSG00000031229	Atrx	827.184	2.5119	0.82202
ENSMUSG00000037818	Abhd18	39.9308	2.89426	0.82202
ENSMUSG00000039315	Clnk	76.0368	4.34157	0.82202
ENSMUSG00000117431	8430430B14Rik	70.4107	-2.86465	0.82202
ENSMUSG00000040850	Psme4	276.149	2.59337	0.823111
ENSMUSG00000027353	Mcm8	294.558	4.47159	0.82484
ENSMUSG00000019088	Dnase1l1	262.301	-4.61605	0.825067
ENSMUSG00000028403	Zdhhc21	1253.55	-2.12189	0.825926
ENSMUSG00000024294	Mib1	732.127	2.42927	0.826769
ENSMUSG00000036356	Csgalnact1	1520.05	1.51885	0.826795
ENSMUSG00000038085	Cnbd2	47.29	2.26378	0.826795
ENSMUSG00000030341	Tnfrsf1a	1779.21	1.6694	0.827675
ENSMUSG00000059273	Zc3h4	177.293	3.79955	0.827675
ENSMUSG00000072294	Klf12	194.602	2.73236	0.827675
ENSMUSG00000030386	Zfp606	584.175	-3.5033	0.827708
ENSMUSG00000042258	Isl1	235.332	-4.7693	0.828584
ENSMUSG00000066880	Zfp617	135.727	3.597	0.82993
ENSMUSG00000030447	Cyfip1	1583.24	-1.60872	0.830719
ENSMUSG00000055239	Kcmf1	423.312	2.4378	0.835647
ENSMUSG00000020380	Rad50	217.694	3.05627	0.836574
ENSMUSG00000024397	Aif1	126.752	3.25261	0.836574
ENSMUSG00000043067	Dpy19l1	386.431	3.8856	0.836957
ENSMUSG00000002603	Tgfb1	71.1981	-2.67843	0.837066
ENSMUSG00000034789	Rab24	255.705	3.72081	0.83748
ENSMUSG00000048922	Cdca2	745.783	2.76387	0.83748
ENSMUSG00000025937	Lactb2	1053.84	2.56268	0.838253
ENSMUSG00000023828	Slc22a3	4058.87	-0.960005	0.838503
ENSMUSG00000025159	Mms19	475.322	3.33155	0.838503
ENSMUSG00000029458	Brap	636.073	-2.96565	0.838503
ENSMUSG00000033486	Catsper2	50.2574	3.47284	0.838503
ENSMUSG00000037315	Jade3	785.954	3.67729	0.838503
ENSMUSG00000041263	Rusc1	126.959	4.53324	0.838503
ENSMUSG00000020170	Frs2	825.503	2.29888	0.839493
ENSMUSG00000020897	Aurkb	1703.85	-1.40638	0.839493
ENSMUSG00000026004	Kansl1l	130.26	2.92157	0.842409
ENSMUSG00000040723	Rcsd1	904.846	1.65206	0.843311
ENSMUSG00000038010	Ccdc138	153.704	3.88797	0.845551
ENSMUSG00000039244	E130309D02Rik	416.798	3.71573	0.845551
ENSMUSG00000055413	H2-Q5	176.116	-3.10742	0.845551
ENSMUSG00000106607		107.78	3.36166	0.845551
ENSMUSG00000006215	Zbtb17	143.802	4.56194	0.846651
ENSMUSG00000012076	Brms1l	675.763	-1.61763	0.846651
ENSMUSG00000012429	Mplkip	898.793	-1.68224	0.848526
ENSMUSG00000020271	Fbxw11	1862.76	2.22565	0.848526
ENSMUSG00000020964	Sel1l	1100.58	1.71846	0.848526
ENSMUSG00000023826	Prkn	81.6582	-3.96419	0.848526
ENSMUSG00000025612	Bach1	491.829	2.97097	0.848526
ENSMUSG00000026883	Dab2ip	205.131	3.48592	0.848526
ENSMUSG00000041685	Fcho2	846.753	2.29171	0.848526
ENSMUSG00000058624	Gda	869.528	1.86433	0.848526
ENSMUSG00000039166	Akap7	566.668	3.2964	0.848587
ENSMUSG00000003154	Foxj2	131.893	3.36315	0.850576
ENSMUSG00000001552	Jup	235.28	3.89952	0.850691
ENSMUSG00000005893	Nr2c2	774.766	2.06807	0.851266
ENSMUSG00000034667	Xpot	2058.16	-1.78837	0.851266
ENSMUSG00000040738	Ints8	227.542	2.82106	0.851266
ENSMUSG00000087380	2210408F21Rik	95.0996	2.3664	0.851266
ENSMUSG00000022960	Donson	353.843	-4.09674	0.854829
ENSMUSG00000029726	Mepce	715.302	2.51411	0.854829
ENSMUSG00000051034	Zfp11	297.475	3.33551	0.854829
ENSMUSG00000073176	Zfp449	115.135	-3.79414	0.854829
ENSMUSG00000027490	E2f1	160.107	2.48239	0.85567
ENSMUSG00000043384	Gprasp1	874.909	2.46134	0.85567
ENSMUSG00000045092	S1pr1	778.556	1.74083	0.85567
ENSMUSG00000037216	Lipt1	448.863	-2.97776	0.856015
ENSMUSG00000070348	Ccnd1	1326.23	1.59578	0.856015
ENSMUSG00000037754	Ppp1r16b	133.609	2.16708	0.859219
ENSMUSG00000058192	Zfp846	169.465	4.23233	0.859219
ENSMUSG00000036138	Acaa1a	1200.81	2.41594	0.860758
ENSMUSG00000056770	Setd3	893.298	2.7361	0.860964
ENSMUSG00000027829	Ccnl1	765.418	2.13739	0.861493
ENSMUSG00000030557	Mef2a	650.358	2.68153	0.869925
ENSMUSG00000058690	Ccser2	909.96	2.86068	0.869925
ENSMUSG00000029017	Pmpcb	2291.49	1.17292	0.870872
ENSMUSG00000024180	Pgap6	231.433	-4.0823	0.875893
ENSMUSG00000032812	Arap1	347.368	2.87591	0.876024
ENSMUSG00000021311	Mtr	657.161	2.55825	0.877029
ENSMUSG00000069135	Cep43	1317.3	1.55222	0.87743
ENSMUSG00000019849	Prep	790.394	-1.80858	0.879163
ENSMUSG00000075588	Hoxb2	43.0026	3.40441	0.879163
ENSMUSG00000095891		7.63436	-1.32068	0.879163
ENSMUSG00000029427	Zcchc8	888.499	-2.67026	0.879297
ENSMUSG00000038608	Dock10	466.299	-2.6269	0.879297
ENSMUSG00000022194	Bcl2l2	77.907	2.07753	0.880139
ENSMUSG00000069755	3110053B16Rik	320.486	-2.94179	0.880139
ENSMUSG00000024654	Asrgl1	1262.41	2.41257	0.882543
ENSMUSG00000053192	Mllt11	452.805	2.73301	0.882543
ENSMUSG00000070002	Ell	358.476	2.94992	0.886756
ENSMUSG00000003849	Nqo1	1450.28	-1.22695	0.889884
ENSMUSG00000017291	Taok1	550.47	1.97549	0.889884
ENSMUSG00000021264	Yy1	221.018	2.28671	0.889884
ENSMUSG00000026980	Ly75	352.551	-2.72831	0.889884
ENSMUSG00000053263	Gm12592	8.47393	5.43724	0.889884
ENSMUSG00000059659	Gm10069	91.9048	-2.59701	0.889884
ENSMUSG00000066798	Zbtb6	1033.98	2.37632	0.889884
ENSMUSG00000079020	Slc45a4	40.1274	2.51821	0.889884
ENSMUSG00000079056	Kcnip3	231.685	3.34107	0.889884
ENSMUSG00000017929	B4galt5	703.122	1.35133	0.893561
ENSMUSG00000026361	Cdc73	692.034	2.06707	0.893561
ENSMUSG00000020740	Gga3	285.378	3.00261	0.898258
ENSMUSG00000024483	Ankhd1	474.69	1.78569	0.898258
ENSMUSG00000030095	Tmem43	2501.11	1.6657	0.898258
ENSMUSG00000032175	Tyk2	84.3708	-2.15616	0.898258
ENSMUSG00000035142	Nubpl	402.674	2.94243	0.898258
ENSMUSG00000036620	Mgat4b	465.564	-3.63441	0.898258
ENSMUSG00000037318	Traf3ip3	605.517	3.06689	0.898258
ENSMUSG00000070868	Skint3	337.576	3.4943	0.898258
ENSMUSG00000025779	Ly96	620.192	2.41466	0.898466
ENSMUSG00000032046	Abhd12	1449.82	-1.32025	0.898466
ENSMUSG00000036257	Pnpla8	1738.16	2.16238	0.898466
ENSMUSG00000094281		21.7404	2.02915	0.904518
ENSMUSG00000025498	Irf7	769.208	4.02804	0.904919
ENSMUSG00000065999	Zfp985	77.025	3.43822	0.904919
ENSMUSG00000015214	Mtmr1	442.274	3.07223	0.905567
ENSMUSG00000068479	Mfap1a	293.269	2.82748	0.908045
ENSMUSG00000029617	Ccz1	644.585	-2.41442	0.90833
ENSMUSG00000111080	Gm20300	728.936	2.34525	0.90833
ENSMUSG00000048960	Prex2	126.245	3.06336	0.909089
ENSMUSG00000017288	Vps53	352.058	-2.31403	0.910158
ENSMUSG00000028630	Dyrk2	545.557	2.29563	0.912918
ENSMUSG00000003420	Fcgrt	2698.04	1.21146	0.918204
ENSMUSG00000005107	Slc2a9	119.338	4.15665	0.918204
ENSMUSG00000022808	Snx4	2402.15	2.1507	0.918204
ENSMUSG00000030059	Tmf1	203.102	4.00157	0.918204
ENSMUSG00000035093	Secisbp2l	197.357	-3.72517	0.918204
ENSMUSG00000042331	Specc1	266.627	3.76509	0.918204
ENSMUSG00000048486	Fitm2	345.4	-3.85932	0.918204
ENSMUSG00000054752	Fsd1l	226.906	4.01895	0.918204
ENSMUSG00000047417	Rexo1	255.586	3.18964	0.918562
ENSMUSG00000028277	Ube2j1	3412.97	1.40787	0.920119
ENSMUSG00000008226	Scrn3	399.469	-2.37302	0.920408
ENSMUSG00000066000	Zfp979	361.06	3.20317	0.920909
ENSMUSG00000025986	Slc39a10	1238.43	2.23742	0.921616
ENSMUSG00000026577	Blzf1	431.299	3.21209	0.921616
ENSMUSG00000031659	Adcy7	502.627	3.17495	0.921616
ENSMUSG00000082192		14.4169	-1.55081	0.921616
ENSMUSG00000074212	Dnajb14	428.701	2.8972	0.922419
ENSMUSG00000024042	Sik1	50.7482	1.91144	0.923396
ENSMUSG00000047342	Zfp286	322.64	1.75341	0.923552
ENSMUSG00000057554	Lgals8	1490.87	-1.45485	0.923552
ENSMUSG00000031858	Mau2	892.11	3.27397	0.923994
ENSMUSG00000039050	Osbpl2	1557.37	-1.24662	0.928571
ENSMUSG00000016382	Pls3	523.971	3.29996	0.929178
ENSMUSG00000074039	4930520O04Rik	266.595	-2.94315	0.930518
ENSMUSG00000037519	Ppfia1	215.982	4.13666	0.930755
ENSMUSG00000029062	Cdk11b	724.529	1.67026	0.931219
ENSMUSG00000002679	Med6	1466.97	1.80443	0.932095
ENSMUSG00000047632	Fgfbp3	395.954	3.7347	0.932095
ENSMUSG00000028391	Wdr31	142.281	3.77673	0.932859
ENSMUSG00000009418	Nav1	456.917	-3.16968	0.933517
ENSMUSG00000028187	Rpf1	5062.53	-0.874439	0.93734
ENSMUSG00000113047		178.119	2.08108	0.942223
ENSMUSG00000032405	Pias1	5183.58	0.912015	0.94585
ENSMUSG00000019802	Sec63	144.229	2.75933	0.946611
ENSMUSG00000074182	Znhit6	1165.25	-1.30925	0.946611
ENSMUSG00000096054	Syne1	299.411	2.91729	0.947119
ENSMUSG00000060733	Ipmk	553.844	4.00623	0.948963
ENSMUSG00000019927	Ube2d1	1044.44	2.2238	0.95019
ENSMUSG00000025968	Ndufs1	2850.31	0.975898	0.951007
ENSMUSG00000037935	Smarce1	1548.56	1.19784	0.951007
ENSMUSG00000036986	Pml	1147.02	2.47526	0.951236
ENSMUSG00000098066		63.2461	3.00242	0.951236
ENSMUSG00000025466	Fuom	187.68	3.40782	0.953213
ENSMUSG00000027722	Spata5	1340.37	-2.30085	0.953213
ENSMUSG00000028848	Gpn2	171.318	4.38055	0.953213
ENSMUSG00000028514	Usp24	264.222	2.97415	0.953306
ENSMUSG00000032560	Dnajc13	285.703	2.27703	0.953306
ENSMUSG00000037857	Nufip2	53.7283	1.53037	0.953306
ENSMUSG00000038949	Cnst	215.402	-2.96446	0.953306
ENSMUSG00000055240	Zfp101	584.625	-2.72059	0.953306
ENSMUSG00000059326	Csf2ra	328.921	3.33658	0.953306
ENSMUSG00000098176	Ccdc166	1477.03	2.50868	0.953306
ENSMUSG00000109812		120.477	-3.1541	0.953306
ENSMUSG00000021589	Rhobtb3	547.347	1.9778	0.953848
ENSMUSG00000001948	Spa17	51.697	-2.91483	0.954086
ENSMUSG00000024327	Slc39a7	39.1717	-2.39033	0.954862
ENSMUSG00000051998	Lax1	321.871	3.13135	0.956269
ENSMUSG00000023755	Rhebl1	394.222	-2.80962	0.95749
ENSMUSG00000039509	Nup133	853.201	-1.73874	0.95749
ENSMUSG00000074071	Fam169b	200.558	3.11536	0.958127
ENSMUSG00000026095	Asnsd1	150.681	1.73797	0.958178
ENSMUSG00000024070	Prkd3	1366.27	-1.43257	0.958454
ENSMUSG00000030795	Fus	3456.56	1.05242	0.958653
ENSMUSG00000012519	Mlkl	780.778	-1.78168	0.958775
ENSMUSG00000019777	Hdac2	784.758	-1.70535	0.959738
ENSMUSG00000004359	Spic	191.439	4.00877	0.959848
ENSMUSG00000020755	Sap30bp	852.645	2.41124	0.959848
ENSMUSG00000021596	Mctp1	3106.26	1.55826	0.959848
ENSMUSG00000025034	Trim8	593.726	2.33516	0.959848
ENSMUSG00000106302	Mir6902	15.1504	1.69503	0.959848
ENSMUSG00000047604	Frat2	193.804	3.07059	0.961423
ENSMUSG00000049657	Zbtb5	751.533	-2.62079	0.962378
ENSMUSG00000022339	Ebag9	625.876	2.46721	0.963427
ENSMUSG00000023235	Ccl25	362.658	2.73238	0.963427
ENSMUSG00000096740	Lbhd1	716.714	-1.61593	0.963499
ENSMUSG00000020696	Rffl	1086.28	1.31493	0.964001
ENSMUSG00000026360	Rgs2	286.03	2.35761	0.964001
ENSMUSG00000001143	Lman2l	1318.92	2.28552	0.964379
ENSMUSG00000023025	Larp4	926.597	2.14669	0.964447
ENSMUSG00000028689	Ccdc163	209.301	3.65687	0.964447
ENSMUSG00000038991	Txndc5	1609.54	2.36704	0.964447
ENSMUSG00000057637	Prdm2	228.828	-2.82291	0.964447
ENSMUSG00000028864	Hgf	734.68	3.51428	0.965313
ENSMUSG00000035000	Dpp4	623.577	-1.73673	0.965313
ENSMUSG00000031803	B3gnt3	581.253	3.53972	0.967028
ENSMUSG00000039033	Tasp1	695.271	-1.65244	0.967028
ENSMUSG00000040732	Erg	422.794	2.8145	0.967028
ENSMUSG00000042834	Nrep	589.526	3.07527	0.967028
ENSMUSG00000047193	Dync2h1	357.505	2.73152	0.967028
ENSMUSG00000018736	Ndel1	2068.34	1.4575	0.967572
ENSMUSG00000028132	Tlcd4	259.315	3.68037	0.967733
ENSMUSG00000045106	Ccdc73	84.6477	-2.91375	0.967733
ENSMUSG00000048668	Rhno1	802.981	-2.15303	0.971031
ENSMUSG00000035164	Zc3h12c	254.25	4.27596	0.971084
ENSMUSG00000028127	Abcd3	1086.92	2.3973	0.976818
ENSMUSG00000035354	Uvrag	346.658	-3.03332	0.976818
ENSMUSG00000048707	Tprn	255.719	-3.54855	0.976818
ENSMUSG00000004568	Arhgef18	235.672	2.98029	0.977203
ENSMUSG00000017670	Elmo2	902.525	2.62325	0.977203
ENSMUSG00000019302	Atp6v0a1	555.191	2.52879	0.977203
ENSMUSG00000028557	Rnf11	474.022	2.97695	0.977203
ENSMUSG00000030443	Zfp583	236.935	3.72985	0.977203
ENSMUSG00000032555	Topbp1	515.787	1.94414	0.977203
ENSMUSG00000034663	Bmp2k	141.447	2.38293	0.977203
ENSMUSG00000042997	Nhlrc3	420.566	3.21851	0.977203
ENSMUSG00000067567	Hdac8	943.02	2.39264	0.977203
ENSMUSG00000073910	Mob3b	470.091	2.77833	0.977203
ENSMUSG00000074405	Zfp865	76.3412	2.92797	0.977203
ENSMUSG00000086013	Gm15706	120.106	4.11257	0.977203
ENSMUSG00000008373	Prpf31	2311.46	-1.02141	0.979046
ENSMUSG00000030590	Fam98c	232.051	2.75931	0.979214
ENSMUSG00000034957	Cebpa	198.064	3.7204	0.979214
[truncated: 9,234 more rows]

## Sheet: midage.pos_vs_midage.neg
ensembl	gene_ID	baseMean	log2FoldChange	padj		Comparison of Middle-Aged LEPR+ HSCs vs Middle-Aged LEPR- HSCs
ENSMUSG00000020364	Zfp354a	203.43	-7.96669	0.000551028
ENSMUSG00000005057	Sh2b2	73.165	-7.10901	0.00988603
ENSMUSG00000036819	Jmjd4	345.155	-6.37141	0.0346483
ENSMUSG00000029373	Pf4	4442.13	-1.46316	0.0663362
ENSMUSG00000050930	Map10	109.377	-7.45417	0.0873412
ENSMUSG00000033187	BC016579	150.937	-5.47321	0.122829
ENSMUSG00000107728		125.356	-7.84579	0.269769
ENSMUSG00000032783	Troap	113.89	-5.5541	0.308422
ENSMUSG00000033192	Lpcat2	128.517	-5.50554	0.308422
ENSMUSG00000037548	H2-DMb2	139.004	-4.50621	0.308422
ENSMUSG00000073234	Gm8773	47.3952	-6.96551	0.308422
ENSMUSG00000074738	Fndc10	60.4529	-6.74625	0.308422
ENSMUSG00000050473	Slc35d3	65.3924	-5.39057	0.377899
ENSMUSG00000020193	Zpbp	98.3737	-4.54405	0.500578
ENSMUSG00000039748	Exo1	479.611	-3.6407	0.500578
ENSMUSG00000118662	Tctn2	175.915	-4.56423	0.543726
ENSMUSG00000032840	Spring1	220.057	-4.87573	0.725005
ENSMUSG00000010461	Eya4	209.302	-3.833	0.766466
ENSMUSG00000103183		76.7713	5.69948	0.794488
ENSMUSG00000016128	Stard13	89.4207	6.2716	0.81121
ENSMUSG00000046415	B430212C06Rik	30.5091	-6.93552	0.95293
ENSMUSG00000000001	Gnai3	11177.8	-0.0266658	1
ENSMUSG00000000028	Cdc45	508.255	-2.23731	1
ENSMUSG00000000037	Scml2	159.385	-1.74403	1
ENSMUSG00000000056	Narf	1510.7	-0.268735	1
ENSMUSG00000000058	Cav2	1046.5	0.260737	1
ENSMUSG00000000078	Klf6	6293.82	0.0870577	1
ENSMUSG00000000085	Scmh1	1281.73	0.14491	1
ENSMUSG00000000088	Cox5a	2673.97	-0.0904668	1
ENSMUSG00000000127	Fer	502.774	-0.991533	1
ENSMUSG00000000131	Xpo6	1552.62	0.373835	1
ENSMUSG00000000134	Tfe3	347.573	-0.660863	1
ENSMUSG00000000148	Brat1	695.516	0.419259	1
ENSMUSG00000000149	Gna12	298.407	-0.938276	1
ENSMUSG00000000154	Slc22a18	473.985	-0.351102	1
ENSMUSG00000000167	Pih1d2	106.703	1.9829	1
ENSMUSG00000000168	Dlat	2196.34	0.419615	1
ENSMUSG00000000171	Sdhd	8405.15	-0.017198	1
ENSMUSG00000000184	Ccnd2	20780	0.0241117	1
ENSMUSG00000000194	Gpr107	434.242	0.12106	1
ENSMUSG00000000244	Tspan32	18350.6	-0.0635054	1
ENSMUSG00000000253	Gmpr	1954.51	-0.0887445	1
ENSMUSG00000000266	Mid2	131.343	0.130151	1
ENSMUSG00000000275	Trim25	1403.46	0.52883	1
ENSMUSG00000000276	Dgke	639.824	-0.278385	1
ENSMUSG00000000278	Scpep1	944.911	-0.087154	1
ENSMUSG00000000282	Mnt	162.28	0.0222273	1
ENSMUSG00000000290	Itgb2	785.002	-0.901178	1
ENSMUSG00000000295	Hddc2	2145.01	-0.14334	1
ENSMUSG00000000296	Tpd52l1	54.3625	-0.409338	1
ENSMUSG00000000301	Pemt	356.525	-0.395581	1
ENSMUSG00000000317	Bcl6b	136.738	0.985512	1
ENSMUSG00000000320	Alox12	331.44	0.164294	1
ENSMUSG00000000326	Comt	3305.49	0.111547	1
ENSMUSG00000000339	Rtca	1273.66	-0.551877	1
ENSMUSG00000000340	Dbt	449.626	-0.334158	1
ENSMUSG00000000346	Dazap2	42053	0.0297382	1
ENSMUSG00000000355	Mcts1	1851.54	-0.0852793	1
ENSMUSG00000000365	Rnf17	121.427	0.190308	1
ENSMUSG00000000374	Trappc10	343.653	-0.241218	1
ENSMUSG00000000378	Ccm2	2801.13	0.00842189	1
ENSMUSG00000000384	Tbrg4	1069.25	-0.701051	1
ENSMUSG00000000392	Fap	385.532	0.453229	1
ENSMUSG00000000399	Ndufa9	5823.42	-0.0430758	1
ENSMUSG00000000409	Lck	293.757	0.80703	1
ENSMUSG00000000420	Galnt1	1532.17	0.0290538	1
ENSMUSG00000000439	Mkrn2	972.436	-0.410535	1
ENSMUSG00000000441	Raf1	979.244	0.394971	1
ENSMUSG00000000486	Septin1	4064.6	-0.152845	1
ENSMUSG00000000489	Pdgfb	199.6	-0.671944	1
ENSMUSG00000000531	Tamalin	62.7194	-0.610302	1
ENSMUSG00000000532	Acvr1b	415.706	1.03734	1
ENSMUSG00000000538	Tom1l2	359.019	-0.191938	1
ENSMUSG00000000544	Gpa33	67.0293	-3.79683	1
ENSMUSG00000000552	Zfp385a	499.074	-0.901118	1
ENSMUSG00000000555	Itga5	1190.35	-0.57681	1
ENSMUSG00000000561	Wdr77	3811.44	0.0125852	1
ENSMUSG00000000563	Atp5pb	10949.5	-0.037791	1
ENSMUSG00000000568	Hnrnpd	693.832	0.236449	1
ENSMUSG00000000579	Dynlt1c	263.727	-0.155197	1
ENSMUSG00000000581	C1d	11127.9	-0.0799075	1
ENSMUSG00000000594	Gm2a	5657.98	0.108276	1
ENSMUSG00000000600	Krit1	4507.22	0.215659	1
ENSMUSG00000000605	Clcn4	2677.57	0.0270898	1
ENSMUSG00000000627	Sema4f	33.6965	1.13947	1
ENSMUSG00000000628	Hk2	1819.96	-0.185578	1
ENSMUSG00000000631	Myo18a	1082.61	0.366535	1
ENSMUSG00000000682	Cd52	112.818	-1.14584	1
ENSMUSG00000000686	Abhd15	715.643	-0.192014	1
ENSMUSG00000000690	Hoxb6	129.171	0.36502	1
ENSMUSG00000000693	Loxl3	363.799	-0.858164	1
ENSMUSG00000000708	Kat2b	337.179	-0.833902	1
ENSMUSG00000000711	Rab5b	2812.75	-0.0231069	1
ENSMUSG00000000732	Icosl	35.5686	1.09778	1
ENSMUSG00000000738	Spg7	353.966	-0.64077	1
ENSMUSG00000000740	Rpl13	92664.8	0.207382	1
ENSMUSG00000000743	Chmp1a	5039.92	-0.220531	1
ENSMUSG00000000751	Rpa1	4789.54	-0.342459	1
ENSMUSG00000000753	Serpinf1	6215.53	0.335256	1
ENSMUSG00000000759	Tubgcp3	1306.87	0.0405053	1
ENSMUSG00000000776	Polr3d	585.459	0.496155	1
ENSMUSG00000000787	Ddx3x	2848.67	0.221156	1
ENSMUSG00000000791	Il12rb1	262.584	0.980124	1
ENSMUSG00000000804	Usp32	613.374	0.00662621	1
ENSMUSG00000000811	Txnrd3	528.242	0.647357	1
ENSMUSG00000000823	Zfp512b	1809.65	0.141536	1
ENSMUSG00000000826	Dnajc5	1867.49	0.708474	1
ENSMUSG00000000827	Tpd52l2	4389.72	-0.101786	1
ENSMUSG00000000838	Fmr1	868.284	-1.14872	1
ENSMUSG00000000861	Bcl11a	5396.57	-0.0388781	1
ENSMUSG00000000869	Il4	116.905	-0.353281	1
ENSMUSG00000000876	Pxmp4	1715.39	-0.0558639	1
ENSMUSG00000000881	Dlg3	118.825	-0.774736	1
ENSMUSG00000000884	Gnb1l	450.878	-0.100545	1
ENSMUSG00000000902	Smarcb1	4534.24	-0.0086879	1
ENSMUSG00000000915	Hip1r	732.471	0.892026	1
ENSMUSG00000000916	Nsun5	1079.51	-0.27116	1
ENSMUSG00000000934	Top1mt	581.654	0.152131	1
ENSMUSG00000000938	Hoxa10	2000.54	0.112788	1
ENSMUSG00000000957	Mmp14	265.256	1.01392	1
ENSMUSG00000000958	Slc7a7	617.454	0.243506	1
ENSMUSG00000000959	Oxa1l	1652.01	-0.184287	1
ENSMUSG00000000976	Heatr6	2179.64	-0.169076	1
ENSMUSG00000000982	Ccl3	103.494	-0.916402	1
ENSMUSG00000000983	Wfdc18	27.1572	-0.67205	1
ENSMUSG00000001016	Ilf2	5342.85	0.228351	1
ENSMUSG00000001017	Chtop	4878.33	0.227737	1
ENSMUSG00000001018	Snapin	4940.03	0.246741	1
ENSMUSG00000001020	S100a4	32.7889	0.437556	1
ENSMUSG00000001023	S100a5	69.6444	0.224443	1
ENSMUSG00000001025	S100a6	2924.31	-0.00265199	1
ENSMUSG00000001029	Icam2	2442.01	-0.265116	1
ENSMUSG00000001034	Mapk7	157.626	-2.13186	1
ENSMUSG00000001039	B9d1	274.79	0.460059	1
ENSMUSG00000001052	Sec24b	942.63	-0.208097	1
ENSMUSG00000001053	N4bp3	87.548	-2.27174	1
ENSMUSG00000001054	Rmnd5b	1550.03	-0.16242	1
ENSMUSG00000001056	Nhp2	5660.61	-0.0155737	1
ENSMUSG00000001062	Vps9d1	139.221	-0.484241	1
ENSMUSG00000001065	Zfp276	107.512	0.469546	1
ENSMUSG00000001082	Mfsd10	2526.85	0.10224	1
ENSMUSG00000001089	Luzp1	955.091	-0.885812	1
ENSMUSG00000001095	Slc13a2	108.04	-1.7261	1
ENSMUSG00000001098	Kctd10	1691.79	0.175454	1
ENSMUSG00000001100	Poldip2	3054.47	0.062598	1
ENSMUSG00000001105	Ift20	2529.57	-0.122974	1
ENSMUSG00000001120	Pcbp3	909.558	0.22949	1
ENSMUSG00000001123	Lgals9	11452.1	-0.0242521	1
ENSMUSG00000001127	Araf	3222.82	-0.379505	1
ENSMUSG00000001128	Cfp	185.24	-0.390494	1
ENSMUSG00000001134	Uxt	573.275	0.115995	1
ENSMUSG00000001138	Cnnm3	339.783	0.200556	1
ENSMUSG00000001143	Lman2l	1794.54	0.373999	1
ENSMUSG00000001150	Mcm3ap	480.335	0.329713	1
ENSMUSG00000001151	Pcnt	1662.37	0.0273056	1
ENSMUSG00000001156	Mxd1	813.789	-0.174466	1
ENSMUSG00000001157	Gmcl1	634.335	1.09784	1
ENSMUSG00000001158	Snrnp27	2290.21	0.0405484	1
ENSMUSG00000001166	Oas1c	169.223	0.25656	1
ENSMUSG00000001173	Ocrl	1353.3	-0.352319	1
ENSMUSG00000001175	Calm1	17552.8	0.0386362	1
ENSMUSG00000001211	Agpat3	388.459	-0.658952	1
ENSMUSG00000001227	Sema6b	60.4201	1.72048	1
ENSMUSG00000001228	Uhrf1	1195.5	-0.33528	1
ENSMUSG00000001229	Dpp9	480.377	-0.0685539	1
ENSMUSG00000001240	Ramp2	574.334	-1.43698	1
ENSMUSG00000001247	Lsr	271.83	-0.078365	1
ENSMUSG00000001248	Gramd1a	460.797	-0.248266	1
ENSMUSG00000001249	Hpn	116.374	-2.02222	1
ENSMUSG00000001270	Ckb	391.48	-0.241239	1
ENSMUSG00000001280	Sp1	1280.06	0.443876	1
ENSMUSG00000001281	Itgb7	343.291	2.98657	1
ENSMUSG00000001285	Myg1	1949.61	0.152515	1
ENSMUSG00000001288	Rarg	234.986	-0.0977659	1
ENSMUSG00000001289	Pfdn5	11776.5	0.0809948	1
ENSMUSG00000001300	Efnb2	103.536	-1.45749	1
ENSMUSG00000001305	Rrp15	2722.63	0.0277681	1
ENSMUSG00000001313	Rnd2	208.281	-0.426149	1
ENSMUSG00000001323	Srr	347.18	-0.81606	1
ENSMUSG00000001348	Acp5	136.936	-1.2611	1
ENSMUSG00000001366	Fbxo9	1302.42	-1.13614	1
ENSMUSG00000001376	Vps50	960.04	-0.446175	1
ENSMUSG00000001380	Hars	2203.28	-0.169992	1
ENSMUSG00000001383	Zmat2	1939.8	-0.133227	1
ENSMUSG00000001403	Ube2c	990.139	-0.544969	1
ENSMUSG00000001415	Smg5	397.806	-0.185343	1
ENSMUSG00000001416	Cct3	11243.4	-0.162892	1
ENSMUSG00000001418	Glmp	6457.57	0.187871	1
ENSMUSG00000001419	Mef2d	445.107	0.463254	1
ENSMUSG00000001420	Tmem79	56.343	1.39109	1
ENSMUSG00000001424	Snd1	4334.42	0.351518	1
ENSMUSG00000001435	Col18a1	118.638	-2.16967	1
ENSMUSG00000001436	Slc19a1	2538.37	-0.137581	1
ENSMUSG00000001440	Kpnb1	5704.16	0.117931	1
ENSMUSG00000001441	Npepps	1065.36	0.497348	1
ENSMUSG00000001445	Mrpl10	2155.81	0.0814393	1
ENSMUSG00000001467	Cyp51	1623.69	0.138921	1
ENSMUSG00000001472	Tcf25	4367.61	0.0256782	1
ENSMUSG00000001473	Tubb6	422.674	0.465174	1
ENSMUSG00000001482	Def8	5714.29	0.34904	1
ENSMUSG00000001507	Itga3	46.465	0.474343	1
ENSMUSG00000001517	Foxm1	40.014	-1.81187	1
ENSMUSG00000001518	Itfg2	1285.97	0.16662	1
ENSMUSG00000001520	Nrip2	27.3822	-0.636809	1
ENSMUSG00000001521	Tulp3	238.62	1.5754	1
ENSMUSG00000001524	Gtf2h4	1094.95	-0.519142	1
ENSMUSG00000001525	Tubb5	31551.7	-0.098462	1
ENSMUSG00000001542	Ell2	542.462	1.58896	1
ENSMUSG00000001552	Jup	402.182	0.0482185	1
ENSMUSG00000001555	Fkbp10	175.188	1.55724	1
ENSMUSG00000001569	Nom1	1812.44	0.0174425	1
ENSMUSG00000001576	Ergic1	7938.53	0.0166844	1
ENSMUSG00000001583	Tnk1	161.303	0.44018	1
ENSMUSG00000001588	Acap1	3600.51	0.315677	1
ENSMUSG00000001627	Ifrd1	1263.89	-0.315675	1
ENSMUSG00000001630	Stk38l	1219.39	0.0833858	1
ENSMUSG00000001632	Brpf1	293.098	-1.4752	1
ENSMUSG00000001642	Akr1b3	4097.45	0.0867836	1
ENSMUSG00000001663	Gstt1	1526.18	0.165904	1
ENSMUSG00000001665	Gstt3	1310.62	-0.110887	1
ENSMUSG00000001666	Ddt	298.181	0.0135909	1
ENSMUSG00000001674	Ddx18	1823.35	-0.36353	1
ENSMUSG00000001687	Ubl3	2012.07	0.134546	1
ENSMUSG00000001700	Gramd3	318.495	-0.200249	1
ENSMUSG00000001707	Eef1e1	2882.2	-0.0773029	1
ENSMUSG00000001729	Akt1	978.833	-0.674656	1
ENSMUSG00000001741	Il16	1766.45	-0.169991	1
ENSMUSG00000001750	Tcirg1	1011.62	0.394422	1
ENSMUSG00000001751	Naglu	847.83	-0.500893	1
ENSMUSG00000001755	Coasy	1104.81	0.286776	1
ENSMUSG00000001761	Smo	639.373	0.334852	1
ENSMUSG00000001763	Tspan33	77.9233	-0.369725	1
ENSMUSG00000001767	Crnkl1	2042.81	-0.31619	1
ENSMUSG00000001768	Rin2	513.755	-0.770797	1
ENSMUSG00000001774	Chordc1	5489.07	0.146489	1
ENSMUSG00000001783	Rtcb	11112.9	0.176355	1
ENSMUSG00000001785	Pwp1	2804.81	0.181735	1
ENSMUSG00000001786	Fbxo7	2228.05	-0.181927	1
ENSMUSG00000001794	Capns1	1084.37	-0.0163327	1
ENSMUSG00000001829	Clpb	1788.21	0.312903	1
ENSMUSG00000001833	Septin7	12365.2	-0.106887	1
ENSMUSG00000001844	Zdhhc4	1758.86	0.575782	1
ENSMUSG00000001847	Rac1	2120.09	0.159322	1
ENSMUSG00000001855	Nup214	1236.44	-0.0383777	1
ENSMUSG00000001864	Aif1l	150.011	2.47399	1
ENSMUSG00000001865	Cpa3	243.391	-0.0365991	1
ENSMUSG00000001870	Ltbp1	66.9068	-0.963272	1
ENSMUSG00000001891	Ugp2	1481.33	-0.069453	1
ENSMUSG00000001909	Trmt1	1629.52	0.0646379	1
ENSMUSG00000001910	Nacc1	385.821	0.0824437	1
ENSMUSG00000001911	Nfix	957.366	-0.335759	1
ENSMUSG00000001918	Slc1a5	4505.01	0.220877	1
ENSMUSG00000001924	Uba1	6377.39	0.458736	1
ENSMUSG00000001930	Vwf	4154.25	-0.244487	1
ENSMUSG00000001942	Siae	2881.34	0.0480693	1
ENSMUSG00000001943	Vsig2	103.133	-0.230515	1
ENSMUSG00000001946	Esam	5528.12	0.207183	1
ENSMUSG00000001948	Spa17	194.444	0.280663	1
ENSMUSG00000001962	Fam50a	998.183	0.616793	1
ENSMUSG00000001964	Emd	4362.31	0.183891	1
ENSMUSG00000001983	Taco1	321.713	1.06204	1
ENSMUSG00000001986	Gria3	457.308	1.15677	1
ENSMUSG00000001998	Ap4e1	872.102	0.432363	1
ENSMUSG00000001999	Blvra	2644.93	-0.272732	1
ENSMUSG00000002010	Idh3g	6503.91	-0.0839576	1
ENSMUSG00000002012	Pnck	1296.74	0.314467	1
ENSMUSG00000002014	Ssr4	6664.45	-0.17976	1
ENSMUSG00000002015	Bcap31	16810.2	0.022416	1
ENSMUSG00000002017	Fam98a	1141.69	-0.428489	1
ENSMUSG00000002028	Kmt2a	2034.45	0.314603	1
ENSMUSG00000002031	Ift46	1111.49	0.217577	1
ENSMUSG00000002043	Trappc6a	3854.09	0.122336	1
ENSMUSG00000002052	Supt6	1155.5	0.783005	1
ENSMUSG00000002055	Spag5	145.672	0.630659	1
ENSMUSG00000002058	Unc119	178.129	0.366223	1
ENSMUSG00000002059	Rab34	316.562	0.187009	1
ENSMUSG00000002064	Sdf2	3602.16	0.0679203	1
ENSMUSG00000002068	Ccne1	142.603	-1.67339	1
ENSMUSG00000002083	Bbc3	39.7497	-0.816196	1
ENSMUSG00000002102	Psmc3	8696.83	-0.105989	1
ENSMUSG00000002103	Acp2	1096.69	-0.251104	1
ENSMUSG00000002104	Rapsn	122.562	-1.00991	1
ENSMUSG00000002105	Slc39a13	849.598	-0.539629	1
ENSMUSG00000002107	Celf2	10616.9	-0.104745	1
ENSMUSG00000002108	Nr1h3	319.712	3.35529	1
ENSMUSG00000002109	Ddb2	263.136	-2.14246	1
ENSMUSG00000002111	Spi1	1336.78	-0.206368	1
ENSMUSG00000002129	Sf3a1	2681.93	0.232812	1
ENSMUSG00000002147	Stat6	2328.75	0.11834	1
ENSMUSG00000002204	Napsa	5625.54	0.0811001	1
ENSMUSG00000002205	Vrk3	2860.81	-0.384972	1
ENSMUSG00000002210	Smg9	548.62	-0.804673	1
ENSMUSG00000002221	Paxip1	422.091	-1.11172	1
ENSMUSG00000002222	Rmnd5a	1190.51	-0.438841	1
ENSMUSG00000002227	Mov10	401.565	0.0629262	1
ENSMUSG00000002233	Rhoc	231.205	0.437379	1
ENSMUSG00000002249	Tead3	34.7351	-0.700083	1
ENSMUSG00000002250	Ppard	71.0129	0.989424	1
ENSMUSG00000002257	Def6	3074.28	0.216325	1
ENSMUSG00000002274	Metrn	174.576	-0.67548	1
ENSMUSG00000002279	Lmf1	925.873	0.454889	1
ENSMUSG00000002280	Ciao3	1179.03	0.0601358	1
ENSMUSG00000002289	Angptl4	487.397	-0.214601	1
ENSMUSG00000002297	Dbf4	261.828	-2.43425	1
ENSMUSG00000002307	Daxx	1597.65	-0.146212	1
ENSMUSG00000002308	Cd320	2304.05	-0.165989	1
ENSMUSG00000002319	Ipo4	460.749	-0.360714	1
ENSMUSG00000002320	Tm9sf1	2337.66	-0.103907	1
ENSMUSG00000002324	Rec8	1347.25	-0.0656346	1
ENSMUSG00000002325	Irf9	5260.45	0.129363	1
ENSMUSG00000002326	Gmpr2	1174.24	-0.196639	1
ENSMUSG00000002329	Mdp1	1563.51	-0.122064	1
ENSMUSG00000002332	Dhrs1	1397.87	0.0527391	1
ENSMUSG00000002342	Tmem161a	884.131	0.700645	1
ENSMUSG00000002343	Armc6	280.356	1.1557	1
ENSMUSG00000002345	Borcs8	722.862	-0.0373423	1
ENSMUSG00000002346	Slc25a42	203.804	-0.473443	1
ENSMUSG00000002365	Snx9	265.024	0.630825	1
ENSMUSG00000002372	Ranbp3	2411.94	-0.147035	1
ENSMUSG00000002379	Ndufa11	2809.54	0.03986	1
ENSMUSG00000002393	Nr2f6	12.4021	-2.54265	1
ENSMUSG00000002395	Use1	6761.98	0.282423	1
ENSMUSG00000002396	Ocel1	261.11	-1.3802	1
ENSMUSG00000002413	Braf	1836.85	-0.677569	1
ENSMUSG00000002416	Ndufb2	658.724	-0.449316	1
ENSMUSG00000002428	Hltf	2243.9	0.25501	1
ENSMUSG00000002455	Prpf6	2805.87	-0.373372	1
ENSMUSG00000002458	Rgs19	3707.23	0.14653	1
ENSMUSG00000002477	Snrpd1	3777.74	-0.0953059	1
ENSMUSG00000002486	Tchp	307.593	0.857372	1
ENSMUSG00000002489	Tiam1	313.697	0.0452303	1
ENSMUSG00000002496	Tsc2	447.063	-0.681248	1
ENSMUSG00000002504	Slc9a3r2	324.593	-2.07646	1
ENSMUSG00000002524	Puf60	10107.9	0.11821	1
ENSMUSG00000002546	Golga2	653.618	0.217585	1
ENSMUSG00000002550	Uck1	2271.93	0.307069	1
ENSMUSG00000002578	Ikzf4	156.9	0.395463	1
ENSMUSG00000002580	Mien1	879.352	-0.13129	1
ENSMUSG00000002602	Axl	381.266	0.112605	1
ENSMUSG00000002603	Tgfb1	167.388	-0.97093	1
ENSMUSG00000002608	Ccdc97	1367.91	-0.527554	1
ENSMUSG00000002617	Zfp40	661.422	-0.613801	1
ENSMUSG00000002625	Akap8l	1977.77	0.192669	1
ENSMUSG00000002635	Pdcd2l	929.959	-0.413243	1
ENSMUSG00000002658	Gtf2f1	2223.38	0.608444	1
ENSMUSG00000002660	Clpp	3897.39	-0.164213	1
ENSMUSG00000002661	Alkbh7	944.579	0.329964	1
ENSMUSG00000002668	Dennd1c	1549.61	0.828018	1
ENSMUSG00000002679	Med6	1253.72	-0.0342886	1
ENSMUSG00000002688	Prkd1	32.827	-0.440783	1
ENSMUSG00000002699	Lcp2	6950.24	-0.0366041	1
ENSMUSG00000002718	Cse1l	5330.64	0.0227546	1
ENSMUSG00000002728	Naa20	4361.54	0.23813	1
ENSMUSG00000002731	Prkra	1561.51	0.0382265	1
ENSMUSG00000002732	Fkbp7	577.923	-0.768702	1
ENSMUSG00000002733	Plekha3	265.916	-0.674954	1
ENSMUSG00000002741	Ykt6	1217.66	-0.455212	1
ENSMUSG00000002748	Baz1b	1873.66	0.730008	1
ENSMUSG00000002763	Pex6	237.776	-1.24838	1
ENSMUSG00000002767	Mrpl2	3454.12	-0.355668	1
ENSMUSG00000002768	Mea1	2572.78	0.0639961	1
ENSMUSG00000002778	Kdelr1	2289.14	0.158958	1
ENSMUSG00000002781	Tmem143	592.144	0.062685	1
ENSMUSG00000002797	Ggct	345.144	-0.245919	1
ENSMUSG00000002799	Jag2	102.416	0.00989223	1
ENSMUSG00000002803	Btbd6	294.51	-0.33744	1
ENSMUSG00000002804	Nudt14	1646.96	-0.148111	1
ENSMUSG00000002808	Epdr1	2173.11	0.520029	1
ENSMUSG00000002812	Flii	2090.49	0.743498	1
ENSMUSG00000002814	Top3a	763.309	-0.169631	1
ENSMUSG00000002820	Atg4d	721.535	-1.36267	1
ENSMUSG00000002825	Qtrt1	2193.98	-0.110486	1
ENSMUSG00000002833	Hdgfl2	573.295	-0.950058	1
ENSMUSG00000002835	Chaf1a	190.955	-1.92591	1
ENSMUSG00000002844	Adprh	3228.59	0.160429	1
ENSMUSG00000002845	Tmem39a	769.312	-1.34701	1
ENSMUSG00000002846	Timmdc1	408.083	-0.426035	1
ENSMUSG00000002870	Mcm2	3260.94	-0.286957	1
ENSMUSG00000002871	Tpra1	1758.99	-0.22775	1
ENSMUSG00000002881	Nab1	834.493	-0.896237	1
ENSMUSG00000002885	Adgre5	616.761	0.611777	1
ENSMUSG00000002897	Il17ra	2579.64	0.500667	1
ENSMUSG00000002910	Arrdc2	92.2211	0.127516	1
ENSMUSG00000002944	Cd36	115.069	4.59257	1
ENSMUSG00000002948	Map2k7	354.15	0.474493	1
ENSMUSG00000002949	Timm44	1849.14	0.10047	1
ENSMUSG00000002957	Ap2a2	1300.61	0.468011	1
ENSMUSG00000002963	Pnkp	1802.99	-0.0553684	1
ENSMUSG00000002968	Med25	318.44	1.34808	1
ENSMUSG00000002980	Bcam	109.307	0.753592	1
ENSMUSG00000002981	Clptm1	1861.23	-0.350056	1
ENSMUSG00000002983	Relb	182.404	0.261779	1
ENSMUSG00000002984	Tomm40	1635.4	0.306072	1
ENSMUSG00000002985	Apoe	38956.5	-0.0257386	1
ENSMUSG00000002996	Hbp1	4780.92	0.281558	1
ENSMUSG00000002997	Prkar2b	1816.07	0.919784	1
ENSMUSG00000003031	Cdkn1b	377.181	-1.07878	1
ENSMUSG00000003032	Klf4	89.2104	-0.176797	1
ENSMUSG00000003033	Ap1m1	5305.4	0.0965785	1
ENSMUSG00000003037	Rab8a	12355.9	-0.0579747	1
ENSMUSG00000003038	Hmgn2	37422.2	-0.108257	1
ENSMUSG00000003039	Fam32a	8449.94	-0.0669339	1
ENSMUSG00000003062	Stard3nl	1907.36	-0.0953588	1
ENSMUSG00000003068	Stk11	1072.56	-0.034085	1
ENSMUSG00000003072	Atp5d	5279.06	-0.119977	1
ENSMUSG00000003099	Ppp5c	2462.31	0.270882	1
ENSMUSG00000003119	Cdk12	881.777	-0.0657828	1
ENSMUSG00000003123	Lipe	616.453	-0.572417	1
ENSMUSG00000003131	Pafah1b2	9771.39	0.333928	1
ENSMUSG00000003134	Tbc1d8	712.675	0.0208565	1
ENSMUSG00000003135	Cnot11	237.367	0.417888	1
ENSMUSG00000003153	Slc2a3	10256.5	0.0872548	1
ENSMUSG00000003154	Foxj2	218.052	1.31758	1
ENSMUSG00000003161	Sri	15389.2	-0.0867998	1
ENSMUSG00000003166	Dgcr2	989.007	0.532688	1
ENSMUSG00000003184	Irf3	2535.77	-0.0865002	1
ENSMUSG00000003190	Bcl2l12	1025.33	-0.351307	1
ENSMUSG00000003198	Zfp959	783.65	-0.839647	1
ENSMUSG00000003199	Mpnd	97.2899	-0.220171	1
ENSMUSG00000003200	Sh3gl1	3667.45	0.162268	1
ENSMUSG00000003206	Ebi3	652.596	-0.947029	1
ENSMUSG00000003208	Yju2	991.007	0.347532	1
ENSMUSG00000003226	Ranbp2	1951.52	-0.192031	1
ENSMUSG00000003227	Edar	228.499	0.129063	1
ENSMUSG00000003228	Grk5	97.2876	0.121709	1
ENSMUSG00000003233	Dvl3	1829.59	0.540886	1
ENSMUSG00000003234	Abcf3	2582.15	-0.0447978	1
ENSMUSG00000003235	Eif2b5	1248.52	-0.190267	1
ENSMUSG00000003269	Cyth2	781.564	-0.727765	1
ENSMUSG00000003271	Sult2b1	85.3048	-1.39965	1
ENSMUSG00000003273	Car11	46.9542	1.34584	1
ENSMUSG00000003282	Plag1	460.067	-0.444671	1
ENSMUSG00000003299	Mrpl4	3048.78	0.413491	1
ENSMUSG00000003308	Keap1	1417.23	-0.0411286	1
ENSMUSG00000003309	Ap1m2	31.6652	0.62198	1
ENSMUSG00000003316	Glg1	1796.15	0.0432812	1
ENSMUSG00000003344	Btbd2	224.969	0.626081	1
ENSMUSG00000003345	Csnk1g2	581.529	0.171868	1
ENSMUSG00000003346	Abhd17a	208.26	0.120673	1
ENSMUSG00000003348	Mob3a	7878.45	-0.0392699	1
ENSMUSG00000003355	Fkbp11	1741.22	0.374487	1
ENSMUSG00000003360	Ddx23	794.034	-0.261426	1
ENSMUSG00000003363	Pld3	3305.63	0.159864	1
ENSMUSG00000003378	Grik5	64.736	-1.01345	1
ENSMUSG00000003380	Rabac1	8127.57	0.168424	1
ENSMUSG00000003382	Etv3	708.219	0.500795	1
ENSMUSG00000003402	Prkcsh	1980.17	0.0050565	1
ENSMUSG00000003420	Fcgrt	3072.65	0.241935	1
ENSMUSG00000003421	Nosip	4432.44	0.0131048	1
ENSMUSG00000003423	Pih1d1	2396.16	-0.0114661	1
ENSMUSG00000003429	Rps11	22928.4	-0.00490343	1
ENSMUSG00000003435	Supt5	2408.93	0.448751	1
ENSMUSG00000003437	Paf1	2603.74	-0.00618574	1
ENSMUSG00000003438	Timm50	4020.84	0.0129445	1
ENSMUSG00000003444	Med29	552.694	0.322519	1
ENSMUSG00000003452	Bicd1	1706.63	-0.66805	1
ENSMUSG00000003458	Ncstn	4775.61	0.06983	1
ENSMUSG00000003464	Pex19	4515.91	-0.0837827	1
ENSMUSG00000003500	Impdh1	262.791	-0.47803	1
ENSMUSG00000003518	Dusp3	1221.15	-0.269488	1
ENSMUSG00000003526	Prodh	2325.98	0.594398	1
ENSMUSG00000003527	Ess2	1181.67	-0.298082	1
ENSMUSG00000003528	Slc25a1	2408.86	0.210478	1
ENSMUSG00000003531	Dgcr6	2383.76	-0.0772023	1
ENSMUSG00000003541	Ier3	645.777	0.178428	1
ENSMUSG00000003545	Fosb	669.596	0.95521	1
ENSMUSG00000003546	Klc4	675.739	-0.164741	1
ENSMUSG00000003549	Ercc1	914.31	-1.01235	1
ENSMUSG00000003559	As3mt	3704.08	0.345292	1
ENSMUSG00000003573	Homer3	203.377	-0.905842	1
ENSMUSG00000003575	Crtc1	853.376	-0.00584662	1
ENSMUSG00000003581	Rnf215	198.43	0.416989	1
ENSMUSG00000003585	Sec14l2	121.592	-0.331548	1
ENSMUSG00000003604	Aven	192.582	-0.832508	1
ENSMUSG00000003623	Crot	7140.06	0.268966	1
ENSMUSG00000003644	Rps6ka1	2547.68	0.0816016	1
ENSMUSG00000003660	Snrnp200	2197.43	0.547923	1
ENSMUSG00000003662	Ciao1	2225.39	0.485508	1
ENSMUSG00000003680	Taf6l	910.243	-0.534124	1
ENSMUSG00000003721	Insig2	1689.15	-0.102433	1
ENSMUSG00000003731	Kpna6	542.303	1.0353	1
ENSMUSG00000003746	Man1a	1614.09	-0.0531057	1
ENSMUSG00000003762	Coq8b	271.57	0.232556	1
ENSMUSG00000003778	Brd8	5843.91	0.224298	1
ENSMUSG00000003779	Kif20a	360.646	-2.47286	1
ENSMUSG00000003808	Farsa	2844.56	-0.115681	1
ENSMUSG00000003809	Gcdh	1080.66	-0.911417	1
ENSMUSG00000003810	Mast2	240.411	1.30346	1
ENSMUSG00000003812	Dnase2a	554.789	-0.451542	1
ENSMUSG00000003813	Rad23a	2193.92	0.221711	1
ENSMUSG00000003814	Calr	14568.5	0.0736411	1
ENSMUSG00000003824	Syce2	2169.49	-0.320365	1
ENSMUSG00000003847	Nfat5	1586	-0.246593	1
ENSMUSG00000003848	Nob1	4031.3	-0.0893373	1
ENSMUSG00000003849	Nqo1	917.452	-0.127138	1
ENSMUSG00000003865	Gys1	290.475	-0.244677	1
ENSMUSG00000003868	Ruvbl2	6251.56	-0.101501	1
ENSMUSG00000003873	Bax	1476.89	-0.177261	1
ENSMUSG00000003923	Tfam	2090.13	-0.259841	1
ENSMUSG00000003929	Zfp81	1296.86	0.206386	1
ENSMUSG00000003948	Mmd	494.925	0.925396	1
ENSMUSG00000003949	Hlf	10513.4	0.417347	1
ENSMUSG00000003955	Fam162a	2639.86	-0.148657	1
ENSMUSG00000003970	Rpl8	23739.4	0.0564939	1
ENSMUSG00000003992	Ssbp2	8829.93	0.133687	1
ENSMUSG00000004018	Fancl	667.12	0.331644	1
ENSMUSG00000004032	Gstm5	2895.43	0.0221738	1
ENSMUSG00000004035	Gstm7	675.88	-0.466747	1
ENSMUSG00000004040	Stat3	10345.6	0.0613157	1
ENSMUSG00000004043	Stat5a	2558.95	0.533052	1
ENSMUSG00000004044	Cavin1	7582.45	0.291429	1
ENSMUSG00000004054	Map3k11	411.698	0.241695	1
ENSMUSG00000004056	Akt2	2641.29	0.0916295	1
ENSMUSG00000004069	Dnaja3	3888.52	-0.221894	1
ENSMUSG00000004070	Hmox2	3452.07	0.179404	1
ENSMUSG00000004071	Cdip1	1616.06	-0.936331	1
ENSMUSG00000004085	Map3k20	1791.03	-0.342058	1
ENSMUSG00000004096	Cwc15	2418.88	-0.228307	1
ENSMUSG00000004099	Dnmt1	2193.65	0.230675	1
ENSMUSG00000004100	Ppan	2874.17	0.186706	1
ENSMUSG00000004105	Angptl2	99.7677	-0.11078	1
ENSMUSG00000004113	Cacna1b	27.7648	0.994431	1
ENSMUSG00000004127	Trmt10a	478.978	1.2384	1
ENSMUSG00000004207	Psap	17311.8	0.0270312	1
ENSMUSG00000004221	Ikbkg	2384.87	-0.21835	1
ENSMUSG00000004233	Wars2	966.731	-0.411117	1
ENSMUSG00000004263	Atn1	77.2332	0.444956	1
ENSMUSG00000004264	Phb2	4590.84	-0.148007	1
ENSMUSG00000004266	Ptpn6	5740.78	0.201836	1
ENSMUSG00000004267	Eno2	59.9697	-0.152796	1
ENSMUSG00000004268	Emg1	11307.8	0.0497184	1
ENSMUSG00000004270	Lpcat3	2775.03	0.13217	1
ENSMUSG00000004285	Atp6v1f	7674.34	0.111459	1
ENSMUSG00000004317	Clcn5	260.766	1.49575	1
ENSMUSG00000004319	Clcn3	2913.61	-0.370059	1
ENSMUSG00000004328	Hif3a	77.0619	0.986668	1
ENSMUSG00000004347	Pde1c	455.083	0.446497	1
ENSMUSG00000004356	Utp20	877.851	0.26309	1
ENSMUSG00000004359	Spic	159.203	-0.422486	1
ENSMUSG00000004364	Cul3	937.468	0.675717	1
ENSMUSG00000004383	Large1	159.48	-0.651259	1
ENSMUSG00000004393	Ddx56	6447.5	-0.096546	1
ENSMUSG00000004394	Tmed4	7468.64	0.0195442	1
ENSMUSG00000004446	Bid	2047.3	-0.645156	1
ENSMUSG00000004451	Ralb	1777.58	-0.561072	1
ENSMUSG00000004455	Ppp1cc	340.516	0.491654	1
ENSMUSG00000004460	Dnajb11	3176.82	-0.0812812	1
ENSMUSG00000004462	Tbccd1	1274.83	-0.516745	1
ENSMUSG00000004473	Clec11a	664.938	1.11463	1
ENSMUSG00000004500	Zfp324	226.258	-2.31619	1
ENSMUSG00000004508	Gab2	307.237	0.672314	1
ENSMUSG00000004530	Coro1c	2161.17	0.249966	1
ENSMUSG00000004535	Tax1bp1	16034.2	0.124264	1
ENSMUSG00000004552	Ctse	1030.6	0.3348	1
ENSMUSG00000004558	Ndrg2	2385.39	0.115972	1
ENSMUSG00000004561	Mettl17	663.811	-0.585378	1
ENSMUSG00000004562	Arhgef40	426.044	0.146095	1
ENSMUSG00000004565	Pnpla6	596.471	-0.26965	1
ENSMUSG00000004567	Mcoln1	1113.42	0.0336561	1
ENSMUSG00000004568	Arhgef18	717.716	0.490199	1
ENSMUSG00000004591	Pkn2	1339.09	-0.051079	1
ENSMUSG00000004610	Etfb	1346.03	-0.0731936	1
ENSMUSG00000004612	Nkg7	1496.1	-0.815998	1
ENSMUSG00000004626	Stxbp2	6824.42	0.105095	1
ENSMUSG00000004631	Sgce	2058.41	-0.190143	1
ENSMUSG00000004633	Chn2	337.864	0.905915	1
ENSMUSG00000004637	Wwox	1021.05	-0.675132	1
ENSMUSG00000004642	Slbp	6120.32	-0.295886	1
ENSMUSG00000004655	Aqp1	1950.27	-2.06591	1
ENSMUSG00000004661	Arid3b	165.42	1.34592	1
ENSMUSG00000004665	Cnn2	3417.83	-0.00751031	1
ENSMUSG00000004667	Polr2e	6867.12	0.0628475	1
ENSMUSG00000004677	Myo9b	366.537	-1.61527	1
ENSMUSG00000004698	Hdac9	758.006	-1.52901	1
ENSMUSG00000004707	Ly9	432.457	0.429547	1
ENSMUSG00000004748	Mtfp1	792.078	0.0263756	1
ENSMUSG00000004768	Rab23	436.468	-0.387893	1
ENSMUSG00000004771	Rab11a	10757.8	0.119347	1
ENSMUSG00000004788	Eif2b2	3418.04	0.0546658	1
ENSMUSG00000004789	Dlst	1210.01	-0.367725	1
ENSMUSG00000004798	Ulk2	493.948	-1.14693	1
ENSMUSG00000004843	Chmp2b	3004.83	0.0127994	1
ENSMUSG00000004846	Plod3	454.589	-0.242849	1
ENSMUSG00000004849	Ap1s1	3801.85	0.271295	1
ENSMUSG00000004864	Mapk13	83.7563	-0.0846366	1
ENSMUSG00000004865	Srpk1	4609.68	0.0582046	1
ENSMUSG00000004880	Lbr	8822.49	0.259982	1
ENSMUSG00000004895	Prcc	392.724	0.553897	1
ENSMUSG00000004896	Rrnad1	724.018	-1.14242	1
ENSMUSG00000004897	Hdgf	2853.9	0.222437	1
ENSMUSG00000004929	Thop1	512.368	-0.333241	1
ENSMUSG00000004931	Apba3	629.586	-0.96616	1
ENSMUSG00000004933	Matk	2616.51	-0.4518	1
ENSMUSG00000004934	Pias4	1107.47	0.599386	1
ENSMUSG00000004936	Map2k1	2608.73	-0.175692	1
ENSMUSG00000004937	Sgta	4223.59	0.0337356	1
ENSMUSG00000004945	Tmem242	4753.31	-0.141275	1
ENSMUSG00000004947	Dtx2	98.8387	-3.06854	1
ENSMUSG00000004951	Hspb1	119.471	0.0589254	1
ENSMUSG00000004952	Rasa4	157.472	-0.496431	1
ENSMUSG00000004961	Syt5	88.9253	1.86658	1
ENSMUSG00000004980	Hnrnpa2b1	19335.3	0.0553357	1
ENSMUSG00000004988	Fxyd4	15.1667	-0.637153	1
ENSMUSG00000004994	Ccdc130	560.536	0.387284	1
ENSMUSG00000004996	Mri1	3024.13	-0.147129	1
ENSMUSG00000005034	Prkacb	5569.89	0.00738318	1
ENSMUSG00000005043	Sgsh	110.972	-0.369515	1
ENSMUSG00000005054	Cstb	3154.96	0.0765626	1
ENSMUSG00000005069	Pex5	1140.28	-0.138936	1
ENSMUSG00000005078	Jkamp	1994	-0.0857686	1
ENSMUSG00000005087	Cd44	3239.28	-0.220494	1
ENSMUSG00000005102	Eif2ak4	539.072	0.803014	1
ENSMUSG00000005103	Wdr1	9829.31	-0.0207993	1
ENSMUSG00000005107	Slc2a9	246.56	-1.5291	1
ENSMUSG00000005125	Ndrg1	2165.67	-0.0786472	1
ENSMUSG00000005131	4930550C14Rik	218.769	-0.28486	1
ENSMUSG00000005142	Man2b1	2372.74	-0.133861	1
ENSMUSG00000005150	Wdr83	1268.43	-0.310785	1
ENSMUSG00000005161	Prdx2	11938.8	0.0483926	1
ENSMUSG00000005198	Polr2a	1664.24	1.02474	1
ENSMUSG00000005204	Senp3	841.454	-0.386375	1
ENSMUSG00000005225	Plekha8	271.842	0.92061	1
ENSMUSG00000005233	Spc25	1226.79	-0.651891	1
ENSMUSG00000005251	Ripk4	251.704	1.24684	1
ENSMUSG00000005262	Ufd1	3327.52	0.0522708	1
ENSMUSG00000005267	Zfp287	407.001	-1.27092	1
ENSMUSG00000005299	Letm1	1378.15	0.122153	1
ENSMUSG00000005312	Ubqln1	2046.83	0.347996	1
ENSMUSG00000005339	Fcer1a	54.8483	-2.90177	1
ENSMUSG00000005354	Txn2	9292.47	-0.175477	1
ENSMUSG00000005360	Slc1a3	60.9452	0.423264	1
ENSMUSG00000005362	Crbn	2985.33	-0.0143901	1
ENSMUSG00000005370	Msh6	2174.92	0.0363139	1
ENSMUSG00000005371	Fbxo11	892.541	-0.958498	1
ENSMUSG00000005374	Tbl2	984.388	-0.478719	1
ENSMUSG00000005378	Bud23	2253.17	-0.157767	1
ENSMUSG00000005410	Mcm5	3170.77	-0.288619	1
ENSMUSG00000005413	Hmox1	212.479	0.810883	1
ENSMUSG00000005417	Mprip	2105.37	0.467759	1
ENSMUSG00000005442	Cic	235.927	1.38456	1
ENSMUSG00000005447	Pafah1b3	1528.63	0.280669	1
ENSMUSG00000005465	Il27ra	1833.99	0.49166	1
ENSMUSG00000005469	Prkaca	519.035	-0.0870428	1
ENSMUSG00000005470	Asf1b	1961.56	-0.404426	1
ENSMUSG00000005474	Myl10	8649.92	0.287984	1
ENSMUSG00000005481	Ddx39a	4502.92	-0.151437	1
ENSMUSG00000005483	Dnajb1	10040.7	0.290647	1
ENSMUSG00000005501	Usp40	789.063	0.206891	1
ENSMUSG00000005505	Kbtbd4	466.548	-0.784089	1
ENSMUSG00000005506	Celf1	2582.81	-0.234093	1
ENSMUSG00000005510	Ndufs3	3896.75	-0.0773275	1
ENSMUSG00000005514	Por	6748.22	0.40062	1
ENSMUSG00000005533	Igf1r	5202.59	0.595167	1
ENSMUSG00000005534	Insr	1100.55	-0.0291315	1
ENSMUSG00000005566	Trim28	1933.68	-0.308921	1
ENSMUSG00000005575	Ube2m	402.365	0.0498499	1
ENSMUSG00000005580	Adcy9	546.371	0.442719	1
ENSMUSG00000005583	Mef2c	16483.2	-0.282387	1
ENSMUSG00000005609	Ctr9	3776.41	-0.141117	1
ENSMUSG00000005610	Eif4g2	21584	0.0498048	1
ENSMUSG00000005615	Pcyt1a	1903	-0.105306	1
ENSMUSG00000005621	Zfp592	351.884	-0.701863	1
ENSMUSG00000005625	Psmd4	7064.69	0.174812	1
ENSMUSG00000005640	Insrr	187.577	0.190015	1
ENSMUSG00000005656	Snx6	5912.29	-0.0782647	1
ENSMUSG00000005667	Mthfd2	362.879	-1.10721	1
ENSMUSG00000005672	Kit	23969.3	0.279292	1
ENSMUSG00000005674	Tomm40l	439.867	0.32677	1
ENSMUSG00000005682	Pan2	965.589	-0.232939	1
ENSMUSG00000005683	Cs	3688.11	-0.097515	1
ENSMUSG00000005686	Ampd3	703.953	-0.0409449	1
ENSMUSG00000005687	Bcas2	6869.99	0.0070701	1
ENSMUSG00000005698	Ctcf	1782.4	-0.763147	1
ENSMUSG00000005699	Pard6a	544.328	0.135456	1
ENSMUSG00000005705	Agrp	26.7024	-0.11333	1
ENSMUSG00000005718	Tfap4	1957.12	0.336337	1
ENSMUSG00000005732	Ranbp1	6571.31	-0.119831	1
ENSMUSG00000005763	Cd247	73.1979	-1.71343	1
ENSMUSG00000005774	Rfx5	168.303	-0.436106	1
ENSMUSG00000005779	Psmb4	7218.22	0.0489159	1
ENSMUSG00000005802	Slc30a4	379.671	0.0621321	1
ENSMUSG00000005803	Sqor	1708.44	0.439108	1
ENSMUSG00000005804	Bloc1s6	2492.06	0.0240101	1
ENSMUSG00000005813	Metap1	1578.99	0.0476212	1
ENSMUSG00000005823	Gpr108	2391.69	-0.337104	1
ENSMUSG00000005824	Tnfsf14	624.176	0.306745	1
ENSMUSG00000005846	Rsl1d1	7872.27	-0.121941	1
ENSMUSG00000005871	Apc	686.537	-0.721788	1
ENSMUSG00000005873	Reep5	2021.34	-0.0117658	1
ENSMUSG00000005881	Ergic3	4025.38	0.0737157	1
ENSMUSG00000005882	Uqcc1	3123.17	-0.00575935	1
ENSMUSG00000005883	Spo11	487.713	-0.643189	1
ENSMUSG00000005886	Ncoa2	1241.96	0.0564344	1
ENSMUSG00000005893	Nr2c2	1534.12	0.0301216	1
ENSMUSG00000005897	Nr2c1	342.708	0.117966	1
ENSMUSG00000005899	Smpd4	603.691	0.167851	1
ENSMUSG00000005907	Pex1	406.59	-1.69442	1
ENSMUSG00000005936	Kctd20	2383.99	0.114746	1
ENSMUSG00000005947	Itgae	47.4892	-2.29047	1
ENSMUSG00000005949	Ctns	908.012	-0.129047	1
ENSMUSG00000005951	Shpk	323.474	0.721499	1
ENSMUSG00000005968	Tuft1	632.086	0.0320019	1
ENSMUSG00000005973	Rcn1	1744.89	-0.287703	1
ENSMUSG00000005980	Dnase1	48.5047	1.81555	1
ENSMUSG00000005981	Trap1	7439.58	-0.193528	1
ENSMUSG00000005982	Naa60	1249.9	-0.103314	1
ENSMUSG00000005983	1700037C18Rik	186.315	0.390816	1
ENSMUSG00000005986	Ankrd13d	396.751	-0.750677	1
ENSMUSG00000006005	Tpr	5737.5	0.263724	1
ENSMUSG00000006010	Odr4	1237.05	-0.540677	1
ENSMUSG00000006019	Dhx34	89.0703	1.50241	1
ENSMUSG00000006021	Kptn	1064.38	0.236486	1
ENSMUSG00000006024	Napa	6200.88	-0.108171	1
ENSMUSG00000006050	Sra1	3519.03	-0.0634283	1
ENSMUSG00000006057	Atp5g1	8389	-0.0820654	1
ENSMUSG00000006058	Snf8	235.937	-0.202986	1
ENSMUSG00000006095	Tbcb	3104.25	-0.0486195	1
ENSMUSG00000006127	Inpp5k	3961.48	-0.0700245	1
ENSMUSG00000006134	Crkl	1567.95	-0.129336	1
ENSMUSG00000006154	Eps8l1	197.996	0.0206948	1
ENSMUSG00000006169	Clint1	1788.31	0.47526	1
ENSMUSG00000006191	Cdkal1	1014.59	0.147062	1
ENSMUSG00000006215	Zbtb17	331.762	-1.56847	1
ENSMUSG00000006219	Fblim1	72.3792	0.812529	1
ENSMUSG00000006235	Epor	538.212	-0.192604	1
ENSMUSG00000006241	Ccdc159	39.2329	-0.877936	1
ENSMUSG00000006262	Mob1b	1260.7	-0.36418	1
ENSMUSG00000006273	Atp6v1b2	8876.05	-0.0336332	1
ENSMUSG00000006276	Eps15l1	1769.46	0.450968	1
ENSMUSG00000006281	Tep1	522.481	0.772315	1
ENSMUSG00000006288	Ttc5	4203.22	-0.0357702	1
ENSMUSG00000006289	Osgep	3386.25	-0.0226657	1
ENSMUSG00000006299	Aamp	8030.07	0.161628	1
ENSMUSG00000006301	Tmbim1	3109.62	0.300538	1
ENSMUSG00000006304	Arpc2	21079.2	0.0441414	1
ENSMUSG00000006307	Kmt2b	223.306	-0.594431	1
ENSMUSG00000006315	Tmem147	5748.34	-0.0713959	1
ENSMUSG00000006333	Rps9	62604.1	0.160631	1
ENSMUSG00000006335	Tfpt	645.276	-0.808895	1
ENSMUSG00000006344	Ggt5	355.543	-2.62733	1
ENSMUSG00000006345	Ggt1	123.127	-0.34187	1
ENSMUSG00000006356	Crip2	139.906	-0.188851	1
ENSMUSG00000006360	Crip1	3607.88	-0.135209	1
ENSMUSG00000006362	Cbfa2t3	4559.84	0.391704	1
ENSMUSG00000006373	Pgrmc1	7599.06	-0.102807	1
ENSMUSG00000006378	Gcat	178.195	-0.043424	1
ENSMUSG00000006386	Tek	2267.99	-1.60934	1
ENSMUSG00000006389	Mpl	33325.8	0.12683	1
ENSMUSG00000006390	Elovl1	4225.29	-0.0630912	1
ENSMUSG00000006392	Med8	1888.01	-0.0719799	1
ENSMUSG00000006395	Hyi	768.263	0.270277	1
ENSMUSG00000006398	Cdc20	1752.6	0.273915	1
ENSMUSG00000006411	Nectin4	261.56	0.959106	1
ENSMUSG00000006412	Pfdn2	2510.9	-0.0219088	1
ENSMUSG00000006418	Rnf114	7072.34	-0.0984259	1
ENSMUSG00000006423	Steep1	1391.93	-0.160189	1
ENSMUSG00000006442	Srm	2483.07	0.124557	1
ENSMUSG00000006445	Epha2	136.531	3.87076	1
ENSMUSG00000006456	Rbm14	601.308	-0.441037	1
ENSMUSG00000006457	Actn3	83.9108	1.52957	1
ENSMUSG00000006463	Zdhhc24	1519.49	-0.612752	1
ENSMUSG00000006464	Bbs1	257.777	2.91619	1
ENSMUSG00000006471	Ndor1	143.091	-0.513335	1
ENSMUSG00000006476	Nsmf	413.494	-1.51369	1
ENSMUSG00000006494	Pdk1	2834.64	-0.0221791	1
ENSMUSG00000006498	Ptbp1	2499.45	0.302476	1
ENSMUSG00000006517	Mvd	204.969	-0.0267505	1
ENSMUSG00000006519	Cyba	8824.33	0.0462708	1
ENSMUSG00000006526	Stimate	218.448	0.836444	1
ENSMUSG00000006527	Sfmbt1	1044.27	-0.51464	1
ENSMUSG00000006567	Atp7b	33.3767	-1.28083	1
ENSMUSG00000006575	Rundc3a	47.5478	1.44335	1
ENSMUSG00000006585	Cdt1	709.661	-1.63856	1
ENSMUSG00000006586	Runx1t1	1292.2	0.140786	1
ENSMUSG00000006589	Aprt	4093.11	0.086584	1
ENSMUSG00000006599	Gtf2h1	1219.95	-0.437704	1
ENSMUSG00000006611	Hfe	187.104	1.34504	1
ENSMUSG00000006638	Abhd1	8.37022	0.168028	1
ENSMUSG00000006641	Slc5a6	753.389	-0.465689	1
ENSMUSG00000006649	Nphs1	37.3137	0.374778	1
ENSMUSG00000006673	Qrich1	3979.43	-0.717348	1
ENSMUSG00000006675	P4htm	304.579	-0.722759	1
ENSMUSG00000006676	Usp19	770.946	0.0197345	1
ENSMUSG00000006678	Pola1	1812	-1.24489	1
ENSMUSG00000006699	Cdc42	37163.9	-0.00852074	1
ENSMUSG00000006705	Pknox1	913.906	1.24103	1
ENSMUSG00000006715	Gmnn	993.903	-0.486546	1
ENSMUSG00000006717	Acot13	2765.42	0.0716479	1
ENSMUSG00000006720	Zfp184	397.315	-0.163711	1
ENSMUSG00000006728	Cdk4	12100	-0.231369	1
ENSMUSG00000006731	B4galnt1	756.012	-0.199429	1
ENSMUSG00000006732	Mettl1	1825.42	-0.0252607	1
ENSMUSG00000006736	Tspan31	4812.35	-0.07576	1
ENSMUSG00000006740	Kif5b	4950.64	0.291703	1
ENSMUSG00000006763	Saal1	1229.93	0.0733218	1
ENSMUSG00000006782	Cnp	2916.46	0.0303146	1
ENSMUSG00000006784	Odad4	31.0987	-1.15578	1
ENSMUSG00000006800	Sulf2	47.6031	-1.63786	1
ENSMUSG00000006818	Sod2	5183.97	0.171325	1
ENSMUSG00000006850	Tmco6	414.689	-0.574195	1
ENSMUSG00000006906	Stambp	1592.07	0.340855	1
ENSMUSG00000006920	Ezh1	2267.82	0.355648	1
ENSMUSG00000006931	P3h4	205.07	1.26795	1
ENSMUSG00000006932	Ctnnb1	2263.9	0.527245	1
ENSMUSG00000006941	Eif1b	2209.14	0.0778	1
ENSMUSG00000006998	Psmd2	10670.7	0.0147685	1
ENSMUSG00000007029	Vars	1494.09	0.175258	1
ENSMUSG00000007035	Msh5	359.238	-0.168072	1
ENSMUSG00000007036	Abhd16a	3292.29	-0.130747	1
ENSMUSG00000007038	Neu1	681.366	-1.24861	1
ENSMUSG00000007039	Ddah2	740.521	0.128555	1
ENSMUSG00000007041	Clic1	18214.4	-0.00262844	1
ENSMUSG00000007050	Lsm2	2978.44	-0.0878421	1
ENSMUSG00000007080	Pole	729.491	0.315576	1
ENSMUSG00000007097	Atp1a2	47.5128	0.204603	1
ENSMUSG00000007216	Zfp775	159.681	-1.23097	1
ENSMUSG00000007338	Mrpl49	1925.18	-0.126672	1
ENSMUSG00000007379	Dennd2c	439.581	0.732997	1
ENSMUSG00000007411	Mark3	519.507	0.0729756	1
ENSMUSG00000007415	Gatad1	3762.77	-0.0253902	1
ENSMUSG00000007458	M6pr	16057.8	0.0604697	1
ENSMUSG00000007476	Lrrc8a	1991.57	0.101503	1
ENSMUSG00000007480	Mc5r	690.745	-0.280865	1
ENSMUSG00000007564	Ppp2r1a	7098.64	0.0135809	1
ENSMUSG00000007570	Fance	186.073	-1.36193	1
ENSMUSG00000007589	Tinf2	440.206	-0.486651	1
ENSMUSG00000007603	Dus3l	1546.67	0.194119	1
ENSMUSG00000007610	Gtpbp3	426.57	-0.400154	1
ENSMUSG00000007613	Tgfbr1	1743.76	0.202346	1
ENSMUSG00000007617	Homer1	141.08	-0.567909	1
ENSMUSG00000007646	Rad51c	91.1775	0.269699	1
ENSMUSG00000007656	Arpp19	6457.79	-0.240425	1
ENSMUSG00000007659	Bcl2l1	2416.62	-0.020133	1
ENSMUSG00000007670	Khsrp	426.073	0.0252824	1
ENSMUSG00000007682	Dio2	392.832	0.263166	1
ENSMUSG00000007721	Ccdc124	1470.37	-0.0498071	1
ENSMUSG00000007739	Cct4	21650.6	0.0283513	1
ENSMUSG00000007777	0610009B22Rik	2353.32	0.0935395	1
ENSMUSG00000007783	Cpt1c	201.554	-1.02195	1
ENSMUSG00000007812	Zfp655	2733.69	-0.0639225	1
ENSMUSG00000007815	Rhoa	8160	0.00142127	1
ENSMUSG00000007817	Zmiz1	1342.8	0.0688247	1
ENSMUSG00000007827	Ankrd26	703.512	-1.68807	1
ENSMUSG00000007833	Aldh16a1	765.935	-0.533066	1
ENSMUSG00000007836	Hnrnpa0	914.974	0.0132702	1
ENSMUSG00000007837	Prrg2	717.054	0.147441	1
ENSMUSG00000007850	Hnrnph1	3262.24	-0.451096	1
ENSMUSG00000007867	Ift43	392.262	-0.0813454	1
ENSMUSG00000007872	Id3	51.4068	-5.26406	1
ENSMUSG00000007880	Arid1a	2483.68	0.00512768	1
ENSMUSG00000007891	Ctsd	5309.29	0.0290089	1
ENSMUSG00000007892	Rplp1	25727.6	0.0642994	1
ENSMUSG00000007950	Abhd8	1724.41	0.345527	1
ENSMUSG00000007987	Ift22	754.398	-0.0555992	1
ENSMUSG00000007989	Fzd3	850.239	-0.376643	1
ENSMUSG00000008028	1700008O03Rik	22.2099	1.12511	1
ENSMUSG00000008035	Mid1ip1	1205.6	0.0487507	1
ENSMUSG00000008036	Ap2s1	4034.86	-0.0541768	1
ENSMUSG00000008090	Fgfrl1	40.4502	2.3225	1
ENSMUSG00000008129	Brme1	69.5732	0.256164	1
ENSMUSG00000008140	Emc10	1617.11	-0.23391	1
ENSMUSG00000008153	Clstn3	1292.7	0.192562	1
ENSMUSG00000008167	Fbxw9	202.294	-1.37121	1
ENSMUSG00000008200	Fnbp4	2357.83	-0.380548	1
ENSMUSG00000008206	Cers4	5029.46	-0.0656927	1
ENSMUSG00000008226	Scrn3	408.773	0.614452	1
ENSMUSG00000008301	Phax	2389.41	0.31522	1
ENSMUSG00000008305	Tle1	162.811	-1.29304	1
ENSMUSG00000008307	1700109H08Rik	79.4722	-0.253215	1
ENSMUSG00000008318	Relt	288.319	0.943183	1
ENSMUSG00000008333	Snrpb2	2401.47	0.0975318	1
ENSMUSG00000008348	Ubc	2323.99	0.170905	1
ENSMUSG00000008373	Prpf31	3382.06	-0.0829796	1
ENSMUSG00000008384	Sertad1	713.43	0.517866	1
ENSMUSG00000008393	Carhsp1	735.441	-1.75193	1
ENSMUSG00000008398	Elk3	805.032	0.377028	1
ENSMUSG00000008429	Herpud2	620.572	-0.193517	1
ENSMUSG00000008435	Rdh13	1294	-0.115051	1
ENSMUSG00000008450	Nutf2	3877.21	-0.0678043	1
ENSMUSG00000008475	Arpc5	23708	0.0271432	1
ENSMUSG00000008496	Pou2f2	139.642	-0.580705	1
ENSMUSG00000008540	Mgst1	741.118	0.695723	1
ENSMUSG00000008604	Ubqln4	715.983	-0.442857	1
ENSMUSG00000008668	Rps18	90055.2	0.0715307	1
ENSMUSG00000008682	Rpl10	28181.7	0.109916	1
ENSMUSG00000008683	Rps15a	24900.9	0.00230848	1
ENSMUSG00000008690	Ncaph2	3962.43	-0.286978	1
ENSMUSG00000008730	Hipk1	5677.75	-0.410715	1
ENSMUSG00000008734	Gprc5b	439.624	0.538898	1
ENSMUSG00000008763	Man1a2	2770.57	0.0204571	1
ENSMUSG00000008822	Acyp1	2365.33	-0.187966	1
ENSMUSG00000008845	Cd163	223.102	-1.3816	1
ENSMUSG00000008855	Hdac5	340.157	-0.229985	1
ENSMUSG00000008859	Rala	899.846	-0.271161	1
ENSMUSG00000008892	Vdac3	9756.91	-0.130783	1
ENSMUSG00000008958	Vps72	3449.12	0.0984567	1
ENSMUSG00000008976	Gabpa	1332.33	0.395496	1
ENSMUSG00000009013	Dynll1	4518.92	-0.324844	1
ENSMUSG00000009030	Pdcl	2711.84	-0.394	1
ENSMUSG00000009035	Tmem184b	181.125	1.99523	1
ENSMUSG00000009073	Nf2	909.309	0.25794	1
ENSMUSG00000009076	Zmat5	1204.26	0.113922	1
ENSMUSG00000009079	Ewsr1	18892.7	0.0833619	1
ENSMUSG00000009090	Ap1b1	1012.3	0.199164	1
ENSMUSG00000009108	Gnat2	603.03	0.534675	1
ENSMUSG00000009112	Bcl2l13	943.42	-0.386781	1
ENSMUSG00000009207	Lnpk	672.895	0.420537	1
ENSMUSG00000009248	Ascl2	84.5075	-1.1364	1
ENSMUSG00000009291	Pttg1ip	10748.4	-0.0634392	1
ENSMUSG00000009293	Ube2g2	2693.11	-0.161066	1
ENSMUSG00000009350	Mpo	434.686	-0.664527	1
ENSMUSG00000009378	Slc16a12	1304.56	-0.223716	1
ENSMUSG00000009406	Elk1	155.11	-0.840263	1
ENSMUSG00000009418	Nav1	1227.15	0.217598	1
ENSMUSG00000009470	Tnpo1	1969.64	-0.197766	1
ENSMUSG00000009535	Rnmt	4292.46	0.142919	1
ENSMUSG00000009549	Srp14	6284.36	0.0295441	1
ENSMUSG00000009555	Cdk9	490.758	-0.593568	1
ENSMUSG00000009563	Tor2a	2176.74	0.271975	1
ENSMUSG00000009566	Fpgs	1012.03	-0.0370729	1
ENSMUSG00000009569	Mrtfb	1975.81	-0.364052	1
ENSMUSG00000009575	Cbx5	3524.87	-0.29579	1
ENSMUSG00000009585	Apobec3	5051.43	-0.02317	1
ENSMUSG00000009621	Vav2	127.403	-2.40851	1
ENSMUSG00000009628	Tex15	34.975	0.981881	1
ENSMUSG00000009630	Ppp2cb	198.063	-0.71363	1
ENSMUSG00000009633	G0s2	46.1102	0.722922	1
ENSMUSG00000009640	Dmap1	1124	0.286845	1
ENSMUSG00000009647	Mcu	793.398	0.116684	1
ENSMUSG00000009681	Bcr	550.773	-0.699729	1
ENSMUSG00000009687	Fxyd5	9548.94	0.0537749	1
ENSMUSG00000009731	Kcnd1	61.8532	-2.71018	1
ENSMUSG00000009733	Tfcp2	628.52	0.101254	1
ENSMUSG00000009739	Pou6f1	191.975	0.659889	1
ENSMUSG00000009741	Ubp1	857.739	-0.51654	1
ENSMUSG00000009772	Nuak2	432.483	0.271479	1
ENSMUSG00000009828	Cilk1	841.365	0.818201	1
ENSMUSG00000009863	Sdhb	10417.4	0.00493393	1
ENSMUSG00000009876	Cox4i2	133.217	-1.12734	1
ENSMUSG00000009894	Snap47	2649.06	0.154398	1
ENSMUSG00000009905	Kdsr	2517.89	0.119235	1
ENSMUSG00000009907	Vps4b	7515.82	0.266936	1
ENSMUSG00000009927	Rps25	28000.4	0.0930971	1
ENSMUSG00000009941	Nxf2	129.683	-0.779187	1
ENSMUSG00000009995	Tafazzin	3336.95	0.123975	1
ENSMUSG00000010021	Kif19a	43.157	-0.175156	1
ENSMUSG00000010025	Aldh3a2	1179.65	-0.843574	1
ENSMUSG00000010045	Tmem115	1483.12	0.183858	1
ENSMUSG00000010047	Hyal2	1401.8	0.394997	1
ENSMUSG00000010048	Ifrd2	2352.9	-0.200349	1
ENSMUSG00000010051	Hyal1	158.347	-0.832077	1
ENSMUSG00000010054	Tusc2	856.102	0.0217517	1
ENSMUSG00000010057	Nprl2	1134.9	0.726152	1
ENSMUSG00000010067	Rassf1	564.167	-0.201896	1
ENSMUSG00000010095	Slc3a2	8044.54	0.167577	1
ENSMUSG00000010097	Nxf1	4360.23	0.081979	1
ENSMUSG00000010110	Stx5a	4241.08	-0.297964	1
ENSMUSG00000010142	Tnfrsf13b	3366.26	-0.416953	1
ENSMUSG00000010277	2610507B11Rik	747.892	-0.332697	1
ENSMUSG00000010290	AI597479	1055.69	-0.184154	1
ENSMUSG00000010307	Tmem86a	888.157	0.145149	1
ENSMUSG00000010358	Ifi35	2640.97	0.241129	1
ENSMUSG00000010362	Rdm1	2117.73	-0.0740253	1
ENSMUSG00000010376	Nedd8	4963.77	-0.076247	1
ENSMUSG00000010392	Gosr1	1682.11	-0.334532	1
ENSMUSG00000010406	Mrpl52	2779.55	0.267055	1
ENSMUSG00000010453	Kansl3	1511.84	1.14226	1
ENSMUSG00000010517	Faf1	613.165	-0.350101	1
ENSMUSG00000010538	Tsacc	217.463	0.0400067	1
ENSMUSG00000010554	Mettl16	1830.4	-0.139684	1
ENSMUSG00000010607	Pigyl	1719.45	0.127898	1
ENSMUSG00000010608	Rbm25	6793.49	-0.138376	1
ENSMUSG00000010609	Psen2	1253.68	-0.147386	1
ENSMUSG00000010663	Fads1	2819.88	0.654411	1
ENSMUSG00000010721	Lmbr1	489.252	-0.853794	1
ENSMUSG00000010751	Tnfrsf22	291.121	-0.59415	1
ENSMUSG00000010755	Cars	1531.96	0.561432	1
ENSMUSG00000010760	Phlda2	555.402	-0.478181	1
ENSMUSG00000010911	Apip	1705.53	-0.206862	1
ENSMUSG00000010914	Pdhx	1023.47	-0.946005	1
ENSMUSG00000010936	Vac14	284.32	-1.20289	1
ENSMUSG00000011008	Mcoln2	1567.59	0.246454	1
ENSMUSG00000011096	Akt1s1	2274.84	-0.137589	1
ENSMUSG00000011114	Tbrg1	5510.97	-0.141528	1
ENSMUSG00000011148	Adssl1	1212.84	0.316622	1
ENSMUSG00000011158	Brf1	909.713	0.687111	1
ENSMUSG00000011171	Vipr2	1391.28	0.0773129	1
ENSMUSG00000011179	Odc1	967.34	0.0279308	1
ENSMUSG00000011254	Thg1l	584.533	-0.395402	1
ENSMUSG00000011257	Pabpc4	1019.95	0.275605	1
ENSMUSG00000011263	Exoc3l2	721.464	0.298299	1
ENSMUSG00000011267	Zfp296	608.144	0.128058	1
ENSMUSG00000011306	Sugp1	2274.53	-0.102086	1
ENSMUSG00000011382	Dhdh	505.532	0.656817	1
ENSMUSG00000011427	Zfp790	941.143	-0.541746	1
ENSMUSG00000011658	Fuz	285.242	1.01251	1
ENSMUSG00000011751	Sptbn4	87.0925	-0.176161	1
ENSMUSG00000011752	Pgam1	1871.99	0.171357	1
ENSMUSG00000011831	Evi5	245.517	-1.43896	1
ENSMUSG00000011832	Evi5l	201.566	0.979423	1
ENSMUSG00000011837	Snapc2	1433.38	-0.101139	1
ENSMUSG00000011877	Git1	424.248	-1.03765	1
ENSMUSG00000011884	Gltp	5944.43	0.0236911	1
ENSMUSG00000011958	Bnip2	2611.03	0.00829998	1
ENSMUSG00000011960	Ccnt1	2025.41	0.131636	1
ENSMUSG00000012076	Brms1l	642.904	-1.10117	1
ENSMUSG00000012114	Med15	1369.93	0.358464	1
ENSMUSG00000012117	Dhdds	1386.1	-0.0408344	1
ENSMUSG00000012126	Ubxn11	300.185	0.494024	1
ENSMUSG00000012296	Tjap1	393.137	-0.277747	1
ENSMUSG00000012405	Rpl15	42074.8	0.0195206	1
ENSMUSG00000012422	Tmem167	4474.85	-0.255568	1
ENSMUSG00000012429	Mplkip	715.413	0.222769	1
ENSMUSG00000012443	Kif11	1162.2	-1.1686	1
ENSMUSG00000012483	Rpa3	2565.87	-0.142432	1
ENSMUSG00000012519	Mlkl	1030.05	0.363245	1
ENSMUSG00000012535	Tnpo3	3423.45	0.242809	1
ENSMUSG00000012609	Ttll5	496.671	-0.538415	1
ENSMUSG00000012640	Zfp715	2054.73	-0.50223	1
ENSMUSG00000012819	Cdh23	101.435	-2.40637	1
ENSMUSG00000012848	Rps5	73459.9	0.0571245	1
ENSMUSG00000012889	Podnl1	119.926	0.138015	1
ENSMUSG00000013033	Adgrl1	185.359	-0.436815	1
ENSMUSG00000013089	Etv5	788.751	0.159193	1
ENSMUSG00000013150	Gfod2	707.827	0.547134	1
ENSMUSG00000013155	Enkd1	168.482	-1.05866	1
ENSMUSG00000013160	Atp6v0d1	5294.32	0.127047	1
ENSMUSG00000013236	Ptprs	491.139	-1.10975	1
ENSMUSG00000013275	Slc41a1	514.224	-0.517798	1
ENSMUSG00000013418	B4galnt2	11.7198	0.860895	1
ENSMUSG00000013419	Zfp651	29.8116	0.239045	1
ENSMUSG00000013465	Nelfb	4564.62	0.00957942	1
ENSMUSG00000013495	Tmem175	3500.36	-0.0191523	1
ENSMUSG00000013539	Tango2	1441.5	-0.172301	1
ENSMUSG00000013593	Ndufs2	9102.32	0.00359678	1
ENSMUSG00000013611	Snx31	38.993	-1.00799	1
ENSMUSG00000013622	Atraid	4901.21	0.006238	1
ENSMUSG00000013629	Cad	324.012	-0.0126007	1
ENSMUSG00000013646	Sh3bp5l	474.663	-1.22613	1
ENSMUSG00000013662	Atad1	4664.47	-0.121743	1
ENSMUSG00000013663	Pten	1390.85	-0.180716	1
ENSMUSG00000013698	Pea15a	1609.02	0.536843	1
ENSMUSG00000013701	Timm23	5695.9	-0.114002	1
ENSMUSG00000013707	Tnfaip8l2	165.358	-2.66773	1
ENSMUSG00000013736	Trnt1	3180.21	0.19415	1
ENSMUSG00000013787	Ehmt2	719.538	0.39494	1
ENSMUSG00000013822	Elof1	4350.27	-0.0977293	1
ENSMUSG00000013833	Med16	430.66	-0.390296	1
ENSMUSG00000013846	St3gal1	3356.26	0.355285	1
ENSMUSG00000013858	Tmem259	98.9251	-2.48695	1
ENSMUSG00000013878	Rnf170	382.674	-0.000533307	1
ENSMUSG00000013921	Clip3	314.525	-0.660764	1
ENSMUSG00000013928	1700020L13Rik	32.0651	-1.33333	1
ENSMUSG00000013973	Dedd	142.176	-0.316705	1
ENSMUSG00000013997	Nit1	744.682	-0.506679	1
ENSMUSG00000014039	Prdm15	479.389	0.0958467	1
ENSMUSG00000014074	Rnf168	1014.41	-0.287497	1
ENSMUSG00000014075	Dynlt2b	1808.62	0.334665	1
ENSMUSG00000014077	Chp1	1923.74	0.431486	1
ENSMUSG00000014164	Klhl3	1549.82	0.177265	1
ENSMUSG00000014177	Tvp23b	5443.62	-0.142655	1
ENSMUSG00000014195	Dnajc7	4020.66	0.442149	1
ENSMUSG00000014226	Cacybp	6061.19	-0.125611	1
ENSMUSG00000014232	Cluap1	330.771	-0.982414	1
ENSMUSG00000014243	Zswim7	823.749	-0.173948	1
ENSMUSG00000014245	Pigl	545.488	0.332565	1
ENSMUSG00000014294	Ndufa2	5734.64	-0.0986399	1
ENSMUSG00000014301	Pam16	781.998	0.0700039	1
ENSMUSG00000014303	Glis2	136.684	0.518687	1
ENSMUSG00000014313	Cox6c	5646.52	-0.183384	1
ENSMUSG00000014349	Ube2z	684.777	0.417879	1
ENSMUSG00000014353	Tmem87b	606.838	-1.68314	1
ENSMUSG00000014355	Anapc1	3782.99	-0.388038	1
ENSMUSG00000014361	Mertk	53.0526	0.768379	1
ENSMUSG00000014402	Tsg101	3002.78	-0.037723	1
ENSMUSG00000014418	Hps5	994.785	-0.516283	1
ENSMUSG00000014426	Map3k4	681.348	-0.046357	1
ENSMUSG00000014444	Piezo1	38.7116	-0.877961	1
ENSMUSG00000014470	Rnf166	894.963	0.477768	1
ENSMUSG00000014496	Ankrd28	1003.93	-0.111196	1
ENSMUSG00000014498	Ankrd52	61.8511	0.940898	1
ENSMUSG00000014503	Pkd2l2	228.728	-0.318875	1
ENSMUSG00000014504	Srp19	2160.14	0.0284286	1
ENSMUSG00000014547	Wdfy2	359.094	-1.16567	1
ENSMUSG00000014550	Rbsn	1142.94	-0.575609	1
ENSMUSG00000014551	Mrps25	2128.08	-0.233817	1
ENSMUSG00000014554	Dguok	5626.78	0.125268	1
ENSMUSG00000014592	Camta1	791.445	-0.568609	1
ENSMUSG00000014599	Csf1	273.381	0.520691	1
ENSMUSG00000014601	Strip1	1298.69	-1.05148	1
ENSMUSG00000014606	Slc25a11	6444.05	0.121317	1
ENSMUSG00000014633	Cmc2	754.169	-0.566402	1
ENSMUSG00000014668	Chfr	801.141	-2.00798	1
ENSMUSG00000014704	Hoxa2	31.6484	-2.47182	1
ENSMUSG00000014748	Tex261	3469.21	-0.13966	1
ENSMUSG00000014763	Fam120b	2139.35	0.733719	1
ENSMUSG00000014767	Tbp	2609.31	0.0636823	1
ENSMUSG00000014769	Psmb1	17636.7	0.028088	1
ENSMUSG00000014776	Nol3	63.6165	0.122213	1
ENSMUSG00000014778	Fhod1	131.103	-0.844191	1
ENSMUSG00000014791	Elmo3	593.556	-0.445782	1
ENSMUSG00000014837	4931428F04Rik	75.4017	-1.90696	1
ENSMUSG00000014846	Tppp3	73.7767	-2.04537	1
ENSMUSG00000014850	Msh3	1010.62	0.42362	1
ENSMUSG00000014856	Tmem208	2179.48	-0.318019	1
ENSMUSG00000014859	E2f4	837.258	-0.0910457	1
ENSMUSG00000014867	Surf4	6946.3	0.00628139	1
ENSMUSG00000014873	Surf2	956.706	-0.106481	1
ENSMUSG00000014905	Dnajb9	5547.4	0.187179	1
ENSMUSG00000014907	Naf1	139.01	-0.888846	1
ENSMUSG00000014932	Yes1	384.592	0.0604906	1
ENSMUSG00000014956	Ppp1cb	6746.08	-0.0283099	1
ENSMUSG00000014959	Gorasp2	4324.04	0.121736	1
ENSMUSG00000014980	Tsen15	2040.96	0.0266267	1
ENSMUSG00000015002	Efr3a	5326.74	0.131301	1
ENSMUSG00000015013	Trappc2l	1511.44	-0.0279501	1
ENSMUSG00000015016	Acsf3	201.256	-0.460029	1
ENSMUSG00000015023	Ddx19a	429.152	0.311838	1
ENSMUSG00000015027	Galns	506.093	0.61819	1
ENSMUSG00000015053	Gata2	3657.67	0.249345	1
ENSMUSG00000015083	C8g	192.902	0.793964	1
ENSMUSG00000015085	Entpd2	85.7291	0.463799	1
ENSMUSG00000015087	Rabl6	977.896	0.0512954	1
ENSMUSG00000015090	Ptgds	87.2324	0.373285	1
ENSMUSG00000015092	Edf1	3714.99	-0.000266182	1
ENSMUSG00000015094	Npdc1	1627.28	-0.159951	1
ENSMUSG00000015095	Fbxw5	2086.82	0.46977	1
ENSMUSG00000015112	Slc25a13	1545.02	-0.337377	1
ENSMUSG00000015120	Ube2i	6847	-0.170794	1
ENSMUSG00000015126	Tsr3	1076.63	-0.596253	1
ENSMUSG00000015127	Unkl	114.471	-0.277091	1
ENSMUSG00000015133	Lrrk1	857.722	0.110974	1
ENSMUSG00000015143	Actn1	242.381	-0.931394	1
ENSMUSG00000015149	Sirt2	2229.98	-0.335085	1
ENSMUSG00000015165	Hnrnpl	815.806	-0.258981	1
ENSMUSG00000015176	Nolc1	3067.58	-0.0582615	1
ENSMUSG00000015189	Casd1	1650.44	0.20699	1
ENSMUSG00000015202	Cnksr3	516.079	-0.559681	1
ENSMUSG00000015214	Mtmr1	468.632	-0.991227	1
ENSMUSG00000015217	Hmgb3	5498	-0.341421	1
ENSMUSG00000015222	Map2	41.3683	-0.676612	1
ENSMUSG00000015224	Cyp2j9	2262.57	-0.308778	1
ENSMUSG00000015243	Abca1	302.874	-0.363476	1
ENSMUSG00000015247	Nipsnap3b	3391.75	-0.0628937	1
ENSMUSG00000015289	Lage3	2626.47	-0.107226	1
ENSMUSG00000015290	Ubl4a	2765.22	-0.0988457	1
ENSMUSG00000015291	Gdi1	3928.03	-0.00730008	1
ENSMUSG00000015305	Sash1	101.824	1.10027	1
ENSMUSG00000015312	Gadd45b	107.551	-0.904821	1
ENSMUSG00000015316	Slamf1	3008.62	0.078441	1
ENSMUSG00000015335	Zdhhc12	700.182	0.250621	1
ENSMUSG00000015337	Endog	47.5701	1.03109	1
ENSMUSG00000015340	Cybb	45.5073	1.29573	1
ENSMUSG00000015341	Golga7	4586.66	-0.132074	1
ENSMUSG00000015342	Xk	858.953	-0.623702	1
ENSMUSG00000015357	Clpx	3196.72	0.020895	1
ENSMUSG00000015363	Trabd	588.687	-1.06267	1
ENSMUSG00000015377	Dennd6b	100.835	-2.44011	1
ENSMUSG00000015401	Cltrn	68.7123	2.87563	1
ENSMUSG00000015461	Atf6b	777.096	-0.128205	1
ENSMUSG00000015474	Ppt2	1002.12	0.0771015	1
ENSMUSG00000015476	Prrt1	53.9791	-1.56459	1
ENSMUSG00000015478	Rnf5	1090.51	-0.255704	1
ENSMUSG00000015488	Cacfd1	657.16	-0.538882	1
ENSMUSG00000015501	Hivep2	88.5784	-0.00979744	1
ENSMUSG00000015522	Arnt	1529.03	0.500285	1
ENSMUSG00000015533	Itga2	36.6071	1.55315	1
ENSMUSG00000015536	Mocs2	1217.44	0.171633	1
ENSMUSG00000015542	Nat9	1093.75	0.385878	1
ENSMUSG00000015568	Lpl	549.722	-0.0455513	1
ENSMUSG00000015575	Atp6v0e	10085.1	-0.044627	1
ENSMUSG00000015597	Zfp318	497.46	-1.0297	1
ENSMUSG00000015599	Ttbk1	32.1264	-0.722338	1
ENSMUSG00000015605	Srf	58.9036	0.217317	1
ENSMUSG00000015619	Gata3	3411.66	-0.000337351	1
ENSMUSG00000015647	Lama5	116.097	0.312599	1
ENSMUSG00000015656	Hspa8	73106.7	0.0893521	1
ENSMUSG00000015659	Serac1	52.604	-0.715952	1
ENSMUSG00000015668	Pdzd11	1583.82	-0.156599	1
ENSMUSG00000015671	Psma2	8167.51	-0.0799762	1
ENSMUSG00000015672	Mrpl32	2487.77	0.0531627	1
ENSMUSG00000015697	Setdb1	630.695	-0.138817	1
ENSMUSG00000015702	Anxa9	550.16	0.714487	1
ENSMUSG00000015711	Prune1	586.722	-0.0873594	1
ENSMUSG00000015714	Cers2	10606.6	-0.0615949	1
ENSMUSG00000015733	Capza2	20907.8	-0.0246864	1
ENSMUSG00000015745	Plekho1	331.477	-0.623154	1
ENSMUSG00000015747	Vps45	1409.95	-0.333685	1
ENSMUSG00000015748	Prpf3	1338.73	0.307117	1
ENSMUSG00000015749	Anp32e	6872.46	-0.0236641	1
ENSMUSG00000015750	Aph1a	254.029	-0.135025	1
ENSMUSG00000015755	Tab2	826.531	-0.536889	1
ENSMUSG00000015757	Ppil4	3013.8	0.316278	1
ENSMUSG00000015759	Cnih1	2497.33	0.0144719	1
ENSMUSG00000015766	Eps8	687.918	1.02584	1
ENSMUSG00000015776	Med22	1968.09	-0.135729	1
ENSMUSG00000015790	Surf1	1421.14	-0.458301	1
ENSMUSG00000015804	Med28	10881.7	-0.0835766	1
ENSMUSG00000015806	Qdpr	4420.38	0.048462	1
ENSMUSG00000015812	Gnrh1	14.5033	-0.372598	1
ENSMUSG00000015837	Sqstm1	6861.41	0.161917	1
ENSMUSG00000015839	Nfe2l2	3620.01	0.0297336	1
ENSMUSG00000015846	Rxra	147.433	1.03282	1
ENSMUSG00000015869	Prpsap1	3176.05	-0.322527	1
ENSMUSG00000015880	Ncapg	531.405	-0.92348	1
ENSMUSG00000015882	Lcorl	618.209	-0.370731	1
ENSMUSG00000015889	Lta4h	7194.14	0.14206	1
ENSMUSG00000015890	Amdhd1	16.1449	0.11679	1
ENSMUSG00000015932	Dstn	3738.83	-0.0799817	1
ENSMUSG00000015937	Macroh2a1	2367.76	-0.0976832	1
ENSMUSG00000015942	Gtf2ird2	359.235	0.0552142	1
ENSMUSG00000015943	Bola1	2293.06	-0.0923494	1
ENSMUSG00000015944	Castor2	289.096	-1.30372	1
ENSMUSG00000015950	Ncf1	50.7734	-1.69026	1
ENSMUSG00000015961	Adss	7610.9	0.323816	1
ENSMUSG00000015968	Cacna1d	71.5287	0.0311189	1
ENSMUSG00000015971	Actr8	1693	-0.114206	1
ENSMUSG00000015980	Lrrc27	72.6587	1.28831	1
ENSMUSG00000015994	Fnta	2711.15	0.413013	1
ENSMUSG00000016018	Mtrex	2772.73	-0.325821	1
ENSMUSG00000016024	Lbp	1489.19	-0.0817434	1
ENSMUSG00000016028	Celsr1	65.1141	0.639444	1
ENSMUSG00000016087	Fli1	13773.7	-0.0392056	1
ENSMUSG00000016181	Utp25	364.869	-1.23949	1
ENSMUSG00000016200	Syt14	21.9454	-0.354351	1
ENSMUSG00000016206	H2-M3	1852.91	0.35049	1
ENSMUSG00000016239	Lonrf3	132.868	0.990493	1
ENSMUSG00000016252	Atp5e	7155.95	-0.120481	1
ENSMUSG00000016253	Nelfcd	2567.82	0.11755	1
ENSMUSG00000016255	Tubb1	87.1803	-2.41357	1
ENSMUSG00000016256	Ctsz	3651.4	-0.129403	1
ENSMUSG00000016257	Prelid3b	1995.7	-0.465197	1
ENSMUSG00000016308	Ube2a	1698.06	-0.764869	1
ENSMUSG00000016319	Slc25a5	41952.1	-0.108454	1
ENSMUSG00000016344	Ppdpf	3803.74	0.131348	1
ENSMUSG00000016382	Pls3	1712.74	-0.0313214	1
ENSMUSG00000016386	Mpped2	132.95	0.120023	1
ENSMUSG00000016409	Nkap	1575.56	0.161454	1
ENSMUSG00000016427	Ndufa1	2558.16	-0.114355	1
ENSMUSG00000016477	E2f3	722.274	0.742285	1
ENSMUSG00000016481	Cr1l	7397.23	-0.100174	1
ENSMUSG00000016487	Ppfibp1	570.645	1.44459	1
ENSMUSG00000016493	Cd46	122.762	-0.506539	1
ENSMUSG00000016494	Cd34	5559.78	-0.510015	1
ENSMUSG00000016495	Plgrkt	3959.92	0.0754068	1
ENSMUSG00000016496	Cd274	1030.08	-0.304652	1
ENSMUSG00000016498	Pdcd1lg2	191.97	0.871258	1
ENSMUSG00000016503	Gtf3a	986.7	0.041096	1
ENSMUSG00000016510	Mtif3	758.71	-0.231785	1
ENSMUSG00000016520	Lnx2	346.954	-0.794142	1
ENSMUSG00000016526	Dyrk3	749.379	0.376491	1
ENSMUSG00000016528	Mapkapk2	873.864	-0.83604	1
ENSMUSG00000016534	Lamp2	13126.3	0.280135	1
ENSMUSG00000016541	Atxn10	6436.1	-0.0292129	1
ENSMUSG00000016552	Foxred2	568.2	-0.777447	1
ENSMUSG00000016554	Eif3d	2520.52	-0.229473	1
ENSMUSG00000016559	H3f3b	118317	0.00796186	1
ENSMUSG00000016619	Nup50	2593.82	0.435581	1
ENSMUSG00000016624	Phf21b	25.1203	1.72763	1
ENSMUSG00000016637	Ift27	2345.65	-0.140601	1
ENSMUSG00000016664	Pacsin2	1328.81	0.464085	1
ENSMUSG00000016757	Ttll12	793.833	0.747081	1
ENSMUSG00000016831	Tox4	3801.67	-0.0914137	1
ENSMUSG00000016833	Mrps18c	1456.13	-0.136387	1
ENSMUSG00000016921	Srsf6	5917.95	0.120442	1
ENSMUSG00000016933	Plcg1	783.092	-0.717398	1
ENSMUSG00000016940	Kctd2	179.131	-0.486546	1
ENSMUSG00000016946	Kctd5	859.041	-0.220025	1
ENSMUSG00000016984	Etaa1	409.489	0.0969665	1
ENSMUSG00000016995	Matn4	1089.51	0.806627	1
ENSMUSG00000017002	Slpi	127.088	-0.0453566	1
ENSMUSG00000017007	Rbpjl	170.465	-0.0934029	1
ENSMUSG00000017009	Sdc4	1553.38	-0.129068	1
ENSMUSG00000017119	Nbr1	1842.77	-0.228758	1
ENSMUSG00000017132	Cyth1	263.645	-0.311383	1
ENSMUSG00000017144	Rnd3	499.031	-1.4438	1
ENSMUSG00000017146	Brca1	181.788	-2.07742	1
ENSMUSG00000017176	Nt5c3b	4138.03	0.0584554	1
ENSMUSG00000017188	Coa3	7661.16	-0.0993315	1
ENSMUSG00000017195	Zpbp2	35.8166	1.89816	1
ENSMUSG00000017210	Med24	1356.84	0.609873	1
ENSMUSG00000017221	Psmd3	1469.99	-0.20701	1
ENSMUSG00000017264	Exosc10	3682.93	0.133568	1
ENSMUSG00000017286	Glod4	5578.22	0.0790426	1
ENSMUSG00000017288	Vps53	1378.71	-0.615725	1
ENSMUSG00000017291	Taok1	2531.17	-0.51198	1
ENSMUSG00000017299	Dnttip1	107.704	-0.294688	1
ENSMUSG00000017307	Acot8	539.362	-0.0407038	1
ENSMUSG00000017376	Nlk	196.08	-0.304191	1
ENSMUSG00000017386	Traf4	214.343	0.0999513	1
ENSMUSG00000017390	Aldoc	873.161	0.91925	1
ENSMUSG00000017404	Rpl19	15693.3	-0.0134106	1
ENSMUSG00000017405	Nek8	293.452	-1.38606	1
ENSMUSG00000017412	Cacnb4	42.69	1.04804	1
ENSMUSG00000017418	Arl5b	1008.16	0.643888	1
ENSMUSG00000017421	Zfp207	11685.6	0.0664788	1
ENSMUSG00000017428	Psmd11	8629.81	0.0299993	1
ENSMUSG00000017466	Timp2	263.709	-0.0236963	1
ENSMUSG00000017478	Zc3h18	1032.94	0.870274	1
ENSMUSG00000017485	Top2b	2277.92	-0.452336	1
ENSMUSG00000017491	Rarb	357.44	-0.284865	1
ENSMUSG00000017493	Igfbp4	2180.4	0.0122352	1
ENSMUSG00000017499	Cdc6	963.976	-1.78922	1
ENSMUSG00000017548	Suz12	1182.62	0.87141	1
ENSMUSG00000017550	Atad5	566.94	0.180157	1
ENSMUSG00000017561	Crlf3	5580.28	0.215588	1
ENSMUSG00000017615	Tnfaip1	430.532	0.656818	1
ENSMUSG00000017631	Abr	741.932	0.878824	1
ENSMUSG00000017664	Slc35c2	2324.07	-0.0563456	1
ENSMUSG00000017667	Zfp334	144.495	1.12805	1
ENSMUSG00000017670	Elmo2	1418.18	1.09459	1
ENSMUSG00000017677	Wsb1	4958.04	-0.364247	1
ENSMUSG00000017679	Ttpal	1495.1	-0.0114525	1
ENSMUSG00000017686	Rhot1	2927.87	-0.12501	1
ENSMUSG00000017697	Ada	878.1	0.266026	1
ENSMUSG00000017707	Serinc3	4557.81	-0.00192068	1
ENSMUSG00000017713	Tha1	289.665	-1.23249	1
ENSMUSG00000017715	Pgs1	263.785	-1.42432	1
ENSMUSG00000017716	Birc5	1299.66	-0.519106	1
ENSMUSG00000017718	Afmid	51.6445	0.725321	1
ENSMUSG00000017721	Pigt	3272.2	0.319277	1
ENSMUSG00000017723	Wfdc2	278.637	0.382407	1
ENSMUSG00000017734	Dbndd2	15.804	-1.70876	1
ENSMUSG00000017747	Ghdc	108.595	-1.70637	1
ENSMUSG00000017756	Slc12a7	705.889	0.80201	1
ENSMUSG00000017760	Ctsa	4491.77	0.0646296	1
ENSMUSG00000017764	Zswim1	920.287	-0.22053	1
ENSMUSG00000017774	Myo1c	1018.22	-0.332748	1
ENSMUSG00000017776	Crk	1356.35	0.324413	1
ENSMUSG00000017778	Cox7c	5594.37	-0.100576	1
ENSMUSG00000017781	Pitpna	696.153	0.0121041	1
ENSMUSG00000017801	Mlx	1307.6	0.213987	1
ENSMUSG00000017802	Retreg3	882.83	-1.04445	1
ENSMUSG00000017830	Dhx58	1014.76	-0.184558	1
ENSMUSG00000017831	Rab5a	595.639	1.11073	1
ENSMUSG00000017837	Nkiras2	1039.39	0.173212	1
ENSMUSG00000017843	Ppp2r5c	13168.8	-0.0320443	1
ENSMUSG00000017858	Ift52	2795.7	0.00755197	1
ENSMUSG00000017861	Mybl2	137.148	0.636541	1
ENSMUSG00000017897	Eya2	3965.86	-0.0228033	1
ENSMUSG00000017929	B4galt5	1099.78	-0.0961867	1
ENSMUSG00000017978	Cadps2	367.836	-0.592801	1
ENSMUSG00000017999	Ddx27	1899.24	-0.735357	1
ENSMUSG00000018001	Cyth3	761.068	0.915719	1
ENSMUSG00000018008	Cyth4	3618.43	0.177342	1
ENSMUSG00000018040	Rrp7a	4202.98	-0.115116	1
ENSMUSG00000018042	Cyb5r3	4987.15	0.00744505	1
ENSMUSG00000018068	Ints2	1633.63	0.458082	1
ENSMUSG00000018076	Med13l	917.822	-0.602818	1
ENSMUSG00000018102	H2bc4	1212.1	-0.145166	1
ENSMUSG00000018143	Mafk	819.347	0.266737	1
ENSMUSG00000018160	Med1	5964.96	-0.188105	1
ENSMUSG00000018166	Erbb3	216.395	0.234268	1
ENSMUSG00000018167	Stard3	795.94	-0.523642	1
ENSMUSG00000018169	Mfng	5466.9	0.278491	1
ENSMUSG00000018171	Vmp1	10468.5	-0.0838531	1
ENSMUSG00000018189	Uchl5	5277.78	-0.139776	1
ENSMUSG00000018196	Glrx2	2293.99	0.299253	1
ENSMUSG00000018199	Ro60	1727.29	-0.145751	1
ENSMUSG00000018209	Stk4	2351.29	0.276842	1
ENSMUSG00000018217	Pmp22	82.1792	0.860478	1
ENSMUSG00000018239	Zcchc10	969.896	0.0740122	1
ENSMUSG00000018286	Psmb6	17033.9	0.0370486	1
ENSMUSG00000018287	Spag7	3975.34	-0.134605	1
ENSMUSG00000018293	Pfn1	79061.8	-0.0113592	1
ENSMUSG00000018322	Tomm34	3208.16	-0.662234	1
ENSMUSG00000018326	Ywhab	8080.47	-0.273382	1
ENSMUSG00000018334	Ksr1	99.1282	0.350719	1
ENSMUSG00000018339	Gpx3	1678.89	-0.0733138	1
ENSMUSG00000018340	Anxa6	1273.71	0.19604	1
ENSMUSG00000018341	Il12rb2	83.4501	-0.932768	1
ENSMUSG00000018347	Zkscan6	741.092	-0.258514	1
ENSMUSG00000018362	Kpna2	3176.11	-0.606208	1
ENSMUSG00000018363	Smurf2	495.939	-0.0757668	1
ENSMUSG00000018372	Cep95	393.028	-0.352322	1
ENSMUSG00000018377	Vezf1	2889.32	0.234493	1
ENSMUSG00000018378	2210416O15Rik	411.083	-0.670934	1
ENSMUSG00000018379	Srsf1	1800.89	0.0650956	1
ENSMUSG00000018381	Abi3	134.344	0.283473	1
ENSMUSG00000018387	Shroom1	127.859	-1.92476	1
ENSMUSG00000018395	Kif3a	1060.02	-0.414092	1
ENSMUSG00000018398	Septin8	440.617	-0.354894	1
ENSMUSG00000018401	Mtmr4	845.868	-0.0978281	1
ENSMUSG00000018405	Mrm1	949.408	0.507277	1
ENSMUSG00000018412	Kansl1	2324.92	0.283344	1
ENSMUSG00000018415	Gid4	1339.36	0.405075	1
ENSMUSG00000018425	Dhx40	552.714	0.695665	1
ENSMUSG00000018427	Ypel2	674.553	0.582866	1
ENSMUSG00000018428	Akap1	403.687	-0.323408	1
ENSMUSG00000018433	Nol11	3348.07	-0.14194	1
ENSMUSG00000018442	Derl2	4436.46	-0.223077	1
ENSMUSG00000018446	C1qbp	6039.4	0.304632	1
ENSMUSG00000018449	Rpain	1654.58	-0.114828	1
ENSMUSG00000018451	6330403K07Rik	65.0026	1.01438	1
ENSMUSG00000018474	Chd3	470.492	0.472938	1
ENSMUSG00000018476	Kdm6b	438.988	-0.20863	1
ENSMUSG00000018481	Appbp2	2969.59	0.20994	1
ENSMUSG00000018500	Adora2b	419.221	-1.10926	1
ENSMUSG00000018501	Ncor1	2994.14	0.124045	1
ENSMUSG00000018507	Trpv2	1320.26	-1.01406	1
ENSMUSG00000018509	Cenpv	130.053	-0.621915	1
ENSMUSG00000018537	Pcgf2	319.941	-0.116894	1
ENSMUSG00000018541	Cwc25	961.338	-0.208426	1
ENSMUSG00000018547	Pip4k2b	150.768	0.765807	1
ENSMUSG00000018548	Trim37	2304.92	0.271759	1
ENSMUSG00000018559	Ctdnep1	327.572	-0.946464	1
ENSMUSG00000018565	Elp5	2300.55	-0.181929	1
ENSMUSG00000018567	Gabarap	7040.07	-0.0438747	1
ENSMUSG00000018569	Cldn7	57.481	-0.967135	1
ENSMUSG00000018570	2810408A11Rik	187.002	0.107248	1
ENSMUSG00000018572	Phf23	1406.74	-0.37203	1
ENSMUSG00000018574	Acadvl	3001.41	0.320304	1
ENSMUSG00000018583	G3bp1	14668.7	-0.163862	1
ENSMUSG00000018585	Atox1	2734.78	-0.118009	1
ENSMUSG00000018599	Mief2	407.99	0.711284	1
ENSMUSG00000018651	Tada2a	890.796	-0.691585	1
ENSMUSG00000018654	Ikzf1	2349.27	0.0529855	1
ENSMUSG00000018659	Pnpo	2190.11	-0.216057	1
ENSMUSG00000018661	Cog1	790.563	-0.120568	1
ENSMUSG00000018666	Cbx1	3314.83	-0.334522	1
ENSMUSG00000018669	Cdk5rap3	3315.72	-0.190959	1
ENSMUSG00000018672	Copz2	527.291	2.26666	1
ENSMUSG00000018677	Slc25a39	4062.93	0.131034	1
ENSMUSG00000018678	Sp2	579.99	0.342686	1
ENSMUSG00000018697	Aatf	2916.7	-0.476032	1
ENSMUSG00000018707	Dync1h1	910.999	-0.160326	1
ENSMUSG00000018733	Pex12	1220.77	-0.323892	1
ENSMUSG00000018736	Ndel1	3217.42	0.191914	1
ENSMUSG00000018740	Slc25a35	258.801	0.308814	1
ENSMUSG00000018750	Zbtb4	596.211	-0.349801	1
ENSMUSG00000018761	Mpdu1	1591.4	-0.00207111	1
ENSMUSG00000018765	Fxr2	174.413	-0.394733	1
ENSMUSG00000018770	Atp5g3	6958.6	0.115565	1
ENSMUSG00000018774	Cd68	251.885	-1.91908	1
ENSMUSG00000018796	Acsl1	1190.15	-0.382359	1
ENSMUSG00000018800	Abca5	314.488	-0.555586	1
ENSMUSG00000018809	Smyd4	339.904	0.32029	1
ENSMUSG00000018819	Lsp1	3724.77	-0.0739492	1
ENSMUSG00000018820	Zfyve27	1896.33	0.317023	1
ENSMUSG00000018821	Avpi1	1633.14	0.130811	1
ENSMUSG00000018841	Rad51d	1672.11	0.406614	1
ENSMUSG00000018845	Unc45b	254.323	0.29239	1
ENSMUSG00000018846	Pank3	813.209	-0.187126	1
ENSMUSG00000018848	Rars	3804.54	-0.216599	1
ENSMUSG00000018858	Mrpl58	1523.69	-0.145012	1
ENSMUSG00000018861	Fdxr	717.377	-0.219848	1
ENSMUSG00000018882	Mrpl45	3221.27	-0.0869256	1
ENSMUSG00000018899	Irf1	1618.32	0.216319	1
ENSMUSG00000018900	Slc22a5	463.968	-1.61961	1
ENSMUSG00000018909	Arrb1	965.356	-0.045998	1
ENSMUSG00000018920	Cxcl16	54.3475	-0.330652	1
ENSMUSG00000018921	Pelp1	548.954	0.334652	1
ENSMUSG00000018923	Med11	1298.66	0.277565	1
ENSMUSG00000018924	Alox15	68.5248	0.499158	1
ENSMUSG00000018927	Ccl6	97.0328	0.337086	1
ENSMUSG00000018930	Ccl4	374.107	-0.498853	1
ENSMUSG00000018931	Natd1	147.117	0.410432	1
ENSMUSG00000018932	Map2k3	1817.49	-0.171508	1
ENSMUSG00000018965	Ywhah	9216.42	-0.249333	1
ENSMUSG00000018974	Sart3	580.01	-0.386856	1
ENSMUSG00000018983	E2f2	107.069	-0.923221	1
ENSMUSG00000018986	Slfn3	72.9366	-0.216163	1
ENSMUSG00000018995	Nars2	1515.96	-0.022477	1
ENSMUSG00000018999	Slc35b4	3386.11	0.21961	1
ENSMUSG00000019027	Dnah1	238.493	1.03168	1
ENSMUSG00000019039	Dalrd3	976.972	-0.327344	1
ENSMUSG00000019054	Fis1	6641.87	0.110364	1
ENSMUSG00000019055	Plod1	291.203	1.53413	1
ENSMUSG00000019066	Rab3d	950.22	-0.0422417	1
ENSMUSG00000019080	Mfsd3	539.936	-0.836757	1
ENSMUSG00000019082	Slc25a22	399.227	-0.639991	1
ENSMUSG00000019087	Atp6ap1	7632.84	0.30946	1
ENSMUSG00000019088	Dnase1l1	218.507	0.0467911	1
ENSMUSG00000019102	Aldh3a1	125.859	0.174634	1
ENSMUSG00000019122	Ccl9	155.481	-0.713345	1
ENSMUSG00000019124	Scrn1	263.251	-0.586318	1
ENSMUSG00000019132	BC005537	2547.29	-0.461671	1
ENSMUSG00000019139	Isyna1	2266.37	0.135148	1
ENSMUSG00000019143	Hars2	1950.64	0.0263844	1
ENSMUSG00000019158	Tmem160	844.782	0.59193	1
ENSMUSG00000019173	Rab5c	2908.67	0.315239	1
ENSMUSG00000019178	Styxl1	62.9151	1.143	1
ENSMUSG00000019179	Mdh2	19312.9	0.0113299	1
ENSMUSG00000019188	H13	8972.98	0.171988	1
ENSMUSG00000019189	Rnf145	1180.8	-0.0171013	1
ENSMUSG00000019194	Scn1b	67.665	1.60361	1
ENSMUSG00000019210	Atp6v1e1	3122.67	-0.3167	1
ENSMUSG00000019214	Chtf18	330.893	0.0820365	1
ENSMUSG00000019235	Rps6kl1	19.6207	-0.750355	1
ENSMUSG00000019254	Ppp1r12c	294.517	0.526621	1
ENSMUSG00000019256	Ahr	269.651	2.26482	1
ENSMUSG00000019261	Map1s	895.93	0.996968	1
ENSMUSG00000019295	Tmem129	1554.08	-0.373507	1
ENSMUSG00000019297	Nop9	1075.94	-0.275753	1
ENSMUSG00000019301	Hsd17b1	141.668	1.77548	1
ENSMUSG00000019302	Atp6v0a1	734.435	0.724016	1
ENSMUSG00000019303	Psmc3ip	921.097	-0.0250918	1
ENSMUSG00000019320	Noxo1	18.8575	0.616686	1
ENSMUSG00000019338	Zfp687	352.245	0.220181	1
ENSMUSG00000019362	D8Ertd738e	3800.5	0.0730663	1
ENSMUSG00000019370	Calm3	8206.32	0.123572	1
ENSMUSG00000019373	Cops3	3576.89	0.105194	1
ENSMUSG00000019428	Fkbp8	2865.1	-0.0987584	1
ENSMUSG00000019432	Ddx39b	7590.54	-0.16513	1
ENSMUSG00000019433	Gipc1	2455.49	0.433886	1
ENSMUSG00000019437	Tlcd1	140.762	-2.61183	1
ENSMUSG00000019461	Plscr3	3800.23	0.128184	1
ENSMUSG00000019467	Arhgef25	200.108	-0.756775	1
ENSMUSG00000019470	Xab2	4144.84	-0.203936	1
ENSMUSG00000019471	Cdc37	7767.33	-0.0173422	1
ENSMUSG00000019478	Rab4a	1311.8	0.171204	1
ENSMUSG00000019487	Trip10	802.012	0.405522	1
ENSMUSG00000019494	Cops6	9181.21	-0.102824	1
ENSMUSG00000019505	Ubb	68574.3	0.0856363	1
ENSMUSG00000019518	Ap4m1	424.947	-0.447739	1
ENSMUSG00000019528	Gyg	6056.87	0.426447	1
ENSMUSG00000019539	Rcn3	2280.14	-0.33842	1
ENSMUSG00000019564	Arid3a	196.562	0.30503	1
ENSMUSG00000019577	Pdk4	129.361	-0.0840986	1
ENSMUSG00000019578	Ubxn6	362.257	-0.125568	1
ENSMUSG00000019579	Mydgf	4067.58	0.0874827	1
ENSMUSG00000019590	Cyb561	283.159	2.15888	1
ENSMUSG00000019659	Ccdc12	3361.99	-0.0457786	1
ENSMUSG00000019689	Fmc1	2738.59	-0.197226	1
ENSMUSG00000019699	Akt3	431.37	-0.254884	1
ENSMUSG00000019710	Mrpl24	3134.13	-0.264964	1
ENSMUSG00000019715	Gle1	2716.02	0.0318908	1
ENSMUSG00000019718	L3hypdh	129.01	1.02451	1
ENSMUSG00000019726	Lyst	518.405	-0.378129	1
ENSMUSG00000019731	Slc35e1	284.988	1.01168	1
ENSMUSG00000019732	Calr3	300.505	1.79678	1
ENSMUSG00000019734	Tmc4	249.489	-0.165314	1
ENSMUSG00000019738	Polr2i	972.641	0.105038	1
ENSMUSG00000019761	Krt10	138.579	-0.28962	1
ENSMUSG00000019763	Rmnd1	1102.32	0.391922	1
ENSMUSG00000019768	Esr1	1597.41	-0.28629	1
ENSMUSG00000019773	Fbxo5	848.908	-0.918431	1
ENSMUSG00000019774	Mtrf1l	253.995	-0.583246	1
ENSMUSG00000019777	Hdac2	689.05	-0.434311	1
ENSMUSG00000019782	Rwdd1	972.602	0.206503	1
ENSMUSG00000019790	Stxbp5	1337.86	-0.482849	1
ENSMUSG00000019791	Hint3	834.043	0.165684	1
ENSMUSG00000019792	Trmt11	1519.35	-0.920925	1
ENSMUSG00000019794	Katna1	1394.2	0.0427991	1
ENSMUSG00000019795	Pcmt1	7353.46	-0.152712	1
ENSMUSG00000019796	Lrp11	93.1531	0.224798	1
ENSMUSG00000019797	Mtres1	917.811	-0.114513	1
ENSMUSG00000019802	Sec63	928.4	-0.822151	1
ENSMUSG00000019804	Snx3	9978.12	0.191376	1
ENSMUSG00000019806	Aig1	1282.67	0.744074	1
ENSMUSG00000019808	Adat2	214.849	0.730636	1
ENSMUSG00000019809	Pex3	903.058	0.304912	1
ENSMUSG00000019810	Fuca2	2608.85	0.0781599	1
ENSMUSG00000019813	Cep57l1	1856.3	-0.167905	1
ENSMUSG00000019814	Ltv1	1579.88	0.398147	1
ENSMUSG00000019818	Cd164	9927.42	-0.449154	1
ENSMUSG00000019820	Utrn	5374.92	-0.195043	1
ENSMUSG00000019822	Smpd2	970.382	-0.261112	1
ENSMUSG00000019823	Mical1	346.565	-1.63414	1
ENSMUSG00000019826	Zbtb24	1285.48	-0.0629267	1
ENSMUSG00000019828	Grm1	30.464	-0.75838	1
ENSMUSG00000019832	Rab32	5226.52	-0.05595	1
ENSMUSG00000019837	Gtf3c6	2802.61	0.0731724	1
ENSMUSG00000019838	Slc16a10	221.787	-0.690592	1
ENSMUSG00000019841	Rev3l	552.422	-0.172814	1
ENSMUSG00000019842	Traf3ip2	95.2571	-1.79128	1
ENSMUSG00000019843	Fyn	364.597	-0.375845	1
ENSMUSG00000019845	Tube1	532.442	-0.987578	1
ENSMUSG00000019846	Lama4	100.921	-2.86301	1
ENSMUSG00000019849	Prep	1825.33	0.459482	1
ENSMUSG00000019850	Tnfaip3	281.248	-0.481366	1
ENSMUSG00000019851	Perp	915.465	0.761443	1
ENSMUSG00000019853	Hebp2	60.9692	-1.15731	1
ENSMUSG00000019854	Reps1	546.15	0.589596	1
ENSMUSG00000019856	Fam184a	126.285	-0.169971	1
ENSMUSG00000019857	Asf1a	1101.08	-0.370434	1
ENSMUSG00000019861	Gopc	360.34	-2.35614	1
ENSMUSG00000019863	Qrsl1	431.146	0.0706929	1
ENSMUSG00000019864	Rtn4ip1	890.81	0.0187957	1
ENSMUSG00000019866	Crybg1	73.662	1.24931	1
ENSMUSG00000019868	Vta1	2412.46	-0.15582	1
ENSMUSG00000019872	Smpdl3a	6446.93	0.23076	1
ENSMUSG00000019873	Reep3	1076.46	0.0618137	1
ENSMUSG00000019876	Pkib	78.9735	2.63877	1
ENSMUSG00000019877	Serinc1	9361.69	0.114358	1
ENSMUSG00000019878	Hsf2	269.661	0.455145	1
ENSMUSG00000019883	Echdc1	584.524	-0.0471891	1
ENSMUSG00000019889	Ptprk	669.421	0.208327	1
ENSMUSG00000019891	Dcbld1	139.719	-0.602324	1
ENSMUSG00000019894	Slc6a15	2755.23	0.114565	1
ENSMUSG00000019897	Ccdc59	1650.03	0.108988	1
ENSMUSG00000019907	Ppp1r12a	9272.02	-0.0223215	1
ENSMUSG00000019916	P4ha1	1456.02	0.162423	1
ENSMUSG00000019920	Lims1	6167.33	-0.391742	1
ENSMUSG00000019923	Zwint	5917.19	-0.0925186	1
ENSMUSG00000019927	Ube2d1	1235.66	0.633873	1
ENSMUSG00000019935	Slc17a8	222.62	-1.25511	1
ENSMUSG00000019942	Cdk1	1033.7	-0.932829	1
ENSMUSG00000019943	Atp2b1	2422.72	-0.661584	1
ENSMUSG00000019944	Rhobtb1	572.304	0.0716601	1
ENSMUSG00000019945	Cabcoco1	549.287	-0.266583	1
ENSMUSG00000019947	Arid5b	964.651	-0.112713	1
ENSMUSG00000019948	Actr6	2049.23	-0.0863007	1
ENSMUSG00000019951	Uhrf1bp1l	1991.07	-0.145575	1
ENSMUSG00000019952	Poc1b	670.679	-0.0599028	1
ENSMUSG00000019960	Dusp6	2628.34	-0.18638	1
ENSMUSG00000019961	Tmpo	2020.76	-0.257303	1
ENSMUSG00000019966	Kitl	42.1332	-1.19156	1
ENSMUSG00000019969	Psen1	2732.24	-0.495224	1
ENSMUSG00000019970	Sgk1	751.124	0.167782	1
ENSMUSG00000019971	Cep290	535.309	0.171618	1
ENSMUSG00000019975	Ikbip	994.041	-0.32734	1
ENSMUSG00000019977	Hbs1l	2601.22	-0.366772	1
ENSMUSG00000019978	Epb41l2	516.674	-0.373747	1
ENSMUSG00000019979	Apaf1	426.072	1.42057	1
ENSMUSG00000019982	Myb	3731.99	-0.0578443	1
ENSMUSG00000019984	Med23	1044.99	-0.0239673	1
ENSMUSG00000019986	Ahi1	1166.39	0.243166	1
ENSMUSG00000019988	Nedd1	2923.99	-0.301639	1
ENSMUSG00000019992	Mtfr2	580.211	-0.0438245	1
ENSMUSG00000019996	Map7	2275.62	0.387248	1
ENSMUSG00000019998	Stx7	3525.81	-0.149845	1
ENSMUSG00000020003	Pex7	2950.82	0.0300579	1
ENSMUSG00000020009	Ifngr1	7102.84	0.0859038	1
ENSMUSG00000020014	Cfap54	74.1214	2.21987	1
ENSMUSG00000020015	Cdk17	2404.58	0.0517907	1
ENSMUSG00000020018	Snrpf	240.81	-0.0904654	1
ENSMUSG00000020020	Usp44	170.965	1.08588	1
ENSMUSG00000020022	Ndufa12	8197.36	-0.0790291	1
ENSMUSG00000020023	Tmcc3	59.2118	-0.887252	1
ENSMUSG00000020024	Cep83	646.823	0.245918	1
ENSMUSG00000020027	Socs2	927.027	-0.0491517	1
ENSMUSG00000020029	Nudt4	474.914	0.138911	1
ENSMUSG00000020034	Tcp11l2	8469.26	0.106075	1
ENSMUSG00000020038	Cry1	400.234	-1.30371	1
ENSMUSG00000020042	Btbd11	45.0804	-1.18346	1
ENSMUSG00000020044	Timp3	2274.53	-0.404778	1
ENSMUSG00000020048	Hsp90b1	8551.12	-0.037197	1
ENSMUSG00000020053	Igf1	97.7718	-0.395915	1
ENSMUSG00000020056	Washc3	2870.31	0.132671	1
ENSMUSG00000020057	Dram1	38.5177	-0.314071	1
ENSMUSG00000020063	Sirt1	362.586	-1.81681	1
ENSMUSG00000020064	Herc4	2083.83	-0.140406	1
ENSMUSG00000020069	Hnrnph3	2497.65	-0.802868	1
ENSMUSG00000020070	Rufy2	680.468	0.0668154	1
ENSMUSG00000020072	Pbld2	22.7774	1.6106	1
ENSMUSG00000020074	Ccar1	3844.34	-1.06815	1
ENSMUSG00000020075	Ddx21	2420.22	-0.0135638	1
ENSMUSG00000020076	Ddx50	4168.42	0.306025	1
ENSMUSG00000020077	Srgn	36044.4	-0.00825176	1
ENSMUSG00000020078	Vps26a	5785.89	-0.109624	1
ENSMUSG00000020079	Supv3l1	424.035	-1.07697	1
ENSMUSG00000020083	Fam241b	535.893	0.598454	1
ENSMUSG00000020085	Aifm2	387.582	0.590141	1
ENSMUSG00000020086	Macroh2a2	74.8022	0.0254383	1
ENSMUSG00000020087	Tysnd1	526.469	0.697009	1
ENSMUSG00000020088	Sar1a	7657.23	-0.081289	1
ENSMUSG00000020089	Ppa1	7210.38	0.224424	1
ENSMUSG00000020091	Eif4ebp2	1806.1	-0.405114	1
ENSMUSG00000020097	Sgpl1	933.355	0.249591	1
ENSMUSG00000020098	Pcbd1	547.884	0.14922	1
ENSMUSG00000020100	Slc29a3	887.827	-0.271443	1
ENSMUSG00000020101	Vsir	353.012	0.376369	1
ENSMUSG00000020102	Slc16a7	158.849	-2.02824	1
ENSMUSG00000020105	Lrig3	64.5699	-2.25263	1
ENSMUSG00000020107	Anapc16	1332.59	-0.0346034	1
ENSMUSG00000020108	Ddit4	512.487	0.877469	1
ENSMUSG00000020109	Dnajb12	273.728	0.825159	1
ENSMUSG00000020111	Micu1	1993.88	-0.218527	1
ENSMUSG00000020114	Cand1	4500.04	0.578349	1
ENSMUSG00000020115	Tbk1	2744.35	-0.10574	1
ENSMUSG00000020116	Pno1	1801.95	-0.0805086	1
ENSMUSG00000020120	Plek	3838.25	-0.790585	1
ENSMUSG00000020124	Usp15	6501.8	0.136731	1
ENSMUSG00000020125	Elane	261.664	-0.975443	1
ENSMUSG00000020128	Vps54	1031.21	-0.811756	1
ENSMUSG00000020130	Tbc1d15	5149.37	0.285448	1
ENSMUSG00000020131	Pcsk4	519.542	1.00231	1
ENSMUSG00000020132	Rab21	901.976	-0.912506	1
ENSMUSG00000020133	2310011J03Rik	2123.88	-0.0550322	1
ENSMUSG00000020134	Peli1	3090.08	0.17811	1
ENSMUSG00000020135	Apc2	16.2531	1.30171	1
ENSMUSG00000020137	Thap2	728.288	-0.64548	1
ENSMUSG00000020140	Lgr5	95.3428	-1.15188	1
ENSMUSG00000020142	Slc1a4	118.347	-1.19502	1
ENSMUSG00000020143	Dock2	5782.25	-0.272476	1
ENSMUSG00000020149	Rab1a	8146.83	0.0351421	1
ENSMUSG00000020150	Gamt	81.5572	-0.561133	1
ENSMUSG00000020152	Actr2	19481.5	-0.100692	1
ENSMUSG00000020153	Ndufs7	5988.44	-0.0645811	1
ENSMUSG00000020156	Pwwp3a	1269.03	-0.45264	1
ENSMUSG00000020160	Meis1	33237.4	-0.0816482	1
ENSMUSG00000020163	Uqcr11	7238.63	0.0238218	1
ENSMUSG00000020166	Cnot2	3376.28	-0.155171	1
ENSMUSG00000020167	Tcf3	501.147	-0.660842	1
ENSMUSG00000020169	Best3	23.3624	2.07506	1
ENSMUSG00000020170	Frs2	1124.85	0.222749	1
ENSMUSG00000020171	Yeats4	1824.09	0.339731	1
ENSMUSG00000020175	Rab36	251.373	2.96571	1
ENSMUSG00000020176	Grb10	5822.41	0.178037	1
ENSMUSG00000020178	Adora2a	2003.57	-0.313932	1
ENSMUSG00000020180	Snrpd3	2268.98	-0.0730387	1
ENSMUSG00000020183	Cpm	211.992	-0.400318	1
ENSMUSG00000020184	Mdm2	2411.24	0.118408	1
ENSMUSG00000020185	E2f7	145.785	-0.410483	1
ENSMUSG00000020186	Csrp2	357.915	0.914802	1
ENSMUSG00000020189	Osbpl8	4520.06	0.392371	1
ENSMUSG00000020190	Mknk2	1405.27	0.0902802	1
ENSMUSG00000020196	Cabin1	1487.95	0.0524431	1
ENSMUSG00000020198	Ap3d1	1135.03	-0.159098	1
ENSMUSG00000020211	Sf3a2	1316.95	0.180647	1
ENSMUSG00000020212	Mdm1	590.903	0.0135417	1
ENSMUSG00000020213	Glipr1l1	47.1175	-0.137606	1
ENSMUSG00000020216	Jsrp1	135.875	0.806374	1
ENSMUSG00000020219	Timm13	4296.4	-0.114693	1
ENSMUSG00000020220	Vps13d	877.131	-0.974757	1
ENSMUSG00000020224	Llph	1368.94	-0.0780131	1
ENSMUSG00000020225	Tmbim4	6633.53	0.00301795	1
ENSMUSG00000020227	Irak3	3876.25	-0.172687	1
ENSMUSG00000020228	Helb	1038.37	0.29097	1
ENSMUSG00000020230	Prmt2	826.786	-0.355333	1
ENSMUSG00000020231	Dip2a	96.0817	1.24526	1
ENSMUSG00000020232	Hmg20b	1426.23	0.0900542	1
ENSMUSG00000020235	Fzr1	504.145	0.404278	1
ENSMUSG00000020238	Ncln	683.29	0.979752	1
ENSMUSG00000020246	Hcfc2	1447.55	-0.137203	1
ENSMUSG00000020248	Nfyb	1968.87	0.379664	1
ENSMUSG00000020250	Txnrd1	1699.25	0.426086	1
ENSMUSG00000020251	Glt8d2	95.3719	1.56849	1
ENSMUSG00000020253	Ppm1m	161.407	-0.408145	1
ENSMUSG00000020255	Nopchap1	2031.7	0.0389247	1
ENSMUSG00000020257	Wdr82	1509.36	0.0922853	1
ENSMUSG00000020260	Pofut2	672.256	1.34361	1
ENSMUSG00000020261	Slc36a1	107.336	-3.57675	1
ENSMUSG00000020262	Adarb1	241.067	2.46627	1
ENSMUSG00000020263	Appl2	1120.3	0.0490059	1
ENSMUSG00000020265	Sumo3	10328.6	-0.0536061	1
ENSMUSG00000020267	Hint1	7922.5	-0.0513289	1
ENSMUSG00000020268	Lyrm7	355.983	-1.61804	1
ENSMUSG00000020271	Fbxw11	1638.28	0.154222	1
ENSMUSG00000020272	Stk10	663.54	-0.646524	1
ENSMUSG00000020273	Papolg	2128.6	-0.0502295	1
ENSMUSG00000020275	Rel	433.739	0.0466501	1
ENSMUSG00000020277	Pfkl	8656.01	-0.120894	1
ENSMUSG00000020280	Pus10	1060.13	-0.684956	1
ENSMUSG00000020282	Rhbdf1	256.228	0.787984	1
ENSMUSG00000020283	Pex13	2939.98	0.260069	1
ENSMUSG00000020284	Cfap410	815.486	0.21924	1
ENSMUSG00000020287	Mpg	326.601	-0.211014	1
ENSMUSG00000020288	Ahsa2	763.147	-0.627694	1
ENSMUSG00000020289	Nprl3	567.679	0.24581	1
ENSMUSG00000020290	Xpo1	3689.21	-0.0131744	1
ENSMUSG00000020300	Cpeb4	125.91	0.613548	1
ENSMUSG00000020303	Stc2	62.1715	-0.664614	1
ENSMUSG00000020305	Asb3	2895.8	-0.275056	1
ENSMUSG00000020307	Cdc34	297.985	0.461298	1
ENSMUSG00000020308	Tpgs1	2722.56	0.10735	1
ENSMUSG00000020309	Chac2	702.468	-1.01876	1
ENSMUSG00000020311	Erlec1	1266.6	-0.139237	1
ENSMUSG00000020315	Sptbn1	10561.2	0.304654	1
ENSMUSG00000020319	Wdpcp	457.696	0.976785	1
ENSMUSG00000020321	Mdh1	14346.5	0.0150709	1
ENSMUSG00000020323	Prss57	221.375	0.309067	1
ENSMUSG00000020326	Ccng1	5564.49	0.119933	1
ENSMUSG00000020328	Nudcd2	2635.11	0.00341688	1
ENSMUSG00000020329	Polrmt	268.43	0.303994	1
ENSMUSG00000020330	Hmmr	434.787	-0.986416	1
ENSMUSG00000020335	Zfp354b	141.281	-0.186725	1
ENSMUSG00000020340	Cyfip2	3558.49	0.366276	1
ENSMUSG00000020346	Mgat1	3501.99	-0.157158	1
ENSMUSG00000020349	Ppp2ca	778.132	-0.23796	1
ENSMUSG00000020357	Flt4	21.9828	2.11093	1
ENSMUSG00000020358	Hnrnpab	558.256	-0.268506	1
ENSMUSG00000020359	Phykpl	838.74	-0.750319	1
ENSMUSG00000020361	Hspa4	4962.04	0.50376	1
ENSMUSG00000020362	Cnot6	1385.92	-0.939376	1
ENSMUSG00000020363	Gfpt2	485.374	-2.35121	1
ENSMUSG00000020366	Mapk9	1537.91	0.303495	1
ENSMUSG00000020368	Canx	46902.4	0.00587153	1
ENSMUSG00000020372	Rack1	28541.3	0.0448129	1
ENSMUSG00000020375	Rufy1	524.912	-0.248463	1
ENSMUSG00000020376	Rnf130	1431.58	0.149327	1
ENSMUSG00000020377	Ltc4s	40.2769	-2.00433	1
ENSMUSG00000020380	Rad50	3147.37	-0.474545	1
ENSMUSG00000020381	Mrnip	174.998	0.11986	1
ENSMUSG00000020385	Clk4	2734.59	-0.880546	1
ENSMUSG00000020386	Sar1b	4623.82	-0.0440677	1
ENSMUSG00000020387	Jade2	598.95	-0.343821	1
ENSMUSG00000020389	Cdkl3	176.676	-0.270654	1
ENSMUSG00000020390	Ube2b	8978.5	0.116477	1
ENSMUSG00000020392	Cdkn2aipnl	6138.51	-0.186988	1
ENSMUSG00000020393	Kremen1	64.1809	1.61638	1
ENSMUSG00000020395	Itk	42.0935	-1.01082	1
ENSMUSG00000020396	Nefh	1469.18	0.291784	1
ENSMUSG00000020397	Med7	4960.54	-0.181114	1
ENSMUSG00000020399	Havcr2	134.549	-1.7171	1
ENSMUSG00000020400	Tnip1	1537.89	0.624054	1
ENSMUSG00000020402	Vdac1	5270.82	0.181573	1
ENSMUSG00000020407	Upp1	2187.33	0.328759	1
ENSMUSG00000020409	Slu7	3699.64	0.164636	1
ENSMUSG00000020412	Ascc2	1028.46	-0.121669	1
ENSMUSG00000020413	Hus1	633.099	0.0509712	1
ENSMUSG00000020415	Pttg1	2496.03	-0.0267444	1
ENSMUSG00000020419	Hormad2	104.738	0.514029	1
ENSMUSG00000020420	Zfp607a	837.848	0.806162	1
ENSMUSG00000020422	Tns3	348.416	0.0707063	1
ENSMUSG00000020423	Btg2	2397.88	0.0620513	1
ENSMUSG00000020424	Castor1	600.747	-0.154627	1
ENSMUSG00000020430	Pes1	2765.93	-0.239497	1
ENSMUSG00000020432	Tcn2	1038.99	-0.152263	1
ENSMUSG00000020437	Myo1g	1202.25	-0.222118	1
ENSMUSG00000020439	Smtn	202.369	1.0919	1
ENSMUSG00000020440	Arf5	1937.93	0.829434	1
ENSMUSG00000020441	2310033P09Rik	664.494	-0.0773556	1
ENSMUSG00000020444	Guk1	2704.83	0.094645	1
ENSMUSG00000020448	Rnf185	1191.17	-1.14996	1
ENSMUSG00000020451	Limk2	1053.86	-0.0843149	1
ENSMUSG00000020453	Patz1	2273.23	0.238984	1
ENSMUSG00000020454	Eif4enif1	1751.24	0.256006	1
ENSMUSG00000020455	Trim11	512.634	-0.820063	1
ENSMUSG00000020456	Ogdh	5149.3	-0.295857	1
ENSMUSG00000020457	Drg1	11216.5	0.059643	1
ENSMUSG00000020458	Rtn4	1391.67	-0.684886	1
ENSMUSG00000020459	Mtif2	1157.71	-0.175822	1
ENSMUSG00000020460	Rps27a	32180.9	0.120523	1
ENSMUSG00000020461	Clhc1	16.8899	0.63809	1
ENSMUSG00000020462	Cfap36	1007.01	-0.0400893	1
ENSMUSG00000020463	Ppp4r3b	5356.5	0.13662	1
ENSMUSG00000020464	Pnpt1	1625.57	-0.439453	1
ENSMUSG00000020467	Efemp1	46.273	0.326417	1
ENSMUSG00000020471	Pold2	4264.15	0.0962423	1
ENSMUSG00000020472	Zkscan17	470.011	-0.390829	1
ENSMUSG00000020473	Aebp1	216.15	1.91203	1
ENSMUSG00000020474	Polm	67.1478	-1.44496	1
ENSMUSG00000020475	Pgam2	5.16548	0.528443	1
ENSMUSG00000020476	Dbnl	7129.29	0.12644	1
ENSMUSG00000020477	Mrps24	3282.34	0.0358392	1
ENSMUSG00000020482	Ccdc117	1064.11	-0.152825	1
ENSMUSG00000020483	Dynll2	428.416	0.711122	1
ENSMUSG00000020484	Xbp1	11105.5	-0.0184692	1
ENSMUSG00000020485	Supt4a	3783.68	0.0360525	1
ENSMUSG00000020486	Septin4	165.395	-1.02257	1
ENSMUSG00000020491	2810021J22Rik	129.138	-1.0181	1
ENSMUSG00000020492	Ska2	784.222	-1.46466	1
ENSMUSG00000020493	Prr11	115.825	-2.33615	1
ENSMUSG00000020495	Smg8	451.028	2.37118	1
ENSMUSG00000020496	Rnf187	2590.9	0.228106	1
ENSMUSG00000020513	Tubd1	936.76	-0.25861	1
ENSMUSG00000020514	Mrpl22	2044.37	0.158905	1
ENSMUSG00000020515	Cnot8	5229.78	-0.0911729	1
ENSMUSG00000020516	Rps6kb1	3071.8	0.00855749	1
ENSMUSG00000020519	Sap30l	72.1843	-1.69188	1
ENSMUSG00000020520	Galnt10	325.136	-1.41448	1
ENSMUSG00000020521	Rnft1	4679.64	-0.114464	1
ENSMUSG00000020522	Mfap3	3830.25	-0.144399	1
ENSMUSG00000020523	Fam114a2	2686.75	-0.106605	1
ENSMUSG00000020525	Ppm1d	290.565	0.290384	1
ENSMUSG00000020526	Znhit3	1218.76	0.24522	1
ENSMUSG00000020527	Myo19	99.4106	-0.886764	1
ENSMUSG00000020528	Prpsap2	1590.46	0.00404178	1
ENSMUSG00000020530	Ggnbp2	3083.7	0.35347	1
ENSMUSG00000020532	Acaca	291.957	-0.270465	1
ENSMUSG00000020534	Shmt1	1610.77	0.044267	1
ENSMUSG00000020536	Llgl1	269.961	1.24094	1
ENSMUSG00000020537	Drg2	2457.06	0.0479088	1
ENSMUSG00000020538	Srebf1	1030.77	-0.148011	1
ENSMUSG00000020541	Tom1l1	2019.1	0.00725635	1
ENSMUSG00000020544	Cox11	163.483	-1.39829	1
ENSMUSG00000020546	Stxbp4	3517.55	-0.267271	1
ENSMUSG00000020547	Bzw2	3605.89	0.0841483	1
ENSMUSG00000020549	Elac2	496.866	1.01823	1
ENSMUSG00000020553	Pctp	2506.26	-0.161293	1
ENSMUSG00000020561	Polr1f	2007.46	0.0179926	1
ENSMUSG00000020562	Efcab10	17.5489	-2.59739	1
ENSMUSG00000020564	Atxn7l1	1580.81	-1.03654	1
ENSMUSG00000020570	Sypl	7555.8	0.00528856	1
ENSMUSG00000020571	Pdia6	13870.2	-0.0163246	1
ENSMUSG00000020572	Nampt	2289.74	-0.313257	1
ENSMUSG00000020573	Pik3cg	3920.69	0.642388	1
ENSMUSG00000020576	Nbas	272.422	0.229262	1
ENSMUSG00000020577	Tspan13	34092.6	-0.0320189	1
ENSMUSG00000020580	Rock2	1612.05	0.239314	1
ENSMUSG00000020585	Laptm4a	23944.4	-0.0800307	1
ENSMUSG00000020589	Cyria	1845.78	-0.213233	1
ENSMUSG00000020590	Snx13	1217.88	-0.566178	1
ENSMUSG00000020592	Sdc1	354.048	-1.4762	1
ENSMUSG00000020593	Lpin1	603.473	-0.0383837	1
ENSMUSG00000020594	Pum2	3986.38	-0.5332	1
ENSMUSG00000020601	Trib2	1024.32	0.552777	1
ENSMUSG00000020604	Arsg	55.7142	-1.8252	1
ENSMUSG00000020605	Hs1bp3	610.936	-0.0720415	1
ENSMUSG00000020608	Smc6	2431.88	-0.111806	1
ENSMUSG00000020610	Amz2	2289.18	-0.146833	1
ENSMUSG00000020611	Gna13	2283.04	-0.382432	1
ENSMUSG00000020612	Prkar1a	24769.7	0.0461496	1
ENSMUSG00000020621	Rdh14	2441.65	-0.0516748	1
ENSMUSG00000020623	Map2k6	154.121	-0.789088	1
ENSMUSG00000020628	Trappc12	1620.29	-0.440754	1
ENSMUSG00000020629	Adi1	2806.41	0.102276	1
ENSMUSG00000020630	Rnaseh1	673.698	-1.63726	1
ENSMUSG00000020634	Ubxn2a	1382.36	-0.230394	1
ENSMUSG00000020635	Fkbp1b	81.0071	0.120919	1
ENSMUSG00000020638	Cmpk2	2421.44	0.587762	1
ENSMUSG00000020639	Pfn4	73.333	1.22398	1
ENSMUSG00000020640	Itsn2	1635.83	0.304183	1
ENSMUSG00000020641	Rsad2	1015.95	-0.384521	1
ENSMUSG00000020642	Rnf144a	405.475	-0.620738	1
ENSMUSG00000020644	Id2	1568.61	0.124172	1
ENSMUSG00000020646	Mboat2	2142.09	-0.0410407	1
ENSMUSG00000020647	Ncoa1	692.231	0.0287146	1
ENSMUSG00000020648	Dus4l	521.632	1.34359	1
ENSMUSG00000020649	Rrm2	2502	-0.648108	1
ENSMUSG00000020650	Bcap29	6124.49	-0.153519	1
ENSMUSG00000020652	Cenpo	515.639	-1.04112	1
ENSMUSG00000020653	Klf11	1370.81	-0.396225	1
ENSMUSG00000020654	Adcy3	76.586	-0.627545	1
ENSMUSG00000020657	Dnajc27	251.613	0.365814	1
ENSMUSG00000020658	Efr3b	274.337	1.58299	1
ENSMUSG00000020659	Cbll1	1552.61	-0.375617	1
ENSMUSG00000020660	Pomc	52.3766	-1.20326	1
ENSMUSG00000020661	Dnmt3a	2092.57	0.0640387	1
ENSMUSG00000020664	Dld	3668.42	-0.161698	1
ENSMUSG00000020668	Kif3c	54.8832	0.420382	1
ENSMUSG00000020669	Sh3yl1	243.588	-1.05391	1
ENSMUSG00000020671	Rab10	2019.5	0.413982	1
ENSMUSG00000020672	Sntg2	49.6256	0.468083	1
ENSMUSG00000020674	Pxdn	38.1745	-0.656683	1
ENSMUSG00000020677	Ddx52	2498.73	0.0469708	1
ENSMUSG00000020680	Taf15	386.846	0.676214	1
ENSMUSG00000020682	Mmp28	114.871	-0.362596	1
ENSMUSG00000020687	Cdc27	1281.6	0.283338	1
ENSMUSG00000020689	Itgb3	2783.22	0.401546	1
ENSMUSG00000020691	Mettl2	1164.23	0.067468	1
ENSMUSG00000020692	Nle1	873.652	-0.0501604	1
ENSMUSG00000020694	Tlk2	634.392	0.473169	1
ENSMUSG00000020696	Rffl	1291.68	-0.452675	1
ENSMUSG00000020697	Lig3	1388.86	0.287914	1
ENSMUSG00000020698	Cct6b	45.0493	-0.364138	1
ENSMUSG00000020700	Map3k3	519.37	-0.480908	1
ENSMUSG00000020705	Ddx42	4974.3	-0.158314	1
ENSMUSG00000020706	Ftsj3	2600.14	-0.277674	1
ENSMUSG00000020707	Rnf135	1006.3	-0.463129	1
ENSMUSG00000020708	Psmc5	5172.41	-0.225978	1
ENSMUSG00000020709	Adap2	18.6959	-1.92789	1
ENSMUSG00000020712	Tcam1	199.263	-2.12801	1
ENSMUSG00000020715	Ern1	870.032	-0.626562	1
ENSMUSG00000020716	Nf1	437.736	-0.603428	1
ENSMUSG00000020717	Pecam1	1553.19	0.101645	1
ENSMUSG00000020718	Polg2	293.912	-0.908103	1
ENSMUSG00000020719	Ddx5	35905.4	0.0614395	1
ENSMUSG00000020720	Psmd12	5750.88	-0.155826	1
ENSMUSG00000020721	Helz	2734.88	-0.231472	1
ENSMUSG00000020728	Cep112	274.904	0.144484	1
ENSMUSG00000020732	Rab37	4785.96	-0.140615	1
ENSMUSG00000020733	Slc9a3r1	1503.63	-0.416098	1
ENSMUSG00000020736	Nt5c	2395.89	0.0158598	1
ENSMUSG00000020737	Jpt1	5417.23	-0.259103	1
ENSMUSG00000020738	Sumo2	4876.62	-0.0876722	1
ENSMUSG00000020739	Nup85	3962.97	-0.112015	1
ENSMUSG00000020740	Gga3	376.848	-1.49476	1
ENSMUSG00000020741	Cluh	477.904	-0.0926758	1
ENSMUSG00000020743	Mif4gd	983.822	-0.717941	1
ENSMUSG00000020744	Slc25a19	1226.32	-0.0725427	1
ENSMUSG00000020745	Pafah1b1	5422.82	-0.0247192	1
ENSMUSG00000020747	Tmem94	229.318	-0.677585	1
ENSMUSG00000020752	Recql5	703.857	0.727233	1
ENSMUSG00000020755	Sap30bp	2199.34	0.344607	1
ENSMUSG00000020758	Itgb4	66.415	-1.22266	1
ENSMUSG00000020766	Galk1	4201.33	-0.116564	1
ENSMUSG00000020770	Unk	368.215	-0.272025	1
ENSMUSG00000020773	Trim47	3994.69	0.32376	1
ENSMUSG00000020774	Aspa	1512.99	0.795649	1
ENSMUSG00000020775	Mrpl38	1828.7	0.251794	1
ENSMUSG00000020776	Fbf1	170.758	0.0580982	1
ENSMUSG00000020777	Acox1	4492.32	0.0663749	1
ENSMUSG00000020778	Ten1	735.299	0.219395	1
ENSMUSG00000020780	Srp68	3227.47	0.102352	1
ENSMUSG00000020781	Tsen54	1284.59	-0.387333	1
ENSMUSG00000020782	Llgl2	61.6953	-0.232988	1
ENSMUSG00000020783	Ncbp3	2011.84	0.30962	1
ENSMUSG00000020785	Camkk1	731.352	0.328117	1
ENSMUSG00000020787	P2rx1	1317.73	-0.253283	1
ENSMUSG00000020788	Atp2a3	2376.71	0.0651535	1
ENSMUSG00000020790	Ankfy1	1745.56	0.505695	1
ENSMUSG00000020792	Exoc7	2587.69	-0.267448	1
ENSMUSG00000020794	Ube2g1	8836.48	0.226286	1
ENSMUSG00000020798	Spns3	886.764	-0.685412	1
ENSMUSG00000020801	Med31	869.421	0.237765	1
ENSMUSG00000020802	Ube2o	138.598	-1.3737	1
ENSMUSG00000020803	Txndc17	1770.7	-0.252255	1
ENSMUSG00000020806	Rhbdf2	97.6412	-3.47236	1
ENSMUSG00000020808	Pimreg	204.879	-0.315283	1
ENSMUSG00000020812	Snhg16	251.186	-0.298133	1
ENSMUSG00000020817	Rabep1	1556.01	0.626579	1
ENSMUSG00000020818	Mfsd11	726.234	0.107838	1
ENSMUSG00000020821	Kif1c	65.7614	-1.19524	1
ENSMUSG00000020823	Sec14l1	1011.53	0.449323	1
ENSMUSG00000020827	Mink1	467.008	0.237816	1
ENSMUSG00000020828	Pld2	74.5409	-0.526687	1
[truncated: 13,329 more rows]

## Sheet: midage.pos_vs_young.pos
ensembl	gene_ID	baseMean	log2FoldChange	padj		Comparison of Middle-Aged LEPR+ HSCs vs Young LEPR+ HSCs
ENSMUSG00000052727	Map1b	1064.9	9.90262	1.61007e-22
ENSMUSG00000006676	Usp19	459.009	7.21074	1.37694e-20
ENSMUSG00000031765	Mt1	2542.47	3.00444	1.93361e-17
ENSMUSG00000059203	Il1rapl2	489.148	11.5845	1.94265e-15
ENSMUSG00000020212	Mdm1	365.847	10.4294	6.39911e-13
ENSMUSG00000000958	Slc7a7	427.524	10.6816	2.38915e-12
ENSMUSG00000022515	Anks3	423.018	8.04224	5.04103e-12
ENSMUSG00000035246	Pcyt1b	183.13	9.5882	5.04103e-12
ENSMUSG00000049044	Rapgef4	223.743	6.50157	5.04103e-12
ENSMUSG00000019732	Calr3	231.125	8.75165	2.71839e-11
ENSMUSG00000049807	Arhgap23	204.674	9.93691	4.82345e-11
ENSMUSG00000021779	Thrb	323.397	11.2343	4.53243e-10
ENSMUSG00000036053	Fmnl2	464.231	6.85434	4.53243e-10
ENSMUSG00000039831	Arhgap29	679.939	9.10744	4.53243e-10
ENSMUSG00000046159	Chrm3	103.23	9.7717	4.53243e-10
ENSMUSG00000047150	1700001C19Rik	155.582	10.1146	4.53243e-10
ENSMUSG00000037095	Lrg1	826.959	-10.7427	1.193e-09
ENSMUSG00000068270	Shroom4	253.861	10.0058	5.41951e-09
ENSMUSG00000027803	Wwtr1	428.558	9.98757	8.69363e-09
ENSMUSG00000041842	Fhdc1	227.803	10.1599	9.86395e-09
ENSMUSG00000061898	Rbak	491.323	9.15272	1.02351e-08
ENSMUSG00000024187	Fam234a	477.469	6.99362	2.56332e-08
ENSMUSG00000034320	Slc26a2	305.934	10.6335	3.14812e-08
ENSMUSG00000036192	Rorb	471.632	8.81387	4.42807e-08
ENSMUSG00000006586	Runx1t1	800.305	8.20286	6.69884e-08
ENSMUSG00000025153	Fasn	299.333	6.81847	1.11236e-07
ENSMUSG00000040943	Tet2	716.45	4.31447	1.58279e-07
ENSMUSG00000022148	Fyb	2569.11	3.21903	1.61367e-07
ENSMUSG00000030717	Nupr1	5662.36	3.56125	1.63416e-07
ENSMUSG00000035168	Tanc1	257.949	7.60626	1.63416e-07
ENSMUSG00000020216	Jsrp1	92.7196	8.68616	1.78336e-07
ENSMUSG00000022871	Fetub	170.465	10.3961	2.01964e-07
ENSMUSG00000041258	Zfp236	222.159	10.7388	2.01964e-07
ENSMUSG00000041119	Pde9a	381.094	9.29688	2.42855e-07
ENSMUSG00000079608	Stard6	81.4152	9.17265	2.81777e-07
ENSMUSG00000078700	D030028A08Rik	756.79	6.63509	4.19598e-07
ENSMUSG00000033400	Agl	328.978	9.50701	4.26373e-07
ENSMUSG00000030287	Itpr2	244.774	10.9773	4.32504e-07
ENSMUSG00000035439	Haus8	325.191	6.5306	4.32504e-07
ENSMUSG00000015568	Lpl	327.828	9.94202	4.45667e-07
ENSMUSG00000041235	Chd7	295.72	6.83208	4.45667e-07
ENSMUSG00000038764	Ptpn3	149.141	10.2781	7.98004e-07
ENSMUSG00000026162	Nhej1	248.612	6.0971	8.5674e-07
ENSMUSG00000027189	Trim44	837.531	3.32107	8.5674e-07
ENSMUSG00000051786	Tubgcp6	128.494	9.12593	8.5674e-07
ENSMUSG00000063146	Clip2	143.01	9.37658	8.5674e-07
ENSMUSG00000039943	Plcb4	594.122	8.49243	1.08491e-06
ENSMUSG00000004565	Pnpla6	356.905	9.92905	1.09859e-06
ENSMUSG00000035829	Ppp1r26	182.417	10.4726	1.13006e-06
ENSMUSG00000018593	Sparc	440.183	-7.76354	1.24886e-06
ENSMUSG00000029223	Uchl1	75.9782	8.02823	1.34783e-06
ENSMUSG00000039835	Nhsl1	133.12	9.65252	1.34783e-06
ENSMUSG00000041362	Shtn1	197.207	10.3748	1.76999e-06
ENSMUSG00000049470	Aff4	1246.08	5.12553	1.76999e-06
ENSMUSG00000026580	Selp	5916.17	3.71424	1.86361e-06
ENSMUSG00000039990	Edrf1	267.35	9.49158	1.86361e-06
ENSMUSG00000031298	Adgrg2	225.984	9.21204	1.88454e-06
ENSMUSG00000057777	Mab21l2	161.006	9.88827	1.88454e-06
ENSMUSG00000099481	Xndc1	223.757	6.2193	1.94037e-06
ENSMUSG00000030257	Srgap3	243.527	9.82981	1.9838e-06
ENSMUSG00000024182	Axin1	346.706	7.11336	1.99724e-06
ENSMUSG00000049350	Zg16	497.488	10.0137	2.10504e-06
ENSMUSG00000022679	Mpv17l	137.672	8.00258	2.16871e-06
ENSMUSG00000024104	Washc2	1275.6	6.12699	2.16871e-06
ENSMUSG00000073402	Gm8909	184.954	7.68311	2.16871e-06
ENSMUSG00000046532	Ar	374.03	6.96146	2.40769e-06
ENSMUSG00000026181	Ppm1f	706.579	7.45033	2.50944e-06
ENSMUSG00000029804	Herc3	211.444	10.7741	2.61953e-06
ENSMUSG00000060336	Zfp937	237.575	8.01613	2.71893e-06
ENSMUSG00000102383		229.77	9.34397	2.93299e-06
ENSMUSG00000087684		121.423	8.03558	2.96685e-06
ENSMUSG00000035725	Prkx	401.616	9.83126	3.12395e-06
ENSMUSG00000070709	Zfp974	184.97	8.4355	3.22726e-06
ENSMUSG00000030255	Sspn	189.644	10.5852	3.31898e-06
ENSMUSG00000033233	Trim45	141.124	10.1946	3.31898e-06
ENSMUSG00000053007	Creb5	360.614	7.82875	3.31898e-06
ENSMUSG00000058655	Eif4b	4633.61	2.774	3.45993e-06
ENSMUSG00000055717	Slain1	225.706	9.11731	3.50166e-06
ENSMUSG00000023022	Lima1	453.373	7.0336	3.56255e-06
ENSMUSG00000038260	Trpm4	242.118	7.71627	3.6394e-06
ENSMUSG00000004347	Pde1c	274.339	6.7616	3.66312e-06
ENSMUSG00000040407	Akap9	2512.67	5.14078	3.66312e-06
ENSMUSG00000048612	Myof	724.655	7.74935	3.66312e-06
ENSMUSG00000104940		97.63	8.05677	3.68782e-06
ENSMUSG00000073542	Cep76	160.879	7.51262	3.95355e-06
ENSMUSG00000002812	Flii	1478.24	8.06258	4.43517e-06
ENSMUSG00000067203	H2-K2	286.548	9.37808	4.43517e-06
ENSMUSG00000035441	Myo1d	278.83	10.2098	4.53872e-06
ENSMUSG00000052854	Nrk	294.809	9.35136	5.49979e-06
ENSMUSG00000109714		83.3471	9.41613	5.49979e-06
ENSMUSG00000067878	Map7d3	301.96	10.9244	6.07671e-06
ENSMUSG00000031441	Atp11a	336.133	9.74766	6.55234e-06
ENSMUSG00000020473	Aebp1	201.789	9.74247	6.58226e-06
ENSMUSG00000037071	Scd1	153.186	10.2407	6.65616e-06
ENSMUSG00000038518	Jarid2	1621.58	2.75417	7.07547e-06
ENSMUSG00000020907	Rcvrn	299.404	10.4779	7.82763e-06
ENSMUSG00000105586		122.765	9.92399	8.00719e-06
ENSMUSG00000000538	Tom1l2	230.04	10.1102	8.04577e-06
ENSMUSG00000002546	Golga2	380.807	6.6668	8.06407e-06
ENSMUSG00000061882	Ccdc62	56.4083	7.89407	8.13592e-06
ENSMUSG00000033082	Clec1a	3239.21	4.23394	9.82679e-06
ENSMUSG00000086862	Gm13546	200.399	6.82531	1.042e-05
ENSMUSG00000016520	Lnx2	161.004	8.89484	1.05502e-05
ENSMUSG00000037712	Fermt2	79.589	8.93037	1.0631e-05
ENSMUSG00000030516	Tjp1	253.634	10.853	1.08338e-05
ENSMUSG00000037239	Spred3	141.832	9.42484	1.13027e-05
ENSMUSG00000090173	Fbxw10	152.881	10.297	1.13302e-05
ENSMUSG00000023191	P3h3	169.459	9.75735	1.13429e-05
ENSMUSG00000075389		140.297	9.55799	1.14067e-05
ENSMUSG00000067149	Jchain	509.672	9.29259	1.21204e-05
ENSMUSG00000097180	2700038G22Rik	203.809	7.74995	1.28168e-05
ENSMUSG00000038058	Nod1	282.265	8.93819	1.3066e-05
ENSMUSG00000090213	Peds1	132.378	10.0984	1.50024e-05
ENSMUSG00000040265	Dnm3	160.551	9.57575	1.56981e-05
ENSMUSG00000061436	Hipk2	671.837	6.02531	1.65198e-05
ENSMUSG00000026135	Zfp142	175.466	10.4049	1.73761e-05
ENSMUSG00000039542	Ncam1	335.748	9.95098	1.73975e-05
ENSMUSG00000040596	Pogk	254.507	8.46611	1.83751e-05
ENSMUSG00000069793	Slfn9	346.742	7.59057	1.91034e-05
ENSMUSG00000084756		169.211	9.33404	2.09007e-05
ENSMUSG00000021668	Polk	661.149	6.11328	2.1003e-05
ENSMUSG00000054434	Tmem120b	111.112	9.02348	2.27754e-05
ENSMUSG00000054027	Nt5dc3	113.089	9.00999	2.41458e-05
ENSMUSG00000026896	Ifih1	2408.59	2.65712	2.49208e-05
ENSMUSG00000102704		130.822	10.0602	2.49552e-05
ENSMUSG00000003660	Snrnp200	1411.5	5.51061	2.80066e-05
ENSMUSG00000031438	Rnf128	57.2546	8.88423	2.80066e-05
ENSMUSG00000026853	Crat	237.736	9.04553	2.94094e-05
ENSMUSG00000055370	Gm9968	74.6505	9.26771	3.0091e-05
ENSMUSG00000017007	Rbpjl	96.7861	9.64145	3.14629e-05
ENSMUSG00000104034		148.225	10.2397	3.21181e-05
ENSMUSG00000100459	Gm5833	446.71	8.46066	3.30686e-05
ENSMUSG00000003227	Edar	151.264	10.284	3.41619e-05
ENSMUSG00000033768	Nrxn2	141.454	8.7627	3.41619e-05
ENSMUSG00000029178	Klf3	486.224	5.43238	3.55439e-05
ENSMUSG00000057335	Cep170	548.375	5.433	3.61697e-05
ENSMUSG00000049107	Ntf3	112.587	9.86317	4.08745e-05
ENSMUSG00000015748	Prpf3	866.818	4.40269	4.58293e-05
ENSMUSG00000024044	Epb41l3	138.91	9.16265	4.58293e-05
ENSMUSG00000051977	Prdm9	153.467	9.06878	4.58293e-05
ENSMUSG00000033697	Arhgap39	117.066	7.75736	4.73936e-05
ENSMUSG00000032076	Cadm1	196.82	9.36722	4.79143e-05
ENSMUSG00000022636	Alcam	2174.76	5.46822	4.86376e-05
ENSMUSG00000029009	Mthfr	151.639	9.38916	5.55892e-05
ENSMUSG00000032175	Tyk2	440.218	6.45751	5.55892e-05
ENSMUSG00000063296	Tmem117	144.353	9.89412	5.59409e-05
ENSMUSG00000036334	Igsf10	80.0187	9.3739	5.83246e-05
ENSMUSG00000003585	Sec14l2	66.4546	8.92431	6.03797e-05
ENSMUSG00000032842	Abcc10	163.139	10.2331	6.2824e-05
ENSMUSG00000071369	Map3k5	138.708	8.68178	6.2824e-05
ENSMUSG00000004698	Hdac9	376.911	8.90204	6.70759e-05
ENSMUSG00000038302	Afg1l	160.893	9.65521	6.89378e-05
ENSMUSG00000015083	C8g	173.496	9.63721	7.13738e-05
ENSMUSG00000024727	Trpm6	136.02	9.20903	8.44501e-05
ENSMUSG00000107000		201.793	9.81249	8.47078e-05
ENSMUSG00000098112	Bin2	9714.89	3.57217	8.77377e-05
ENSMUSG00000040721	Zfhx2	114.056	9.19188	8.86319e-05
ENSMUSG00000026679	Enkur	221.717	6.27704	0.000104337
ENSMUSG00000071281	Zfp65	489.963	8.87641	0.000120271
ENSMUSG00000000167	Pih1d2	79.7947	9.12519	0.000121117
ENSMUSG00000022973	Synj1	371.375	5.33189	0.00013102
ENSMUSG00000034575	Tent4a	285.163	7.73537	0.00013102
ENSMUSG00000032340	Neo1	482.049	6.85963	0.000133064
ENSMUSG00000023960	Enpp5	10989.1	1.6415	0.000136229
ENSMUSG00000049287	Iba57	146.472	8.55606	0.000137883
ENSMUSG00000022861	Dgkg	609.324	5.19456	0.000138888
ENSMUSG00000002658	Gtf2f1	1548.79	2.24624	0.000139491
ENSMUSG00000073403		79.1305	6.96211	0.000140105
ENSMUSG00000064057	Scgb3a1	85.6157	9.03781	0.000145328
ENSMUSG00000024331	Dsc2	204.31	10.6808	0.00014539
ENSMUSG00000054321	Taf4b	121.327	9.89655	0.00014539
ENSMUSG00000035051	Dhx57	275.198	8.58765	0.000146326
ENSMUSG00000108954		115.085	9.75475	0.000153536
ENSMUSG00000103103		90.9946	9.21292	0.000160757
ENSMUSG00000072915	Gm12258	172.936	9.68751	0.00017765
ENSMUSG00000037979	Ccdc92	204.948	9.16165	0.000181392
ENSMUSG00000011382	Dhdh	293.813	5.78329	0.000182429
ENSMUSG00000022558	Mroh1	123.639	6.76639	0.000189331
ENSMUSG00000032194	Kank2	47.5039	7.79577	0.000189949
ENSMUSG00000030207	Fam234b	553.473	7.41872	0.000193653
ENSMUSG00000041225	Arhgap12	654.285	5.65663	0.000200226
ENSMUSG00000037731	Themis2	93.2279	7.18057	0.000219472
ENSMUSG00000112922		80.2363	9.29851	0.000225769
ENSMUSG00000000957	Mmp14	196.312	6.10637	0.000229152
ENSMUSG00000030800	Prss8	157.032	9.92938	0.000231443
ENSMUSG00000037600	Kdf1	68.1033	8.90761	0.00023653
ENSMUSG00000050675	Gp1ba	436.655	6.80784	0.000244175
ENSMUSG00000029053	Prkcz	70.5724	9.18942	0.000252846
ENSMUSG00000086782	E130102H24Rik	112.439	8.73818	0.000264749
ENSMUSG00000118295		95.1054	9.0197	0.000275936
ENSMUSG00000062515	Fabp4	754.595	-6.94812	0.000281929
ENSMUSG00000054641	Mmrn1	30322.7	3.26093	0.000294684
ENSMUSG00000034543	Morc2a	542.251	6.38944	0.000304747
ENSMUSG00000022568	Scrib	184.403	9.32307	0.000316133
ENSMUSG00000034771	Tle2	125.241	9.29367	0.000319877
ENSMUSG00000025278	Flnb	175.524	8.98908	0.000322036
ENSMUSG00000078716	Tmem8b	112.068	9.52643	0.000325475
ENSMUSG00000086920		34.6073	6.24748	0.000411304
ENSMUSG00000038456	Dennd2a	131.055	9.34258	0.000429201
ENSMUSG00000047434	Xxylt1	112.564	9.07774	0.00043232
ENSMUSG00000036377	Cracd	715.128	6.01579	0.000434038
ENSMUSG00000027881	Prpf38b	2361.11	4.70698	0.000441456
ENSMUSG00000071723	Gspt2	211.162	7.54854	0.000441456
ENSMUSG00000052783	Grk4	59.878	8.87122	0.000457709
ENSMUSG00000096917	2500002B13Rik	97.8574	7.3062	0.000457709
ENSMUSG00000038256	Bcl9	184.133	6.42324	0.000462236
ENSMUSG00000029392	Rilpl1	165.641	7.31106	0.000466818
ENSMUSG00000039270	Megf9	190.479	8.23142	0.000488987
ENSMUSG00000085702		90.9727	6.87524	0.000493066
ENSMUSG00000036499	Eea1	432.548	4.93039	0.000521936
ENSMUSG00000053714	4732471J01Rik	101.899	8.83299	0.000521936
ENSMUSG00000020100	Slc29a3	508.294	5.0417	0.00053979
ENSMUSG00000030711	Sult1a1	8421.26	2.31889	0.000546921
ENSMUSG00000031709	Tbc1d9	59.2964	8.93666	0.000552831
ENSMUSG00000048490	Nrip1	1497.7	2.66722	0.000575092
ENSMUSG00000036777	Anln	215.674	8.44345	0.000577571
ENSMUSG00000027422	Rrbp1	1620.78	4.89473	0.000584368
ENSMUSG00000053062	Jam2	1531.01	2.88724	0.000584938
ENSMUSG00000030201	Lrp6	493.375	5.48599	0.000612052
ENSMUSG00000025764	Jade1	849.155	3.55779	0.000622522
ENSMUSG00000040624	Plekhg1	275.943	7.33014	0.000622522
ENSMUSG00000024422	Dhx16	574.078	6.20651	0.000622805
ENSMUSG00000080316	Spaca6	247.414	8.15919	0.000635015
ENSMUSG00000019889	Ptprk	424.733	5.35425	0.000661629
ENSMUSG00000039599	Fam149b	157.192	6.38535	0.000661629
ENSMUSG00000113195		178.966	7.69989	0.000665163
ENSMUSG00000043664	Tmem221	103.295	9.50746	0.000694096
ENSMUSG00000035517	Tdrd7	130.849	9.268	0.000705156
ENSMUSG00000007570	Fance	79.6587	7.86337	0.000732744
ENSMUSG00000039813	Tbc1d2	72.9696	7.98237	0.000753646
ENSMUSG00000104291		160.566	5.51069	0.000758924
ENSMUSG00000105561		131.403	8.00324	0.000791936
ENSMUSG00000023045	Soat2	92.7099	8.53522	0.000813729
ENSMUSG00000027239	Mdk	75.1685	8.50384	0.000814376
ENSMUSG00000113041		62.4393	8.9744	0.000821734
ENSMUSG00000024862	Klc2	34.0415	7.85729	0.000841491
ENSMUSG00000105137		70.6715	8.52754	0.000863361
ENSMUSG00000090659	Zfp493	158.79	9.93626	0.000894158
ENSMUSG00000034940	Synrg	307.036	4.43067	0.000894766
ENSMUSG00000042340	Ctf1	176.057	7.17903	0.000966078
ENSMUSG00000041143	Tmco4	248.543	6.84762	0.000969976
ENSMUSG00000042476	Abcb4	95.8588	8.49198	0.000994015
ENSMUSG00000045795	Whamm	59.1586	7.65822	0.000997148
ENSMUSG00000020721	Helz	1575.9	3.23384	0.00100107
ENSMUSG00000075415	Fnbp1	3488.35	1.97507	0.00101799
ENSMUSG00000030967	Zranb1	608.73	5.43595	0.00109648
ENSMUSG00000057541	Pus7	1000.75	6.01173	0.00109648
ENSMUSG00000057738	Sptan1	1591.56	4.91373	0.00109648
ENSMUSG00000034111	Tmed8	90.2649	9.14426	0.00110314
ENSMUSG00000038152	5033430I15Rik	76.74	9.16398	0.00110667
ENSMUSG00000071064	Zfp827	131.48	5.25243	0.00111336
ENSMUSG00000114369		79.8907	9.33387	0.00117582
ENSMUSG00000022385	Gtse1	134.132	9.19553	0.00118712
ENSMUSG00000090100	Ttbk2	146.508	7.00261	0.00119643
ENSMUSG00000071103	1700029J07Rik	215.343	6.81781	0.00121623
ENSMUSG00000020455	Trim11	258.324	7.07535	0.00123448
ENSMUSG00000073758	Sh3d21	112.826	9.59689	0.00123448
ENSMUSG00000072769		1665.06	3.82808	0.00124342
ENSMUSG00000030084	Plxna1	185.739	8.80092	0.0012467
ENSMUSG00000030016	Zfp638	1885.68	4.23562	0.00126824
ENSMUSG00000038267	Slc22a23	101.46	9.67903	0.00127667
ENSMUSG00000020300	Cpeb4	78.0325	7.18419	0.00129142
ENSMUSG00000054128	H2-T3	102.733	9.65971	0.00129708
ENSMUSG00000034845	Plvap	233.572	-8.87665	0.00130015
ENSMUSG00000034911	Ushbp1	103.763	-6.54785	0.00135016
ENSMUSG00000085735		61.8972	8.86698	0.00135016
ENSMUSG00000028546	Elavl4	71.2523	8.96555	0.0013669
ENSMUSG00000040506	Ambra1	309.657	6.75269	0.00136873
ENSMUSG00000037470	Uggt1	1381.43	5.04155	0.00136897
ENSMUSG00000025269	Apex2	181.581	7.72028	0.00137777
ENSMUSG00000022335	Zfat	87.4936	9.461	0.00139163
ENSMUSG00000063450	Syne2	846.905	5.5452	0.00139163
ENSMUSG00000103183		71.9075	9.0709	0.001415
ENSMUSG00000106588		48.2298	8.4744	0.001415
ENSMUSG00000030655	Smg1	1274.22	2.52551	0.0014181
ENSMUSG00000046329	Slc25a23	177.674	6.57005	0.00142564
ENSMUSG00000038174	Fam126b	1109.49	4.32414	0.00142678
ENSMUSG00000042408	Zmym6	607.006	6.29033	0.00144996
ENSMUSG00000020635	Fkbp1b	54.1341	8.79908	0.00146949
ENSMUSG00000021510	Zfp729a	242.683	7.90252	0.00147692
ENSMUSG00000047921	Trappc9	995.525	6.34325	0.00147799
ENSMUSG00000079038	D130040H23Rik	259.806	6.09113	0.00147799
ENSMUSG00000084792		52.4965	8.75478	0.00147799
ENSMUSG00000103657		60.9458	8.88098	0.00147799
ENSMUSG00000040209	Zfp704	420.152	5.01455	0.00150476
ENSMUSG00000061288	Taok3	1597.76	4.44609	0.00150993
ENSMUSG00000025665	Rps6ka6	501.546	7.52843	0.0015617
ENSMUSG00000032187	Smarca4	1755.98	3.73157	0.00156225
ENSMUSG00000047910	Pcdhb16	178.104	9.57486	0.00159185
ENSMUSG00000086162		61.0048	8.50957	0.00159686
ENSMUSG00000022708	Zbtb20	4599.39	3.36849	0.00167479
ENSMUSG00000030088	Aldh1l1	405.458	6.95681	0.00172886
ENSMUSG00000115812		55.066	8.68434	0.00172886
ENSMUSG00000033282	Rpgrip1l	161.299	6.72476	0.00172912
ENSMUSG00000024096	Ralbp1	1630.11	3.1305	0.00174487
ENSMUSG00000016493	Cd46	72.9349	8.59049	0.00178509
ENSMUSG00000025257	Ribc1	79.6705	9.3538	0.00179314
ENSMUSG00000056999	Ide	5247.68	2.20667	0.00179314
ENSMUSG00000115049		37.013	6.15041	0.00179926
ENSMUSG00000025793	Hgs	915.732	6.05306	0.00184345
ENSMUSG00000033669	Zfp7	70.6011	8.47587	0.00185483
ENSMUSG00000022538	Lsg1	1253.13	2.78295	0.00185511
ENSMUSG00000009739	Pou6f1	153.287	10.0408	0.0018748
ENSMUSG00000020227	Irak3	2385.16	2.21993	0.00188083
ENSMUSG00000040785	Ttc3	2797.87	4.45613	0.00188345
ENSMUSG00000106164		77.073	8.35884	0.00189076
ENSMUSG00000021557	Agtpbp1	662.455	4.97134	0.00190969
ENSMUSG00000066643	Wdr35	173.277	10.2263	0.00191742
ENSMUSG00000030731	Syt3	128.835	10.0186	0.00192368
ENSMUSG00000020680	Taf15	274.883	7.21546	0.00193243
ENSMUSG00000097784		59.108	8.03447	0.00193243
ENSMUSG00000028125	Abca4	269.697	7.70732	0.00196416
ENSMUSG00000034312	Iqsec1	162.412	5.26886	0.00197
ENSMUSG00000040270	Bach2	220.397	5.27027	0.00197
ENSMUSG00000104686		50.1536	7.98977	0.00197
ENSMUSG00000017716	Birc5	1502.56	-1.61218	0.00199342
ENSMUSG00000052534	Pbx1	6889.47	2.19577	0.00199342
ENSMUSG00000052572	Dlg2	640.832	4.64304	0.00200901
ENSMUSG00000022900	Ildr1	139.358	9.7557	0.0020278
ENSMUSG00000034055	Phka1	242.48	7.6955	0.00213212
ENSMUSG00000038311	2410017I17Rik	77.6525	8.95818	0.00213212
ENSMUSG00000086477		74.8732	8.11371	0.00215931
ENSMUSG00000031488	Rab11fip1	317.857	5.70281	0.00217092
ENSMUSG00000005251	Ripk4	185.333	10.5607	0.00217369
ENSMUSG00000104044		51.1998	8.22029	0.0021837
ENSMUSG00000009418	Nav1	785.343	5.01132	0.00220351
ENSMUSG00000050240	Hic2	74.8747	9.26451	0.00220351
ENSMUSG00000054453	Sytl5	90.5469	7.78331	0.00220351
ENSMUSG00000097080	1700086O06Rik	74.7461	7.40991	0.00223531
ENSMUSG00000078502	Zfp268	321.659	5.02652	0.00227401
ENSMUSG00000030172	Erc1	728.309	5.61087	0.00227678
ENSMUSG00000005417	Mprip	1334.99	4.74218	0.00235849
ENSMUSG00000016995	Matn4	888.362	7.11202	0.00237998
ENSMUSG00000028033	Kcnq5	59.4588	8.57159	0.00237998
ENSMUSG00000042826	Fgf11	108.276	8.22178	0.00237998
ENSMUSG00000116903	Gm19522	81.6689	9.21338	0.00237998
ENSMUSG00000052188		47.08	8.57039	0.00242651
ENSMUSG00000103851		83.2686	7.44199	0.00242651
ENSMUSG00000073145		60.0245	8.94715	0.00248287
ENSMUSG00000021751	Acox2	131.684	10.0777	0.00253866
ENSMUSG00000058093	Zfp729b	189.144	6.20148	0.00253866
ENSMUSG00000103916		57.814	8.89357	0.00254199
ENSMUSG00000018800	Abca5	174.324	7.1816	0.00256422
ENSMUSG00000028282	Casp8ap2	720.896	3.59821	0.00256422
ENSMUSG00000031574	Star	84.2606	8.25779	0.00256422
ENSMUSG00000041354	Rgl2	210.114	6.11412	0.00256422
ENSMUSG00000049493	Pls1	164.468	10.0047	0.00256422
ENSMUSG00000081974	Gm11960	26.694	6.63249	0.00256422
ENSMUSG00000026836	Acvr1	125.064	7.24442	0.00256468
ENSMUSG00000097515	1700040D17Rik	66.0259	8.89577	0.00256878
ENSMUSG00000005640	Insrr	70.3851	9.04205	0.00265183
ENSMUSG00000097462	9530026P05Rik	144.541	7.08356	0.00265183
ENSMUSG00000108084	Gm7932	48.5616	8.64537	0.00265183
ENSMUSG00000040811	Eml2	828.802	6.16046	0.00274998
ENSMUSG00000107990		83.3074	8.63911	0.00284239
ENSMUSG00000019718	L3hypdh	95.3058	9.45715	0.00291346
ENSMUSG00000092539		62.6097	8.05443	0.00294049
ENSMUSG00000102142		58.6494	8.72379	0.00295108
ENSMUSG00000015647	Lama5	53.3094	8.71611	0.0030927
ENSMUSG00000021918	Nek4	308.635	6.59851	0.0031025
ENSMUSG00000061032	Rrp1	5101.71	2.49579	0.0031025
ENSMUSG00000017978	Cadps2	237.502	8.03284	0.00315959
ENSMUSG00000035472	Slc25a21	106.312	8.61182	0.00320734
ENSMUSG00000113165		24.4422	7.65967	0.00322386
ENSMUSG00000006445	Epha2	153.366	9.4257	0.0032336
ENSMUSG00000052911	Lamb2	47.178	7.41081	0.0032336
ENSMUSG00000108122		60.8053	8.96562	0.00323477
ENSMUSG00000034799	Unc13a	70.0798	9.00038	0.00326326
ENSMUSG00000041671	Pyroxd1	177.621	5.91071	0.00340123
ENSMUSG00000018509	Cenpv	53.2828	7.62107	0.00341396
ENSMUSG00000063808	Gpatch1	743.329	5.61906	0.00354804
ENSMUSG00000104469		54.8725	8.74547	0.00364688
ENSMUSG00000024430	Cabyr	98.9243	7.01084	0.00365963
ENSMUSG00000028465	Tln1	2917.33	2.75151	0.00373811
ENSMUSG00000022037	Clu	4753.58	3.53768	0.00377741
ENSMUSG00000024695	Zfp91	833.958	3.85999	0.00377741
ENSMUSG00000021495	Fam193b	134.186	6.47291	0.00378592
ENSMUSG00000102411		64.4235	8.2675	0.00386184
ENSMUSG00000029594	Rbm19	727.779	5.62598	0.00400949
ENSMUSG00000102553		67.6004	8.88331	0.00400949
ENSMUSG00000053886	Sh2d4a	37.5647	7.36109	0.0040932
ENSMUSG00000113665		22.4501	7.52844	0.0041452
ENSMUSG00000021998	Lcp1	15639.1	2.221	0.00415892
ENSMUSG00000000826	Dnajc5	1272.07	2.98986	0.00428257
ENSMUSG00000071551	Akr1c19	109.359	9.78994	0.0043581
ENSMUSG00000004535	Tax1bp1	9996.54	3.03617	0.00440252
ENSMUSG00000115555		62.2958	8.9732	0.00442017
ENSMUSG00000103715		71.8564	9.10221	0.00448794
ENSMUSG00000022759	Lrrc74b	62.4181	8.99248	0.00449755
ENSMUSG00000026821	Ralgds	128.188	9.63193	0.00450794
ENSMUSG00000095193	Gm20939	165.479	7.23109	0.00458394
ENSMUSG00000086392	Mccc1os	63.2616	7.60901	0.00466345
ENSMUSG00000043279	Trim56	531.389	4.78614	0.00467014
ENSMUSG00000087131		207.843	7.45138	0.00467014
ENSMUSG00000042523	Dnal1	25.0574	7.02118	0.0046767
ENSMUSG00000036606	Plxnb2	876.085	5.85397	0.00468781
ENSMUSG00000038708	Golga4	1099.78	4.75157	0.00471586
ENSMUSG00000046605	B3gntl1	187.256	5.81029	0.00481218
ENSMUSG00000023991	Foxp4	61.3374	6.53793	0.00486701
ENSMUSG00000064128	Cenpj	286.182	8.16659	0.00486701
ENSMUSG00000072763	5430403G16Rik	135.946	6.24785	0.00486701
ENSMUSG00000073856	Iqck	85.7363	9.04596	0.00486735
ENSMUSG00000020315	Sptbn1	7013.26	2.75369	0.00503727
ENSMUSG00000025140	Pycr1	121.082	9.53741	0.00504194
ENSMUSG00000030554	Synm	88.8228	8.75496	0.00505564
ENSMUSG00000044702	Palb2	445.776	5.47888	0.00505564
ENSMUSG00000048796	Cyb561d1	91.3135	6.92325	0.00505564
ENSMUSG00000039131	Gipc2	96.0581	5.61927	0.00507009
ENSMUSG00000028068	Iqgap3	76.6842	8.999	0.00508035
ENSMUSG00000029191	Rfc1	1742.4	3.64726	0.00513979
ENSMUSG00000032062	2310030G06Rik	49.2231	8.62896	0.00513979
ENSMUSG00000063415	Cyp26b1	575.014	5.34446	0.00513979
ENSMUSG00000033752	Mnd1	78.5601	8.82957	0.00515483
ENSMUSG00000054931	Zkscan4	226.539	8.5207	0.00515483
ENSMUSG00000063785	Utp14a	546.301	6.17382	0.00515483
ENSMUSG00000015846	Rxra	134.022	7.51232	0.00543322
ENSMUSG00000072663	Spef2	59.4751	8.25815	0.00546827
ENSMUSG00000118012		56.8132	7.88466	0.00549633
ENSMUSG00000024921	Smarca2	3937.17	2.25965	0.00549895
ENSMUSG00000037029	Zfp146	162.483	6.27244	0.00549895
ENSMUSG00000049892	Rasd1	233.156	5.72502	0.0055296
ENSMUSG00000021819	Zswim8	110.532	8.09375	0.00560207
ENSMUSG00000040584	Abcb1a	297.757	4.372	0.00565354
ENSMUSG00000026070	Il18r1	94.0393	9.28011	0.00570137
ENSMUSG00000040498	Igsf23	40.5398	7.51347	0.0058024
ENSMUSG00000043631	Ecm2	142.486	10.0121	0.0058024
ENSMUSG00000008307	1700109H08Rik	51.0518	8.71294	0.00583337
ENSMUSG00000026754	Golga1	852.315	5.82466	0.00585537
ENSMUSG00000027315	Spint1	103.102	9.15372	0.00585537
ENSMUSG00000031292	Cdkl5	105.227	7.32398	0.00585537
ENSMUSG00000034168	Irf2bpl	335.264	4.39843	0.00585639
ENSMUSG00000024065	Ehd3	3967.99	4.10064	0.00589476
ENSMUSG00000032311	Nrg4	671.088	3.74968	0.00589476
ENSMUSG00000020875	Hoxb9	66.926	8.34245	0.00592036
ENSMUSG00000030847	Bag3	140.34	9.11832	0.00592036
ENSMUSG00000045954	Cavin2	6068.91	2.32872	0.00592036
ENSMUSG00000031451	Gas6	407.414	6.46995	0.0059901
ENSMUSG00000068917	Clk2	127.04	6.957	0.00600081
ENSMUSG00000103497		148.557	5.67889	0.00606712
ENSMUSG00000068606	Gm4841	118.617	5.71301	0.00606899
ENSMUSG00000036769	Wdr44	628.364	5.43691	0.00609074
ENSMUSG00000037370	Enpp1	171.389	9.36277	0.00609711
ENSMUSG00000027692	Tnik	414.202	4.23721	0.00626521
ENSMUSG00000058624	Gda	3032.85	2.127	0.00626521
ENSMUSG00000097350	4732491K20Rik	149.138	5.56602	0.00627646
ENSMUSG00000020961	Ston2	53.6618	7.10589	0.00636853
ENSMUSG00000034981	Parm1	70.1806	9.06628	0.00640199
ENSMUSG00000041439	Mfsd6	408.961	4.70199	0.00640199
ENSMUSG00000117775		406.636	5.2324	0.00641553
ENSMUSG00000026478	Lamc1	192.385	8.55571	0.00643344
ENSMUSG00000042249	Grk3	342.895	5.90785	0.0064937
ENSMUSG00000005533	Igf1r	3994.59	2.07197	0.00661687
ENSMUSG00000026313	Hdac4	357.612	4.22173	0.00662837
ENSMUSG00000051212	Gpr183	2201.92	4.79721	0.00675798
ENSMUSG00000000276	Dgke	471.542	7.18341	0.00683858
ENSMUSG00000021662	Arhgef28	849.465	3.57277	0.00683858
ENSMUSG00000103049		55.5578	8.83512	0.00694792
ENSMUSG00000021676	Iqgap2	2354.17	4.45856	0.00704751
ENSMUSG00000029086	Prom1	36.4673	8.10148	0.00704751
ENSMUSG00000070327	Rnf213	1112.23	3.75139	0.00705563
ENSMUSG00000069601	Ank3	78.1149	7.75466	0.0070674
ENSMUSG00000102935		26.5455	7.77424	0.00720668
ENSMUSG00000042644	Itpr3	80.7147	9.29436	0.00727236
ENSMUSG00000022391	Rangap1	927.207	2.96489	0.0073316
ENSMUSG00000034764		84.0288	7.67361	0.00752749
ENSMUSG00000097216	4932441J04Rik	58.9901	8.16603	0.00752749
ENSMUSG00000032489	Kif9	157.882	6.58923	0.00757623
ENSMUSG00000025019	Lcor	813.321	2.44974	0.00761361
ENSMUSG00000051331	Cacna1c	72.5318	7.99163	0.0077272
ENSMUSG00000078247	Airn	145.898	9.00577	0.0077272
ENSMUSG00000026924	Sec16a	563.608	5.57365	0.00773089
ENSMUSG00000054181		57.5124	8.77608	0.00776777
ENSMUSG00000029599	Ddx54	785.141	4.70408	0.00781221
ENSMUSG00000000708	Kat2b	176.633	5.49932	0.00782863
ENSMUSG00000048814	Lonrf2	104.451	8.616	0.00782863
ENSMUSG00000105082		36.3174	8.04485	0.00782863
ENSMUSG00000028152	Tspan5	508.23	-2.46185	0.00784192
ENSMUSG00000029757	Dync1i1	108.2	6.23689	0.00787646
ENSMUSG00000075289	Carns1	86.3424	8.39258	0.00787646
ENSMUSG00000107136		44.47	8.48891	0.00787646
ENSMUSG00000031749	St3gal2	232.634	4.60462	0.00788649
ENSMUSG00000057101	Zfp180	636.851	3.06424	0.00789304
ENSMUSG00000036885	Arhgef26	93.1722	8.73144	0.00790026
ENSMUSG00000040433	Zbtb38	4596.28	3.13442	0.00796158
ENSMUSG00000090778		36.396	6.11486	0.00796158
ENSMUSG00000000881	Dlg3	87.5257	8.05953	0.00810794
ENSMUSG00000039157	Fam102a	175.207	5.55119	0.00810794
ENSMUSG00000040562	Gstm2	2209.44	2.08176	0.00810794
ENSMUSG00000103772		102.11	9.68656	0.00810794
ENSMUSG00000064105	Cnnm2	53.772	8.34874	0.0081239
ENSMUSG00000021280	Exoc3l4	289.134	5.38622	0.0084587
ENSMUSG00000040412	Elapor1	70.7714	8.8087	0.0084587
ENSMUSG00000107655		112.288	9.84405	0.0084587
ENSMUSG00000027200	Sema6d	61.7963	8.08214	0.00846158
ENSMUSG00000025616	Usp16	551.339	3.30059	0.00846968
ENSMUSG00000020716	Nf1	248.002	5.92667	0.00847452
ENSMUSG00000027376	Prom2	19.9091	7.22661	0.00850564
ENSMUSG00000072889	Nfxl1	124.678	9.24464	0.00850941
ENSMUSG00000022361	Zhx1	1796.33	5.34947	0.00865039
ENSMUSG00000047497	Adamts12	49.5727	8.64817	0.00865039
ENSMUSG00000024812	Tjp2	353.488	4.17508	0.00881025
ENSMUSG00000027210	Meis2	293.504	6.56333	0.00881025
ENSMUSG00000046574	Prr12	241.618	5.26769	0.00881025
ENSMUSG00000021872	Rnase10	88.0242	8.42292	0.00881444
ENSMUSG00000103088	Pcdhgb6	96.5395	7.80928	0.00891211
ENSMUSG00000104486		39.712	7.67766	0.00905261
ENSMUSG00000091985		90.2998	8.68966	0.00907964
ENSMUSG00000110914		29.1484	7.06439	0.00909809
ENSMUSG00000035863	Palm	47.6403	6.56794	0.00911066
ENSMUSG00000019978	Epb41l2	327.171	6.26943	0.00930728
ENSMUSG00000037820	Tgm2	3689.21	2.56459	0.00930728
ENSMUSG00000046733	Gprc5a	118.104	8.91937	0.00946052
ENSMUSG00000111662		98.1759	7.03714	0.00950726
ENSMUSG00000028582	Cc2d1b	483.046	4.83838	0.00980606
ENSMUSG00000086502		79.8823	9.28678	0.00980606
ENSMUSG00000054484	Tmem62	133.013	6.67687	0.00993361
ENSMUSG00000056602	Fry	639.827	4.54195	0.0100529
ENSMUSG00000023805	Synj2	100.766	7.19162	0.0100946
ENSMUSG00000025261	Huwe1	975.004	4.35296	0.0100946
ENSMUSG00000025780	Itih5	3078.55	3.3789	0.0100946
ENSMUSG00000031255	Sytl4	609.272	6.00373	0.0100946
ENSMUSG00000038886	Man2a2	675.95	4.2238	0.0100946
ENSMUSG00000059659	Gm10069	68.1874	4.79898	0.0100946
ENSMUSG00000107023		289.605	4.7128	0.0100946
ENSMUSG00000040225	Prrc2c	1756.42	3.76928	0.0101148
ENSMUSG00000114172		85.0882	9.40488	0.010115
ENSMUSG00000111809		11.4856	6.56949	0.0101194
ENSMUSG00000021136	Smoc1	117.14	9.52346	0.0101377
ENSMUSG00000014791	Elmo3	310.806	5.34391	0.0101378
ENSMUSG00000033191	Tie1	1842.29	3.03635	0.0102149
ENSMUSG00000025878	Uimc1	769.735	3.70542	0.0102361
ENSMUSG00000021413	Prpf4b	1723.52	3.47494	0.0102694
ENSMUSG00000024991	Eif3a	4443.22	2.91441	0.0102694
ENSMUSG00000025279	Dnase1l3	155.804	-6.10458	0.0102694
ENSMUSG00000076609	Igkc	1262.45	6.86442	0.0102877
ENSMUSG00000034593	Myo5a	351.731	4.41691	0.0106138
ENSMUSG00000046080	Clec9a	120.238	7.05333	0.0106381
ENSMUSG00000023070	Rgn	53.2507	8.70074	0.0106684
ENSMUSG00000034292	Traf3ip1	50.4702	8.67728	0.0107912
ENSMUSG00000034574	Daam1	82.9648	6.69358	0.0108836
ENSMUSG00000014776	Nol3	51.3942	8.66423	0.0109093
ENSMUSG00000108152		72.0963	9.07745	0.0110588
ENSMUSG00000117055		132.271	8.99018	0.0110588
ENSMUSG00000022957	Itsn1	1122.1	2.64098	0.0110605
ENSMUSG00000031434	Morc4	217.296	6.91952	0.0111095
ENSMUSG00000026234	Ncl	14292.4	2.74744	0.0111109
ENSMUSG00000053279	Aldh1a1	2803.77	3.98005	0.0112356
ENSMUSG00000097536		58.6376	6.04385	0.0114838
ENSMUSG00000020640	Itsn2	1091.75	5.24297	0.0115485
ENSMUSG00000006740	Kif5b	3136.34	3.38797	0.011584
ENSMUSG00000102752	Gm7694	86.002	9.38783	0.011584
ENSMUSG00000020752	Recql5	574.559	7.0671	0.011615
ENSMUSG00000015882	Lcorl	370.703	6.06803	0.0116261
ENSMUSG00000060314	Zfp941	154.943	8.46411	0.0117591
ENSMUSG00000021965	Ska3	150.637	6.20377	0.0120255
ENSMUSG00000021180	Rps6ka5	405.96	5.677	0.0120313
ENSMUSG00000031099	Smarca1	124.023	8.4735	0.0121064
ENSMUSG00000110138		39.8237	8.1779	0.0121064
ENSMUSG00000030536	Iqgap1	3565.49	2.96808	0.0121485
ENSMUSG00000034349	Smc4	1943.98	4.2088	0.0121583
ENSMUSG00000030217	Art4	7863.88	1.95722	0.0121635
ENSMUSG00000052299	Ltn1	1474.29	3.78746	0.0122884
ENSMUSG00000103123		15.2542	6.20458	0.0123932
ENSMUSG00000071181	3830408C21Rik	169.923	5.60361	0.0124338
ENSMUSG00000025422	Agap2	304.231	5.71088	0.0124612
ENSMUSG00000034825	Nrip3	42.3478	7.76951	0.0126002
ENSMUSG00000035248	Tut7	2697.02	1.93695	0.0126002
ENSMUSG00000082315	Gm16523	45.2637	7.74698	0.0126002
ENSMUSG00000020827	Mink1	326.305	5.6581	0.0126212
ENSMUSG00000001089	Luzp1	613.553	5.76539	0.0126238
ENSMUSG00000022961	Son	6428.28	2.04772	0.0126238
ENSMUSG00000038208	Pgap3	19.9777	7.35848	0.0126238
ENSMUSG00000078671	Chd2	1666.86	2.90525	0.0126238
ENSMUSG00000047747	Rnf150	107.499	6.61407	0.0126356
ENSMUSG00002076911		28.2305	7.85661	0.0126694
ENSMUSG00000038116	Phf20	1734.84	3.43516	0.0127669
ENSMUSG00000058101	1700084J12Rik	33.2847	6.40641	0.0127669
ENSMUSG00000038859	Baiap2l1	66.1709	8.38508	0.0127781
ENSMUSG00000022191	Drosha	555.408	3.2137	0.0128368
ENSMUSG00000030259	Rassf8	112.431	7.21928	0.0128368
ENSMUSG00000044433	Camsap3	54.7666	8.56389	0.0128368
ENSMUSG00000056832	Ttc26	253.409	7.83034	0.0128368
ENSMUSG00000030329	Pianp	46.1107	8.45338	0.012906
ENSMUSG00000056383	AI987944	652.667	4.79543	0.012906
ENSMUSG00000069910	Spdl1	115.787	9.76464	0.012906
ENSMUSG00000039512	Uhrf1bp1	137.492	9.25635	0.0130625
ENSMUSG00000033323	Ctdp1	88.7142	9.5	0.0130867
ENSMUSG00000020396	Nefh	927.599	5.35743	0.0131655
ENSMUSG00000026153	Fam135a	115.715	8.04524	0.0134569
ENSMUSG00000031245	Hmgn5	563.817	5.16521	0.0134569
ENSMUSG00000038527	C1rl	1136.22	2.76652	0.0134569
ENSMUSG00000046876	Atxn1	1177.43	2.58107	0.0134569
ENSMUSG00000106680		135.51	9.72149	0.0134569
ENSMUSG00000056014	A430033K04Rik	193.79	7.12323	0.0135266
ENSMUSG00000031393	Mecp2	499.966	4.26427	0.0139205
ENSMUSG00000069729	Arid1b	2595.12	2.09858	0.0139708
ENSMUSG00000037426	Depdc5	338.875	5.09437	0.0139801
ENSMUSG00000028389	Zfp37	132.232	9.84177	0.0139928
ENSMUSG00000051043	Gprc5c	45.3766	8.53492	0.0141061
ENSMUSG00000092474		22.0126	7.50337	0.0141061
ENSMUSG00000043183	Simc1	111.579	9.79224	0.0144496
ENSMUSG00000102302		38.5609	6.79783	0.0144496
ENSMUSG00000027896	Slc16a4	136.517	5.61435	0.0146101
ENSMUSG00000005886	Ncoa2	919.711	3.9968	0.0146399
ENSMUSG00000031631	Cfap97	1106.72	2.52054	0.0147607
ENSMUSG00000073591	Pcdhb22	120.795	9.32538	0.0152814
ENSMUSG00000035842	Ddx11	593.671	4.64046	0.0155098
ENSMUSG00000034485	Uaca	158.864	6.99906	0.0155928
ENSMUSG00000017667	Zfp334	105.545	9.67835	0.0156377
ENSMUSG00000035121	Neil2	42.46	8.2487	0.0156377
ENSMUSG00000054871	Tmem158	35.3444	7.53347	0.0156377
ENSMUSG00000035944	Ttc38	418.722	6.71935	0.0157361
ENSMUSG00000027030	Stk39	78.2089	5.98087	0.0160207
ENSMUSG00000048424	Ranbp3l	23.7105	7.5924	0.0161058
ENSMUSG00000021408	Ripk1	549.972	5.72465	0.0162295
ENSMUSG00000014550	Rbsn	678.564	4.50434	0.0162684
ENSMUSG00000017002	Slpi	80.6022	9.01125	0.0163708
ENSMUSG00000048856	Slc25a47	51.227	8.27771	0.0164884
ENSMUSG00000073924	Olfr656	40.544	8.0146	0.0164884
ENSMUSG00000051768	Xrcc1	943.133	5.01863	0.0164932
ENSMUSG00000031762	Mt2	39.7643	5.3356	0.0166086
ENSMUSG00000097431		269.441	4.25753	0.0166086
ENSMUSG00000034707	Gns	835.837	4.19434	0.0166302
ENSMUSG00000017144	Rnd3	216.226	7.29532	0.0167729
ENSMUSG00000103041		21.2895	7.34677	0.0167729
ENSMUSG00000045095	Magi1	34.0894	8.00375	0.0168076
ENSMUSG00000024610	Cd74	11425.5	1.45775	0.0168189
ENSMUSG00000026083	Eif5b	1950.34	3.95724	0.0168189
ENSMUSG00000089829		361.405	4.02247	0.0168189
ENSMUSG00000047735	Samd9l	1273.02	5.2188	0.0168653
ENSMUSG00000019796	Lrp11	89.6208	8.34054	0.0169385
ENSMUSG00000108305	Gm19078	22.9091	7.55833	0.0169385
ENSMUSG00000026773	Pfkfb3	709.762	4.99684	0.0169982
ENSMUSG00000104687		75.1984	8.7722	0.017032
ENSMUSG00000034245	Hdac11	227.46	5.40029	0.0171072
ENSMUSG00000043251	Exoc3l	248.026	5.46877	0.0171072
ENSMUSG00000110326		35.1744	8.16928	0.0171199
ENSMUSG00000033961	Zfp446	269.108	5.5373	0.0171836
ENSMUSG00000087120		25.4833	7.67982	0.0171836
ENSMUSG00000038290	Smg6	1003.06	1.83048	0.0172755
ENSMUSG00000029592	Usp30	88.3257	9.23289	0.0173804
ENSMUSG00000087528		67.9647	8.20832	0.0174308
ENSMUSG00000028601	Echdc2	31.4912	7.36816	0.0174556
ENSMUSG00000055629	B4galnt4	139.77	7.00992	0.017568
ENSMUSG00000111442		42.6614	8.452	0.0177273
ENSMUSG00000021686	Ap3b1	3720.33	2.32782	0.017855
ENSMUSG00000040964	Arhgef10l	50.2894	8.45731	0.0179767
ENSMUSG00000026941	Mamdc4	24.6716	7.66355	0.0180175
ENSMUSG00000001440	Kpnb1	4048.97	1.52167	0.0180799
ENSMUSG00000035726	Supt16	1822.55	2.41789	0.0180799
ENSMUSG00000042699	Dhx9	1155.76	2.72821	0.0180799
ENSMUSG00000067851	Arfgef1	873.655	2.98233	0.0180799
ENSMUSG00000070871	Ccnyl1	68.5076	9.11444	0.0180799
ENSMUSG00000031529	Tnks	418.167	5.57356	0.0182851
ENSMUSG00000023072	Cep89	287.993	5.61748	0.0183163
ENSMUSG00000044134	Pheta1	108.152	8.91183	0.0183163
ENSMUSG00000022696	Sidt1	29.6508	7.92762	0.018415
ENSMUSG00000085133		50.732	7.63576	0.0185591
ENSMUSG00000021453	Gadd45g	1325.99	4.52477	0.0185865
ENSMUSG00000056648	Hoxb8	42.8901	6.17905	0.0185865
ENSMUSG00000034088	Hdlbp	2496.49	3.08863	0.0191247
ENSMUSG00000101320		33.0303	7.31788	0.0192454
ENSMUSG00000020125	Elane	133.777	8.35654	0.019607
ENSMUSG00000029622	Arpc1b	13178.7	2.12117	0.0196094
ENSMUSG00000031398	Plxna3	53.0057	8.76153	0.0200118
ENSMUSG00000072653	Zfp783	454.963	4.86397	0.0200918
ENSMUSG00000066178		77.4015	6.49906	0.0200987
ENSMUSG00000027663	Zmat3	104.741	7.22767	0.020299
ENSMUSG00000029014	Dnajc2	1194	3.42858	0.0203134
ENSMUSG00000103585	Pcdhgb4	18.9276	7.15383	0.0203444
ENSMUSG00000114213	A430090L17Rik	39.2351	8.06081	0.0205101
ENSMUSG00000024049	Myom1	378.651	6.28177	0.020536
ENSMUSG00000048503	Tlcd5	69.6908	9.0436	0.0205676
ENSMUSG00000055024	Ep300	350.789	2.84515	0.0207527
ENSMUSG00000031930	Wwp2	3529.73	1.77416	0.0209913
ENSMUSG00000069755	3110053B16Rik	323.879	5.16298	0.0211002
ENSMUSG00000037486	Asxl2	1347.04	4.42341	0.0211922
ENSMUSG00000081619		30.5297	7.20799	0.0212102
ENSMUSG00000040729	Cep126	58.0644	8.83422	0.0213942
ENSMUSG00000085334		87.3951	5.45431	0.0215033
ENSMUSG00000007721	Ccdc124	975.423	1.8204	0.0215917
ENSMUSG00000020658	Efr3b	248.77	5.93595	0.0215917
ENSMUSG00000116114		77.6299	9.03381	0.0217287
ENSMUSG00000033769	Exoc6b	2498.96	3.14125	0.022007
ENSMUSG00000111128		81.8126	5.53173	0.0222337
ENSMUSG00000030029	Lrig1	33.0507	8.08475	0.0222684
ENSMUSG00000041147	Brca2	452.013	4.40158	0.0223235
ENSMUSG00000117964		80.1588	8.20574	0.0223235
ENSMUSG00000030256	Bhlhe41	119.689	5.75979	0.0223976
ENSMUSG00000033124	Atg9a	52.958	7.60714	0.0225749
ENSMUSG00000027340	Slc23a2	547.96	6.16325	0.0228303
ENSMUSG00000044288	Cnr1	96.2271	9.38722	0.0229442
ENSMUSG00000073902		318.099	7.36523	0.0231496
ENSMUSG00000074491	Clec4g	88.52	7.94846	0.0231496
ENSMUSG00000113752		157.657	6.43516	0.0231496
ENSMUSG00000028069	Gpatch4	798.806	3.73689	0.0235405
ENSMUSG00000031706	Rfx1	43.596	6.85486	0.0236208
ENSMUSG00000104871		67.8801	9.01783	0.0236208
ENSMUSG00000092274	Neat1	585.136	4.45924	0.0237556
ENSMUSG00000106565		24.4317	7.5923	0.0237556
ENSMUSG00000043154	Ppp2r3a	386.801	4.62159	0.0239653
ENSMUSG00000021376	Tpmt	105.627	8.72717	0.0239717
ENSMUSG00000048489	Depp1	244.974	-4.95594	0.0239717
ENSMUSG00000036435	Exoc1	1344	5.00131	0.0240126
ENSMUSG00000062866	Phactr2	4238.35	2.67953	0.0241077
ENSMUSG00000009108	Gnat2	469.383	6.06504	0.0241333
ENSMUSG00000024163	Mapk8ip3	306.395	6.50672	0.0242247
ENSMUSG00000029217	Tec	92.1315	5.89422	0.0242684
ENSMUSG00000103009		97.3041	8.89493	0.0242684
ENSMUSG00000117284	Gm7072	389.318	4.96373	0.0242911
ENSMUSG00000083107	Gm5303	34.4764	7.31269	0.0243689
ENSMUSG00000068245	Phf11d	723.726	2.97525	0.0244867
ENSMUSG00000062604	Srpk2	1605.81	2.16197	0.0245069
ENSMUSG00000108064		40.8163	7.15824	0.0245069
ENSMUSG00000109108		25.4883	7.70803	0.0245069
ENSMUSG00000113106		25.2201	7.51906	0.0245069
ENSMUSG00000024851	Pitpnm1	195.463	3.56125	0.0249198
ENSMUSG00000090222		62.4338	8.75333	0.0249704
ENSMUSG00000031314	Taf1	963.29	3.72287	0.025095
ENSMUSG00000050910	Cdr2l	55.7364	8.81229	0.0254803
ENSMUSG00000015127	Unkl	59.3193	5.86314	0.0254814
ENSMUSG00000027474	Ccm2l	51.692	8.46692	0.0255304
ENSMUSG00000030309	Caprin2	260.997	6.33249	0.0255836
ENSMUSG00000036644	Tbc1d9b	1017.69	3.69336	0.0255836
ENSMUSG00000034275	Igsf9b	353.798	5.50436	0.0256438
ENSMUSG00000037138	Aff3	628.801	4.8501	0.0256698
ENSMUSG00000032235	Ice2	934.143	4.27636	0.0257433
ENSMUSG00000036667	Tcaf1	288.129	4.58064	0.0258274
ENSMUSG00000033720	Sfxn5	72.8676	5.89028	0.0259199
ENSMUSG00000068220	Lgals1	860.621	-2.31563	0.0259554
ENSMUSG00000102139		59.9642	8.12425	0.0259554
ENSMUSG00000104724		46.9143	8.58434	0.0261725
ENSMUSG00000034621	Gpatch8	2046.41	4.5804	0.0263515
ENSMUSG00000029189	Sel1l3	55.0661	4.91579	0.026414
ENSMUSG00000037940	Inpp4b	413.489	6.36966	0.0264172
ENSMUSG00000025577	Cbx2	69.5887	7.6325	0.0264606
ENSMUSG00000085396	Firre	358.305	5.43092	0.0266826
ENSMUSG00000092134	Gm17089	103.988	5.90808	0.0266925
ENSMUSG00000031668	Eif2ak3	109.2	7.18415	0.0266997
ENSMUSG00000022178	Ajuba	34.1655	7.90658	0.0269678
ENSMUSG00000028869	Gnl2	2295.79	4.03724	0.0270775
ENSMUSG00000041444	Arhgap32	242.015	6.39566	0.0275992
ENSMUSG00000032125	Robo4	525.287	5.94774	0.0276043
ENSMUSG00000020375	Rufy1	330.052	6.31835	0.0276045
ENSMUSG00000023912	Slc25a27	656.665	6.0265	0.0278027
ENSMUSG00000015401	Cltrn	72.8055	8.86954	0.0278627
ENSMUSG00000021936	Mapk8	1408.98	3.93479	0.0278945
ENSMUSG00000028053	Ash1l	2532.08	3.52141	0.0278945
ENSMUSG00000034957	Cebpa	103.386	-8.69945	0.0278945
ENSMUSG00000071253	Slc25a16	101.853	6.08151	0.0278945
ENSMUSG00000105691		31.0222	6.17712	0.0278945
ENSMUSG00000055491	Pprc1	397.292	4.83072	0.027969
ENSMUSG00000103697		44.4433	7.74555	0.027969
ENSMUSG00000053965	Pde5a	100.331	5.92457	0.0279839
ENSMUSG00000022523	Fgf12	42.3853	7.74644	0.0282116
ENSMUSG00000039275	Foxk2	273.409	4.72708	0.0285283
ENSMUSG00000029605	Oas1b	92.3675	8.98093	0.0286585
ENSMUSG00000054728	Phactr1	1071.55	3.42879	0.0289213
ENSMUSG00000033004	Mycbp2	1720.46	3.77408	0.0293237
ENSMUSG00000033102	Cdc14b	151.218	6.61323	0.029347
ENSMUSG00000050947	Amigo1	85.7613	7.7892	0.0295067
ENSMUSG00000026740	Dnajc1	1184.87	3.95384	0.0295267
ENSMUSG00000039633	Lonrf1	291.862	4.74169	0.0295548
ENSMUSG00000040359	Ufl1	1183.41	3.05932	0.0295548
ENSMUSG00000075327	Zbtb2	374.178	6.24847	0.0296469
ENSMUSG00000024940	Ltbp3	356.578	4.87266	0.0299407
ENSMUSG00000055022	Cntn1	158.486	9.00133	0.0301222
ENSMUSG00000025069	Gsto2	28.5395	6.34574	0.0301522
ENSMUSG00000025450		63.5392	7.04009	0.0301522
ENSMUSG00000027086	Fastkd1	436.025	3.97187	0.0301522
ENSMUSG00000031214	Ophn1	403.14	4.81367	0.0303488
ENSMUSG00000085687		128.49	6.14106	0.0306911
ENSMUSG00000021375	Kif13a	360.747	4.94768	0.0307426
ENSMUSG00000019820	Utrn	3530.45	2.48454	0.030753
ENSMUSG00000006362	Cbfa2t3	3404.66	1.57868	0.0309357
ENSMUSG00000027993	Trim2	41.2124	5.43375	0.0309357
ENSMUSG00000031229	Atrx	4594.87	2.91062	0.0309357
ENSMUSG00000047888	Tnrc6b	1179.28	2.44678	0.0309357
ENSMUSG00000062980	Cped1	32.8653	7.96988	0.0309357
ENSMUSG00000105945		27.6645	7.82509	0.0309357
ENSMUSG00000056185	Snx32	111.64	5.60543	0.0310643
ENSMUSG00000102254	Gm7496	17.4308	7.079	0.0312138
ENSMUSG00000019102	Aldh3a1	72.528	9.11302	0.0312766
ENSMUSG00000029167	Ppargc1a	71.1349	9.1793	0.0312766
ENSMUSG00000061859	Patj	665.77	4.20475	0.0312766
ENSMUSG00000107304		56.4152	5.66005	0.0312766
ENSMUSG00000022521	Crebbp	6179.97	1.9943	0.0314005
ENSMUSG00000066196	Spag8	37.1182	8.07465	0.0314005
ENSMUSG00000040003	Magi2	129.285	4.37527	0.0315612
ENSMUSG00000024135	Srbd1	442.452	3.54683	0.031596
ENSMUSG00000033099	Nol12	1074.96	1.79147	0.0316145
ENSMUSG00000027961	Lrrc39	19.7872	7.23868	0.031762
ENSMUSG00000033542	Arhgef5	579.533	5.05975	0.031762
ENSMUSG00000040829	Zmynd15	42.9101	8.37184	0.031762
ENSMUSG00000050855	Zfp940	250.796	6.51141	0.031762
ENSMUSG00000025352	Gdf11	180.312	4.84483	0.0322381
ENSMUSG00000031698	Mylk3	32.886	7.70766	0.0322381
ENSMUSG00000108447		41.5333	7.52824	0.0322381
ENSMUSG00000063286	Gm8995	2766.01	3.62783	0.0322639
ENSMUSG00000092805		28.0549	5.61998	0.0322844
ENSMUSG00000032186	Tmod2	35.8034	7.65024	0.0323649
ENSMUSG00000047394	Odf3b	680.118	2.51723	0.0323649
ENSMUSG00000097042		60.3858	6.66101	0.0323649
ENSMUSG00000103898		51.0704	8.5455	0.0324895
ENSMUSG00000026867	Gapvd1	3387.32	1.88042	0.033026
ENSMUSG00000033382	Trappc8	543.092	3.33257	0.033026
ENSMUSG00000055204	Ankrd17	2777.11	2.06454	0.033026
ENSMUSG00000026235	Epha4	33.8693	7.84534	0.0332618
ENSMUSG00000074305	Peak1	326.843	5.3664	0.033309
ENSMUSG00000040296	Ddx58	1571.15	4.43997	0.0339752
ENSMUSG00000073755	5730409E04Rik	315.874	-3.2825	0.0340911
ENSMUSG00000106570		61.1041	8.96431	0.0341344
ENSMUSG00000036403	Cep135	140.927	7.90742	0.0341672
ENSMUSG00000066406	Akap13	8214.68	2.39856	0.0344813
ENSMUSG00000088185		23.8793	6.94163	0.0346155
ENSMUSG00000066647	Gm5113	58.8666	8.24998	0.0346408
ENSMUSG00000109217		178.954	7.6146	0.0346408
ENSMUSG00000025369	Smarcc2	1156.69	2.2763	0.0346969
ENSMUSG00000020399	Havcr2	63.7423	9.0262	0.0347214
ENSMUSG00000002108	Nr1h3	353.912	4.92904	0.0349624
ENSMUSG00000035504	Reep6	115.075	9.04697	0.0349624
ENSMUSG00000039716	Dock3	24.9245	4.83138	0.0349624
ENSMUSG00000010755	Cars	1044.85	3.9663	0.0353951
ENSMUSG00000032875	Arhgef17	83.2403	7.81443	0.035474
ENSMUSG00000040462	Os9	3426.19	2.2409	0.0357146
ENSMUSG00000096440		227.266	4.35565	0.0359236
ENSMUSG00000041528	Rnf123	531.507	5.13479	0.0365523
ENSMUSG00000032487	Ptgs2	93.2796	7.37899	0.0368968
ENSMUSG00000103038		57.9831	8.87075	0.0370148
ENSMUSG00000004707	Ly9	315.09	6.69958	0.0373486
ENSMUSG00000104079		218.401	5.61129	0.0373486
ENSMUSG00000106933		47.8137	6.65198	0.0373486
ENSMUSG00000029322	Plac8	1579.04	-2.55017	0.0373514
ENSMUSG00000022364	Tbc1d31	516.87	4.88072	0.0374093
ENSMUSG00000085665		30.2641	7.80051	0.0374093
ENSMUSG00000029119	Man2b2	928.796	4.21704	0.0375366
ENSMUSG00000068735	Trp53i11	507.937	5.22315	0.037547
ENSMUSG00000042744	Hectd4	218.125	5.67091	0.0375868
ENSMUSG00000108738		46.7645	6.74878	0.0376848
ENSMUSG00000021366	Hivep1	332.494	2.94391	0.0377206
ENSMUSG00000025246	Tbl1x	2339.13	2.62735	0.0377207
ENSMUSG00000020649	Rrm2	2849.61	-1.58563	0.0381202
ENSMUSG00000024081	Cebpz	1174.09	2.82151	0.0381975
ENSMUSG00000026778	Prkcq	979.541	4.62049	0.038654
ENSMUSG00000028530	Jak1	8760.39	2.42043	0.0389991
ENSMUSG00000008090	Fgfrl1	31.7863	6.82397	0.0391017
ENSMUSG00000028456	Unc13b	39.0488	6.7277	0.0391017
ENSMUSG00000049550	Clip1	1466.45	5.11543	0.0391017
ENSMUSG00000021701	Plk2	4155.96	3.16721	0.0392537
ENSMUSG00000063972	Nr6a1	77.9936	6.11523	0.0392537
ENSMUSG00000036792	Mbd5	239.477	6.59344	0.0397481
ENSMUSG00000095990	Zfp97	66.3843	7.50632	0.0398604
ENSMUSG00000100002	Gm29642	33.6043	6.17737	0.0399552
ENSMUSG00000086657	Stamos	175.022	4.74094	0.0400915
ENSMUSG00000008305	Tle1	56.0843	5.75211	0.0401403
ENSMUSG00000032497	Lrrfip2	291.671	5.73646	0.0401633
ENSMUSG00000004798	Ulk2	277.927	5.19238	0.0402143
ENSMUSG00000021245	Mlh3	380.239	5.11833	0.0402298
ENSMUSG00000025529	Zfp711	137.365	6.54073	0.0402298
ENSMUSG00000049555	Tmie	58.3067	7.74949	0.0402846
ENSMUSG00000086358		35.1571	6.51578	0.0402846
ENSMUSG00000033671	Cep350	515.748	5.37714	0.0406915
ENSMUSG00000068394	Cep152	167.839	5.55867	0.0407892
ENSMUSG00000027014	Cwc22	1195.55	4.21499	0.0407958
ENSMUSG00000017718	Afmid	41.2087	8.38697	0.0409646
ENSMUSG00000006386	Tek	1156.15	5.78083	0.0409885
ENSMUSG00000098146		13.014	6.0711	0.0410142
ENSMUSG00000005371	Fbxo11	482.91	4.47382	0.0412184
ENSMUSG00000051314	Ffar2	143.072	5.40351	0.0413414
ENSMUSG00000024664	Fads3	176.34	4.8467	0.041364
ENSMUSG00000046318	Ccbe1	60.0712	7.46195	0.0414157
ENSMUSG00000066152	Slc31a2	547.185	3.89189	0.0414157
ENSMUSG00000118667	Ahnak2	32.6323	6.67821	0.0414431
ENSMUSG00000021488	Nsd1	3772.21	2.68612	0.0415058
ENSMUSG00000036019	Tmtc2	315.434	6.70547	0.0416739
ENSMUSG00000086565	Gm13133	12.7696	6.68716	0.041776
ENSMUSG00000040836	Gpr161	22.6806	7.53868	0.0417986
ENSMUSG00000011158	Brf1	854.363	4.33158	0.0418352
ENSMUSG00000027678	Ncoa3	322.652	3.27885	0.0419803
ENSMUSG00000018909	Arrb1	625.92	3.97798	0.0420358
ENSMUSG00000032216	Nedd4	14984.8	1.7178	0.0420358
ENSMUSG00000103614		83.2092	7.81978	0.0420358
ENSMUSG00000006464	Bbs1	221.308	6.87446	0.0426278
ENSMUSG00000034248	Slc25a37	196.592	6.4836	0.0429606
ENSMUSG00000062044	Lmtk3	18.8961	7.26022	0.0431696
ENSMUSG00000006345	Ggt1	75.0156	8.59108	0.043173
ENSMUSG00000001435	Col18a1	59.1964	6.09037	0.0431855
ENSMUSG00000009828	Cilk1	666.857	2.82072	0.0431855
ENSMUSG00000054874	Pcnx3	84.2954	4.0957	0.0431855
ENSMUSG00000103828		198.022	4.60118	0.0431855
ENSMUSG00000045932	Ifit2	910.921	3.40394	0.04342
ENSMUSG00000039304	Tnfsf10	1645.01	2.72335	0.0436941
ENSMUSG00000034429	Zfp707	665.43	2.60571	0.0439785
ENSMUSG00000020048	Hsp90b1	5603.41	2.11664	0.0445474
ENSMUSG00000082674	Gm11914	47.7378	6.06729	0.0445474
ENSMUSG00000028760	Eif4g3	570.37	4.43243	0.0446537
ENSMUSG00000110120		17.1496	6.49902	0.0450219
ENSMUSG00000033147	Slc22a15	280.121	4.27478	0.0451886
ENSMUSG00000105404		18.4833	7.21394	0.045307
ENSMUSG00000050244	Heatr1	726.348	4.17684	0.0454904
ENSMUSG00000043913	Ccdc60	131.311	7.48796	0.0455635
ENSMUSG00000068762	Gstm6	39.2324	8.20271	0.0455986
ENSMUSG00000026068	Il18rap	266.181	6.31189	0.0456629
ENSMUSG00000020532	Acaca	172.879	5.70765	0.0459057
ENSMUSG00000109739		49.6385	5.68517	0.0459057
ENSMUSG00000038679	Trps1	122.967	6.34876	0.0460561
ENSMUSG00000101609	Kcnq1ot1	1550.02	3.58808	0.0460737
ENSMUSG00000029384	2010109A12Rik	46.8979	8.5286	0.0463142
ENSMUSG00000033799	Tasor2	728.97	4.57127	0.0463473
ENSMUSG00000109398		70.1812	8.45568	0.0464107
ENSMUSG00000031166	Wdr13	650.148	3.06335	0.0464263
ENSMUSG00000059708	Akap17b	227.174	5.21511	0.0464263
ENSMUSG00000038167	Plekhg6	53.4251	8.77231	0.0466765
ENSMUSG00000039117	Taf4	105.14	5.84629	0.0467721
ENSMUSG00000027204	Fbn1	40.3127	6.36104	0.0468052
ENSMUSG00000039850	Endov	268.216	5.99967	0.0468052
ENSMUSG00000022587	Ly6e	20645.8	1.20758	0.0471806
ENSMUSG00000026082	Rev1	202.197	4.83291	0.0475206
ENSMUSG00000037318	Traf3ip3	2372.31	2.78439	0.0477411
ENSMUSG00000102452		42.6215	8.4472	0.047774
ENSMUSG00000025195	Dnmbp	484.87	4.90997	0.0477932
ENSMUSG00000038855	Itpkb	187.847	5.31372	0.047886
ENSMUSG00000116858		48.7171	4.24614	0.047886
ENSMUSG00000106019		47.4849	8.44636	0.0479006
ENSMUSG00000020014	Cfap54	43.1156	5.84551	0.0479797
ENSMUSG00000026200	Glb1l	515.398	4.74603	0.0479797
ENSMUSG00000086894	Gm15708	37.126	8.18984	0.0479797
ENSMUSG00000035847	Ids	55.1078	4.4951	0.0480937
ENSMUSG00000118107		25.294	7.61618	0.0480937
ENSMUSG00000107109		33.5714	7.14301	0.0481762
ENSMUSG00000051906	Cd209f	80.2603	-8.01637	0.0489441
ENSMUSG00000014426	Map3k4	530.922	5.26664	0.049097
ENSMUSG00000015757	Ppil4	2318.98	1.72752	0.0491239
ENSMUSG00000021585	Cast	1670.7	3.69323	0.0491239
ENSMUSG00000021843	Ktn1	1963.47	2.61069	0.0491239
ENSMUSG00000037235	Mxd4	311.054	3.91803	0.0491239
ENSMUSG00000069892	9930111J21Rik2	43.502	6.3529	0.0491239
ENSMUSG00000113842		16.3659	7.02537	0.0491959
ENSMUSG00000017412	Cacnb4	27.6934	5.99112	0.0492949
ENSMUSG00000102329		44.5935	8.47895	0.0493083
ENSMUSG00000070282		273.767	5.04826	0.0494882
ENSMUSG00000086446	Prkag2os1	38.4187	8.29184	0.0495693
ENSMUSG00000042510	AA986860	87.9225	9.3957	0.0496171
ENSMUSG00000051344	Plekhm3	365.391	6.46579	0.0496296
ENSMUSG00000003119	Cdk12	673.682	5.19071	0.0499227
ENSMUSG00000034235	Usp54	280.317	4.65768	0.0499227
ENSMUSG00000117743		25.8256	7.70804	0.0499818
ENSMUSG00000046805	Mpeg1	61.0585	8.14711	0.0500485
ENSMUSG00000037020	Wdr62	52.3195	8.72318	0.050255
ENSMUSG00000051427	Ccdc157	60.6354	8.70156	0.050255
ENSMUSG00000117431	8430430B14Rik	77.2216	4.41447	0.050255
ENSMUSG00000071691	Gm960	18.7235	6.47413	0.0505145
ENSMUSG00000050945	Zfp438	162.193	5.0424	0.0505265
ENSMUSG00000003435	Supt5	1863.85	1.98216	0.0506796
ENSMUSG00000097375		120.385	6.19464	0.0506796
ENSMUSG00000104063	Pcdhgb7	40.5862	8.36611	0.0510727
ENSMUSG00000085274		13.8137	6.14027	0.051103
ENSMUSG00000040312	Cchcr1	284.547	7.04114	0.0514675
ENSMUSG00000118369		42.4669	8.43442	0.0514675
ENSMUSG00000024300	Myo1f	1048.54	5.20692	0.0515123
ENSMUSG00000037475	Thoc2	2962.25	3.82853	0.0515211
ENSMUSG00000084946		23.77	7.36836	0.0516586
ENSMUSG00000103983		60.316	6.04927	0.0516586
ENSMUSG00000042851	Zc3h6	238.189	3.98042	0.0519384
ENSMUSG00000034377	Tulp4	45.2881	5.06336	0.0519665
ENSMUSG00000022659	Gcsam	74.4629	-8.01524	0.0523291
ENSMUSG00000028328	Tmod1	73.8953	7.42676	0.0523291
ENSMUSG00000020687	Cdc27	902.452	2.50023	0.0524161
ENSMUSG00000034390	Cmip	451.979	3.53841	0.0525204
ENSMUSG00000006005	Tpr	3880.12	2.9737	0.0527997
ENSMUSG00000037275	Gemin5	562.494	5.10831	0.0527997
ENSMUSG00000051169	Rpusd3	124.791	4.37751	0.0528142
ENSMUSG00000017264	Exosc10	2456.97	2.58042	0.0528391
ENSMUSG00000071847	Apcdd1	42.6921	-4.30983	0.0530304
ENSMUSG00000072621	Slfn10-ps	290.184	4.99262	0.0530804
ENSMUSG00000053541		1388.37	5.44437	0.0534552
ENSMUSG00000057058	Skap1	82.8578	8.6235	0.0534552
ENSMUSG00000067931	Zfp948	262.561	4.28698	0.0536353
ENSMUSG00000113852		26.9031	7.29065	0.0536458
ENSMUSG00000025350	Rdh5	37.5375	7.41432	0.0538017
ENSMUSG00000109810		41.2788	6.66781	0.0539096
ENSMUSG00000039824	Myl6b	131.318	3.67269	0.0543591
ENSMUSG00000039176	Polg	135.481	4.74573	0.0547311
ENSMUSG00000046139	Patl1	510.868	5.07115	0.0548828
ENSMUSG00000029699	Ssc4d	108.027	6.76815	0.0551578
ENSMUSG00000107083		63.3095	6.44998	0.0551622
ENSMUSG00000103672		42.2535	8.23532	0.0551668
ENSMUSG00000000693	Loxl3	214.669	5.84202	0.0553259
ENSMUSG00000038351	Sgsm2	22.1257	5.9545	0.0553259
ENSMUSG00000022401	Xpnpep3	653.521	3.35943	0.0555214
ENSMUSG00000073427	Gm4924	292.584	4.97705	0.0559708
ENSMUSG00000085589	A430078I02Rik	32.417	7.83145	0.056207
ENSMUSG00000057143	Trim12c	1523.01	3.62818	0.0562833
ENSMUSG00000039236	Isg20	1175.7	1.42449	0.0565997
ENSMUSG00000052684	Jun	9108.32	1.78099	0.0571872
ENSMUSG00000031870	Pgr	487.045	5.83318	0.0574887
ENSMUSG00000096986	4930509E16Rik	21.7875	7.4591	0.0575322
ENSMUSG00000006920	Ezh1	1766.93	1.79629	0.0576977
ENSMUSG00000097006	9530082P21Rik	373.529	5.89216	0.0576977
ENSMUSG00000028414	Fktn	689.218	5.75794	0.057714
ENSMUSG00000035868	Zfp983	385.959	5.22958	0.0578419
ENSMUSG00000029554	Mad1l1	805.815	5.13993	0.0580072
ENSMUSG00000044949	Ubtd2	78.6467	7.1001	0.058232
ENSMUSG00000117465		13.8297	6.81275	0.0583512
ENSMUSG00000102151		52.4834	8.12446	0.0583555
ENSMUSG00000027087	Itgav	463.851	3.1393	0.0583861
ENSMUSG00000032198	Dock6	87.1472	6.10422	0.0587645
ENSMUSG00000003316	Glg1	1303.23	3.59165	0.0588259
ENSMUSG00000041133	Smc1a	5861.84	3.69047	0.0592217
ENSMUSG00000097743	Gm16973	52.5894	6.64514	0.0593001
ENSMUSG00000033253	Szt2	37.0955	7.5548	0.059454
ENSMUSG00000028613	Lrp8	223.25	6.00898	0.0596778
ENSMUSG00000009378	Slc16a12	744.631	4.17402	0.0602358
ENSMUSG00000040511	Pvr	380.425	4.51349	0.0602358
ENSMUSG00000085295		18.0203	5.39779	0.0603305
ENSMUSG00000106212		29.677	7.9234	0.0603305
ENSMUSG00000105597		29.9428	5.28897	0.0605524
ENSMUSG00000020282	Rhbdf1	167.87	4.9342	0.0608589
ENSMUSG00000047787	Flrt1	22.7293	6.7641	0.0608589
ENSMUSG00000005980	Dnase1	43.4583	8.22919	0.0611196
ENSMUSG00000048521	Cxcr6	21.3879	7.38073	0.0611196
ENSMUSG00000058318	Phf21a	1006.54	4.16007	0.0611196
ENSMUSG00000033257	Ttll4	461.635	3.71579	0.0614039
ENSMUSG00000009941	Nxf2	88.8909	9.41373	0.0617082
ENSMUSG00000040524	Zfp609	13.6727	5.97225	0.0617367
ENSMUSG00000028999	Rint1	1813.58	2.40747	0.0622242
ENSMUSG00000022040	Ephx2	53.8164	8.57207	0.0622724
ENSMUSG00000105050		29.6583	7.79584	0.0622732
ENSMUSG00000023043	Krt18	9642.1	1.15456	0.0623979
ENSMUSG00000097207	6030443J06Rik	14.5473	6.90138	0.0623979
ENSMUSG00000026918	Brd3	2604.33	2.0698	0.0623991
ENSMUSG00000079293	Clec7a	413.89	5.80173	0.0623991
ENSMUSG00000037331	Larp1	843.716	3.92409	0.06242
ENSMUSG00000047248	C2cd3	685.149	4.70584	0.06242
ENSMUSG00000086070	8430436N08Rik	53.7316	8.26244	0.06242
ENSMUSG00000023050	Map3k12	175.906	6.03486	0.0626755
ENSMUSG00000103529		43.1799	6.45427	0.0626755
ENSMUSG00000032908	Sgpp2	54.1001	8.63587	0.0629579
ENSMUSG00000083633		42.0916	8.27219	0.063192
ENSMUSG00000037434	Slc30a1	40.5851	7.70624	0.0633295
ENSMUSG00000109555		38.4279	7.00632	0.0635011
ENSMUSG00000043065	Spice1	234.275	6.00658	0.0635624
ENSMUSG00000084411		20.7577	5.00316	0.0636864
ENSMUSG00000032702	Kank1	41.2308	7.23889	0.0639169
ENSMUSG00000030279	C2cd5	1804.71	3.31531	0.0640014
ENSMUSG00000039285	Azi2	1932.07	1.55005	0.0640014
ENSMUSG00000094595	Fsbp	18.215	6.50568	0.0640014
ENSMUSG00000081078		15.5522	6.90025	0.0640505
ENSMUSG00000024169	Ift140	408.263	4.71942	0.064116
ENSMUSG00000034413	Neurl1b	419.1	5.88376	0.064116
ENSMUSG00000069727	Zfp975	210.71	6.28447	0.0642455
ENSMUSG00000028163	Nfkb1	2158.72	1.37236	0.0642465
ENSMUSG00000015942	Gtf2ird2	238.779	5.07794	0.064414
ENSMUSG00000020672	Sntg2	36.5031	8.07781	0.064414
ENSMUSG00000029049	Morn1	123.392	6.06763	0.064414
ENSMUSG00000029708	Gcc1	420.143	4.86772	0.064414
ENSMUSG00000035126	Dnai4	45.1949	8.4588	0.064414
ENSMUSG00000066306	Numa1	1618.02	2.96898	0.064414
ENSMUSG00000110088		34.7077	5.7469	0.064414
ENSMUSG00000038866	Zcchc2	487.856	4.17089	0.0644811
ENSMUSG00000033540	Idua	593.806	4.61074	0.0646924
ENSMUSG00000022390	Zc3h7b	624.464	3.50548	0.0647685
ENSMUSG00000100813		92.2413	5.88294	0.0650044
ENSMUSG00000034330	Plcg2	3539.74	2.2442	0.0654707
ENSMUSG00000104388		105.943	6.43125	0.0654707
ENSMUSG00000031558	Slit2	22.0773	6.73822	0.0659388
ENSMUSG00000035354	Uvrag	373.049	3.90791	0.0659449
ENSMUSG00000111078		42.3764	8.42266	0.0659449
ENSMUSG00000033722	BC034090	27.7986	7.66057	0.0674012
ENSMUSG00000101964		37.8728	8.22117	0.0674445
ENSMUSG00000029505	Ep400	2496.61	2.64705	0.0674948
ENSMUSG00000032397	Tipin	2850.53	-1.28132	0.0676126
ENSMUSG00000087575		19.0254	6.58966	0.0677883
ENSMUSG00000026790	Odf2	677.786	4.34647	0.0682169
ENSMUSG00000034218	Atm	812.372	3.20128	0.0684343
ENSMUSG00000036591	Arhgap21	607.164	3.82845	0.0684343
ENSMUSG00000058441	Panx2	27.4282	7.79405	0.0684343
ENSMUSG00000068740	Celsr2	26.9546	5.73781	0.0684486
ENSMUSG00000085723	Gm15915	47.4208	7.85997	0.0685983
ENSMUSG00000042364	Snx18	465.43	4.51657	0.0686222
ENSMUSG00000038831	Ralgps1	29.8594	6.32703	0.0688607
ENSMUSG00000032262	Elovl4	105.958	9.42753	0.0691613
ENSMUSG00000023216	Epb42	88.7538	9.43851	0.0691654
ENSMUSG00000106383		23.17	7.23748	0.0691654
ENSMUSG00000042606	Hirip3	74.6569	6.29571	0.0693837
ENSMUSG00000050014	Apol10b	137.62	5.89139	0.0694955
ENSMUSG00000092374		30.1608	7.64802	0.0694955
ENSMUSG00000115918		143.135	6.87106	0.0694955
ENSMUSG00000033228	Scaf11	3079.86	3.37355	0.0695466
ENSMUSG00000034765	Dusp5	76.1387	7.60171	0.0695466
ENSMUSG00000090812	Samd15	38.1407	8.24394	0.0695466
ENSMUSG00000107140		14.409	6.80758	0.0695466
ENSMUSG00000025656	Arhgef9	215.277	6.14687	0.0696105
ENSMUSG00000047108	Dnajb7	61.1119	5.68744	0.0696105
ENSMUSG00000066036	Ubr4	1149.53	2.76348	0.0696105
ENSMUSG00000111334		17.5795	7.09377	0.0697371
ENSMUSG00000026553	Copa	5336.41	1.61307	0.0697998
ENSMUSG00000026548	Slamf9	43.1264	8.11404	0.0700225
ENSMUSG00000068246	Apol9b	85.445	6.93523	0.0700225
ENSMUSG00000047030	Spata2	130.321	5.85235	0.0701031
ENSMUSG00000032221	Mns1	331.087	4.74662	0.0701704
ENSMUSG00000031758	Cdyl2	521.092	6.05029	0.0704036
ENSMUSG00000106717		81.2361	7.22293	0.0704036
ENSMUSG00000071757	Zhx2	212.882	5.9496	0.0707246
ENSMUSG00000032531	Amotl2	322.925	4.62948	0.0707248
ENSMUSG00000086942		28.4317	7.86089	0.0720519
ENSMUSG00000106229		37.1931	8.21972	0.0720519
ENSMUSG00000039652	Cpeb3	47.7431	6.23589	0.0722393
ENSMUSG00000104010		16.4524	6.30741	0.0730721
ENSMUSG00000024529	Lox	54.7172	7.26202	0.0732877
ENSMUSG00000024900	Cpt1a	1537.86	2.65342	0.0732877
ENSMUSG00000029407	Uso1	482.19	4.43584	0.0732877
ENSMUSG00000029461	Fam168a	648.969	3.76043	0.0732877
ENSMUSG00000024524	Gnal	112.853	9.12157	0.0737805
ENSMUSG00000046658	Zfp316	25.7257	6.35972	0.0738565
ENSMUSG00000022723	Crybg3	285.216	5.33068	0.0739095
ENSMUSG00000019986	Ahi1	827.138	2.10009	0.0739903
ENSMUSG00000040712	Camta2	95.5224	6.68063	0.0740811
ENSMUSG00000087222		93.2762	5.6134	0.0740811
ENSMUSG00000000365	Rnf17	69.7799	8.35731	0.0741646
ENSMUSG00000019907	Ppp1r12a	5772.07	2.35834	0.0745036
ENSMUSG00000106103		42.4244	8.00522	0.0750446
ENSMUSG00000024077	Strn	842.465	2.31103	0.0750592
ENSMUSG00000038084	Opa1	1150.76	1.67891	0.0750592
ENSMUSG00000035186	Ubd	85.1668	-6.96671	0.0750753
ENSMUSG00000044528	Tram1l1	37.5164	7.88835	0.0761288
ENSMUSG00000021277	Traf3	71.3026	5.53257	0.0761786
ENSMUSG00000042487	Leo1	1348.77	2.83327	0.0762487
ENSMUSG00000032065	Tex12	27.5624	7.81655	0.0763093
ENSMUSG00000072762	4930522L14Rik	319.631	2.20142	0.0764814
ENSMUSG00000002028	Kmt2a	1324.8	3.40682	0.076822
ENSMUSG00000006931	P3h4	175.987	4.23831	0.077121
ENSMUSG00000023999	Kif6	40.687	8.28485	0.0773934
ENSMUSG00000037999	Arap2	187.794	5.12128	0.0773934
ENSMUSG00000030966	Trim21	37.9059	5.27655	0.0774708
ENSMUSG00000046442	Ppm1e	20.4636	6.43906	0.0774708
ENSMUSG00000038668	Lpar1	33.8842	8.09959	0.0777969
ENSMUSG00000040732	Erg	1137.97	2.34722	0.0777969
ENSMUSG00000024236	Svil	669.405	2.70817	0.077929
ENSMUSG00000058192	Zfp846	233.888	4.5098	0.077929
ENSMUSG00000097773		51.9709	-6.92	0.0780105
ENSMUSG00000091474		504.983	4.93714	0.078626
ENSMUSG00000045667	Smtnl2	37.1514	7.46641	0.078772
ENSMUSG00000031342	Gpm6b	36.7112	8.03021	0.0788803
ENSMUSG00000021057	Akap5	47.2249	6.73808	0.0791042
ENSMUSG00000114104		324.407	5.3454	0.0791042
ENSMUSG00000084325	Gm15550	40.7672	7.94908	0.0792841
ENSMUSG00000030757	Zkscan2	33.6479	6.14844	0.079308
ENSMUSG00000041328	Pcf11	1231.47	4.41084	0.0793907
ENSMUSG00000042320	Prox2	58.5113	6.01529	0.0798066
ENSMUSG00000030447	Cyfip1	3272.04	2.1253	0.0801045
ENSMUSG00000029414	Kntc1	124.709	5.20224	0.0810257
ENSMUSG00000065147	Snora31	126.377	5.06775	0.081168
ENSMUSG00000102277		26.521	7.56624	0.081168
ENSMUSG00000107909		45.911	8.26045	0.0811884
ENSMUSG00000087700		15.9081	7.02726	0.0814957
ENSMUSG00000029202	Pds5a	1107.82	3.00997	0.0823688
ENSMUSG00000038352	Arl5c	71.8441	3.62851	0.0827142
ENSMUSG00000041268	Dmxl2	328.581	5.38723	0.0827437
ENSMUSG00000037347	Chst7	31.1273	7.99179	0.0830435
ENSMUSG00000024397	Aif1	85.2369	-5.30859	0.0833535
ENSMUSG00000024943	Smc5	1191.83	3.53092	0.0835675
ENSMUSG00000087138	Gm15545	154.459	2.57921	0.0837586
ENSMUSG00000103146		45.2359	6.95567	0.0838622
ENSMUSG00000029504	Ddx51	348.693	5.44882	0.08407
ENSMUSG00000001865	Cpa3	154.567	4.36476	0.0840864
ENSMUSG00000026339	Ccdc93	416.202	5.15741	0.0840864
ENSMUSG00000057880	Abat	59.068	6.83469	0.0840864
ENSMUSG00000030433	Sbk2	36.4986	7.81389	0.0841008
ENSMUSG00000034647	Ankrd12	940.464	3.41843	0.0841008
ENSMUSG00000006010	Odr4	761.128	4.40678	0.0841735
ENSMUSG00000028358	Zfp618	25.6561	6.13061	0.084977
ENSMUSG00000030180	Kdm5a	5128.36	2.59765	0.0850475
ENSMUSG00000032652	Crebl2	520.011	2.34644	0.0850475
ENSMUSG00000037815	Ctnna1	2778.76	2.32466	0.0850475
ENSMUSG00000108801		17.642	5.98158	0.0850475
ENSMUSG00000109754		32.6707	7.08487	0.0854712
ENSMUSG00000000392	Fap	306.833	5.22633	0.085591
ENSMUSG00000005043	Sgsh	67.8511	5.95416	0.085591
ENSMUSG00000074340	Ovgp1	30.5977	7.88673	0.085591
ENSMUSG00000105304		585.443	5.05652	0.0857825
ENSMUSG00000117263		35.1927	8.13823	0.0858246
ENSMUSG00000027805	Pfn2	167.11	5.20639	0.0860635
ENSMUSG00000112096		49.1094	5.57125	0.0860635
ENSMUSG00000017195	Zpbp2	30.7711	7.88861	0.0861139
ENSMUSG00000074657	Kif5a	65.8356	8.72871	0.0861139
ENSMUSG00000048911	Rnf24	138.504	4.30436	0.0861945
ENSMUSG00000019715	Gle1	1914.55	1.50479	0.0866044
ENSMUSG00000082542		13.5627	5.38052	0.086952
ENSMUSG00000104950		26.8564	7.7588	0.086952
ENSMUSG00000020263	Appl2	709.869	3.81365	0.0876262
ENSMUSG00000028914	Casp9	404.629	4.68443	0.0876701
ENSMUSG00000033039	Micall1	165.484	4.00185	0.0877584
ENSMUSG00000042548	Asxl1	402.452	4.17028	0.0877794
ENSMUSG00000111722		28.0476	7.07265	0.0877794
ENSMUSG00000020657	Dnajc27	190.585	4.5991	0.088274
ENSMUSG00000032719	Sbspon	774.72	4.31938	0.0885925
ENSMUSG00000087691	Cd55os	18.4477	6.45383	0.0885925
ENSMUSG00000028102	Pex11b	1515.58	-1.22864	0.0890543
ENSMUSG00000034648	Lrrn1	60.2011	8.88965	0.0890543
ENSMUSG00000049658	Bdp1	757.526	3.26594	0.0890543
ENSMUSG00000000134	Tfe3	217.25	4.91726	0.0892088
ENSMUSG00000020007	Il20ra	96.8108	9.14229	0.0892088
ENSMUSG00000115829		70.5132	5.91552	0.0892088
ENSMUSG00000038763	Alpk3	93.2794	3.9321	0.0896419
ENSMUSG00000091183	Gm5141	213.593	4.97814	0.0898029
ENSMUSG00000048865	Arhgap30	229.071	4.11871	0.0899705
ENSMUSG00000033054	Npat	657.486	3.87433	0.0903032
ENSMUSG00000086686		11.7348	6.58292	0.0907446
ENSMUSG00000099375		81.9659	7.12545	0.0908262
ENSMUSG00000026504	Sdccag8	477.729	4.0202	0.0908722
ENSMUSG00000099071	Mir8095	30.009	7.82983	0.0912064
ENSMUSG00000020844	Nxn	201.621	4.85978	0.0918756
ENSMUSG00000036805	Noxa1	99.651	5.63803	0.0922486
ENSMUSG00000002496	Tsc2	279.849	3.53215	0.0926215
ENSMUSG00000035173	Ccdc186	313.516	5.13287	0.0928182
ENSMUSG00000052160	Pld4	81.1898	8.96043	0.0928182
ENSMUSG00000102813		31.8335	5.79412	0.0928182
ENSMUSG00000035629	Rubcn	573.34	4.8818	0.0932277
ENSMUSG00000028801	Stpg1	28.9777	7.70588	0.0934883
ENSMUSG00000024079	Eif2ak2	1321.49	2.648	0.0940468
ENSMUSG00000026786	Apbb1ip	931.688	3.09291	0.0945687
ENSMUSG00000039377	Hlx	128.976	4.75933	0.0946283
ENSMUSG00000105512		26.0444	7.73441	0.0946283
ENSMUSG00000069208	Zfp825	832.178	2.0851	0.0947464
ENSMUSG00000026347	Tmem163	15.1676	6.9293	0.0951859
ENSMUSG00000118435		20.5036	6.81809	0.095315
ENSMUSG00000021981	Cab39l	2914.31	1.12172	0.0953432
ENSMUSG00000026131	Dst	923.605	3.52005	0.0953772
ENSMUSG00000019214	Chtf18	214.001	6.10527	0.0956005
ENSMUSG00000090215	Trim34b	42.876	7.82448	0.0956992
ENSMUSG00000020409	Slu7	2354.65	2.61383	0.0965935
ENSMUSG00000042790	Rnf214	439.087	3.85031	0.0965935
ENSMUSG00000115249		19.4018	7.21357	0.0965935
ENSMUSG00000034457	Eda2r	94.812	4.47356	0.0966558
ENSMUSG00000116508		24.3913	7.61556	0.0967984
ENSMUSG00000029563	Foxp2	35.2704	7.40715	0.0969123
ENSMUSG00000097195	Snhg5	347.095	3.35838	0.0972563
ENSMUSG00000104546		143.287	6.66153	0.0973128
ENSMUSG00000109946	Brd3os	461.778	4.87209	0.097314
ENSMUSG00000052928	Ctif	43.4083	5.11471	0.0979986
ENSMUSG00000032212	Sltm	1935.35	2.21808	0.0980063
ENSMUSG00000047539	Fbxo28	306.745	4.44111	0.0980063
ENSMUSG00000003233	Dvl3	1287.6	2.7337	0.0980916
ENSMUSG00000023806	Rsph3b	186.656	3.47977	0.0980916
ENSMUSG00000034300	Fam53c	390.458	-4.08361	0.0985855
ENSMUSG00000026058	Khdrbs2	83.1241	4.27465	0.0989855
ENSMUSG00000028354	Fmn2	29.3389	7.90542	0.099293
ENSMUSG00000061665	Cd2ap	414.453	4.92299	0.0997407
ENSMUSG00000105659		29.3052	7.79013	0.0997407
ENSMUSG00000028248	Pnisr	3961.36	3.17522	0.0998951
ENSMUSG00000027291	Vps39	1990.23	1.84139	0.100067
ENSMUSG00000020782	Llgl2	27.9875	7.82689	0.10008
ENSMUSG00000031647	Mfap3l	37.0281	5.87708	0.10008
ENSMUSG00000053964	Lgals4	355.858	4.93683	0.10008
ENSMUSG00000110615		37.4501	7.78855	0.10008
ENSMUSG00000026872	Zeb2	1580.46	3.28727	0.100285
ENSMUSG00000046178	Nxph1	65.3245	8.87904	0.100453
ENSMUSG00000075592	Nynrin	528.177	4.46591	0.100453
ENSMUSG00000082658		14.6024	6.87102	0.100453
ENSMUSG00000086212	Mkln1os	100.057	4.80077	0.100453
ENSMUSG00000030043	Tacr1	112.907	3.56163	0.100912
ENSMUSG00000066687	Zbtb16	189.805	5.44979	0.101211
ENSMUSG00000025911	Adhfe1	121.271	6.15603	0.101293
ENSMUSG00000095457		67.8572	8.70963	0.102024
ENSMUSG00000025823	Pdia4	3449.07	1.62772	0.102327
ENSMUSG00000098715		47.1473	5.70877	0.102327
ENSMUSG00000059027		30.8258	7.96818	0.102451
ENSMUSG00000002486	Tchp	276.504	5.23793	0.102476
ENSMUSG00000031004	Mki67	377.143	4.53296	0.102476
ENSMUSG00000037907	Ankrd13b	57.0074	6.3164	0.102476
ENSMUSG00000026991	Pkp4	232.928	4.21286	0.10251
ENSMUSG00000047649	Cd3eap	408.559	2.94205	0.10251
ENSMUSG00000097372	Gm26876	113.975	-4.56533	0.10251
ENSMUSG00000032185	Carm1	105.624	4.5351	0.102715
ENSMUSG00000105176		275.429	4.68806	0.102715
ENSMUSG00000017132	Cyth1	171.494	4.13669	0.103423
ENSMUSG00000028864	Hgf	744.201	1.70705	0.103915
ENSMUSG00000037410	Tbc1d2b	373.611	4.6546	0.103934
ENSMUSG00000040204	Pclaf	1424	-1.63481	0.103934
ENSMUSG00000030424	Zfp939	78.1299	5.92945	0.104349
ENSMUSG00000098645		69.8262	4.66327	0.104874
ENSMUSG00000032089	Il10ra	27.8277	7.63859	0.10531
ENSMUSG00000003378	Grik5	27.1443	4.03805	0.1058
ENSMUSG00000039062	Anpep	210.355	4.6704	0.105818
ENSMUSG00000073418	C4b	32.9833	7.27139	0.105818
ENSMUSG00000114961	A930002C04Rik	26.6096	6.99299	0.105818
ENSMUSG00000024073	Birc6	2196.97	2.17238	0.106626
ENSMUSG00000038039	Gcc2	1014.71	2.91899	0.106768
ENSMUSG00000092083	Kcnb2	35.2532	7.26868	0.106768
ENSMUSG00000034282	Evpl	60.3152	7.18891	0.106771
ENSMUSG00000020994	Pnn	2526.08	2.91788	0.106799
ENSMUSG00000102964		169.489	4.58669	0.106799
ENSMUSG00000001419	Mef2d	356.518	2.72621	0.107312
ENSMUSG00000040283	Btnl9	38.9329	6.91069	0.107399
ENSMUSG00000028551	Cdkn2c	803.925	3.11765	0.107474
ENSMUSG00000037926	Ssh2	754.725	3.26251	0.107474
ENSMUSG00000047141	Zfp654	501.317	4.21029	0.107474
ENSMUSG00000110270		17.2848	7.1394	0.107474
ENSMUSG00000104253		47.6755	7.2736	0.107592
ENSMUSG00000020914	Top2a	1819.53	2.75697	0.107763
ENSMUSG00000040329	Il7	520.476	4.87806	0.107763
ENSMUSG00000042156	Dzip1	22.4929	7.51436	0.107763
ENSMUSG00000020527	Myo19	31.7032	6.4819	0.107792
ENSMUSG00000113836	Gm3325	141.081	5.58006	0.107982
ENSMUSG00000037003	Tns2	386.501	4.77504	0.107989
ENSMUSG00000097523	1700022N22Rik	114.379	5.63822	0.107989
ENSMUSG00000107549		16.3818	7.05533	0.107989
ENSMUSG00000072847		27.6945	7.66768	0.108145
ENSMUSG00000036368	Rmdn2	146.342	5.05379	0.108315
ENSMUSG00000061455	Stx17	891.34	2.07039	0.108462
ENSMUSG00000038002	Cramp1	300.468	5.18541	0.108536
ENSMUSG00000048481	Mypop	16.1851	6.10291	0.108857
ENSMUSG00000110127		28.0114	7.61374	0.108857
ENSMUSG00000027550	Lrrcc1	1056.9	3.26442	0.109324
ENSMUSG00000055240	Zfp101	682.889	2.81882	0.110153
ENSMUSG00000097439		15.1897	6.91031	0.110153
ENSMUSG00000047388	Atmin	327.311	3.78053	0.110353
ENSMUSG00000029591	Ung	1913.89	-1.42948	0.110692
ENSMUSG00000110079		23.1217	5.24576	0.110692
ENSMUSG00000034329	Brip1	321.859	5.28697	0.110836
ENSMUSG00000096768	Erdr1	385.289	2.44126	0.110836
ENSMUSG00000097760	6030442K20Rik	38.2187	7.66548	0.11087
ENSMUSG00000020340	Cyfip2	2863.84	1.86049	0.110963
ENSMUSG00000046201	Scaf8	917.578	2.19636	0.110963
ENSMUSG00000031323	Dmrtc1a	69.2872	8.91854	0.111037
ENSMUSG00000086750		37.901	4.91853	0.111093
ENSMUSG00000040253	Gbp7	5222.74	3.21342	0.111138
ENSMUSG00000063077	Kif1b	416.951	2.60031	0.111138
ENSMUSG00000020817	Rabep1	1114.41	2.05755	0.111239
ENSMUSG00000110185	Igip	91.2705	5.13503	0.111304
ENSMUSG00000085280		26.8423	7.64533	0.1118
ENSMUSG00000028207	Asph	3310.18	1.2739	0.111829
ENSMUSG00000074865	Zfp934	225.071	4.33454	0.111829
ENSMUSG00000031555	Adam9	600.543	2.90101	0.111892
ENSMUSG00000004677	Myo9b	135.884	4.7595	0.112004
ENSMUSG00000023826	Prkn	184.769	5.48467	0.112466
ENSMUSG00000113326		243.037	5.24199	0.112466
ENSMUSG00000097119	B230354K17Rik	245.889	5.33531	0.112967
ENSMUSG00000010608	Rbm25	4493.37	2.47422	0.113012
ENSMUSG00000040183	Ankrd6	32.4746	7.98155	0.113077
ENSMUSG00000106320		61.8303	6.58302	0.113077
ENSMUSG00000113250		72.062	5.77209	0.113379
ENSMUSG00000026803	Ttf1	861.848	3.71505	0.113421
ENSMUSG00000011257	Pabpc4	740.877	1.54961	0.113588
ENSMUSG00000116836		22.4062	7.51023	0.11388
ENSMUSG00000022180	Slc7a8	320.791	4.69622	0.114018
ENSMUSG00000050410	Tcf19	159.105	4.83587	0.114018
ENSMUSG00000115314		30.9202	6.34982	0.114018
ENSMUSG00000074813	Morrbid	70.38	5.36818	0.114196
ENSMUSG00000056919	Cep162	323.486	4.60902	0.114222
ENSMUSG00000031565	Fgfr1	363.797	4.2616	0.114258
ENSMUSG00000024778	Fas	177.528	4.89207	0.114408
ENSMUSG00000078942	Naip6	124.289	4.24331	0.114835
ENSMUSG00000025588	Nat1	70.2176	7.21292	0.115193
ENSMUSG00000116827		24.6999	7.65835	0.115217
ENSMUSG00000029211	Gabra4	242.76	5.97007	0.116144
ENSMUSG00000106678		23.6997	6.79725	0.116144
ENSMUSG00000002885	Adgre5	496.486	3.82957	0.116145
ENSMUSG00000009640	Dmap1	838.562	1.65678	0.116145
ENSMUSG00000018924	Alox15	42.421	5.9299	0.116145
ENSMUSG00000090761		14.4181	5.71842	0.116145
ENSMUSG00000094942	Gm3604	123.529	6.94412	0.116145
ENSMUSG00000084846		33.1618	4.34365	0.116343
ENSMUSG00000117380		179.718	3.96256	0.116377
ENSMUSG00000062949	Atp11c	511.886	4.95453	0.116731
ENSMUSG00000032280	Tle3	298.239	3.60385	0.117194
ENSMUSG00000079363	Gbp4	1139.98	4.63811	0.117574
ENSMUSG00000038473	Nos1ap	165.544	5.5487	0.117926
ENSMUSG00000026211	Obsl1	107.948	5.37686	0.118256
ENSMUSG00000032504	Pdcd6ip	3046.44	1.43926	0.118256
ENSMUSG00000040613	Apobec1	734.726	2.64005	0.118394
ENSMUSG00000064147	Rab44	168.124	3.72804	0.118394
ENSMUSG00000119862	Gm25328	13.607	6.75589	0.118424
ENSMUSG00000097832		83.7821	5.58338	0.11899
ENSMUSG00000063804	Lin28b	22.4287	7.51537	0.119174
ENSMUSG00000034731	Dgkh	102.694	6.16728	0.119358
ENSMUSG00000040220	Gas8	387.696	5.11218	0.119358
ENSMUSG00000082163	Gm14276	26.3157	6.59723	0.119358
ENSMUSG00000050973	Gdpgp1	595.398	4.02934	0.120066
ENSMUSG00000024085	Man2a1	258.267	3.32244	0.120302
ENSMUSG00000027365	Trpm7	1328.18	2.45129	0.120302
ENSMUSG00000042349	Ikbke	286.425	4.62961	0.120302
ENSMUSG00000116665	E130310I04Rik	12.1258	6.23872	0.120704
ENSMUSG00000085875		129.668	5.02937	0.121054
ENSMUSG00000086825		22.7372	7.43328	0.121054
ENSMUSG00000003865	Gys1	133.51	4.33673	0.121875
ENSMUSG00000025314	Ptprj	661.871	2.71524	0.122037
ENSMUSG00000020900	Myh10	156.282	5.70194	0.122358
ENSMUSG00000029098	Acox3	504.816	3.91037	0.122358
ENSMUSG00000114812		10.7816	6.43535	0.122358
ENSMUSG00000086554	9530034E10Rik	22.3308	7.51122	0.123279
ENSMUSG00000087598	Zfp111	421.977	4.57197	0.123279
ENSMUSG00000015316	Slamf1	2020.21	2.30988	0.123367
ENSMUSG00000111212		77.1605	4.98251	0.12346
ENSMUSG00000026098	Pms1	885.545	4.10027	0.123485
ENSMUSG00000037750	Fam222b	714.623	3.48019	0.123519
ENSMUSG00000024293	Esco1	1365.12	3.10509	0.123962
ENSMUSG00000085169	Gm10785	12.133	5.93519	0.123962
ENSMUSG00000095403	Gm21092	87.6013	2.59153	0.124238
ENSMUSG00000108327		23.6115	7.50784	0.124238
ENSMUSG00000032041	Tirap	171.606	4.62564	0.12425
ENSMUSG00000032372	Plscr2	3307.36	2.26635	0.124576
ENSMUSG00000103800	Pcdha8	31.7273	7.99301	0.124701
ENSMUSG00000036208	Nepro	90.158	4.85326	0.125264
ENSMUSG00000091587		20.9589	7.41878	0.125264
ENSMUSG00000075590	Nrbp2	20.8923	6.64537	0.125355
ENSMUSG00000055538	Zcchc24	50.4146	7.75233	0.125962
ENSMUSG00000022283	Pabpc1	27763.3	1.48085	0.126162
ENSMUSG00000107932		231.825	4.28367	0.126247
ENSMUSG00000046753	Ccdc66	374.457	5.38518	0.126345
ENSMUSG00000078496	Zfp982	123.776	4.08429	0.127049
ENSMUSG00000005089	Slc1a2	18.8409	5.85837	0.127452
ENSMUSG00000020592	Sdc1	305.804	-6.33613	0.127452
ENSMUSG00000049404	Rarres1	24.9316	7.63234	0.127452
ENSMUSG00000038576	Susd4	24.5421	7.43314	0.127466
ENSMUSG00000085196	Gm14963	34.5404	5.43374	0.128162
ENSMUSG00000028970	Abcb1b	821.917	3.07465	0.128386
ENSMUSG00000036825	Ssx2ip	280.976	5.93081	0.128452
ENSMUSG00000055198	Gm12830	22.1218	7.31547	0.128452
ENSMUSG00000117429		24.6118	7.56882	0.128452
ENSMUSG00000074785	Plxnc1	2942.19	3.74136	0.128714
ENSMUSG00000028854	Slc9a1	43.3358	6.01949	0.129144
ENSMUSG00000039908	Slc26a11	35.7714	6.77014	0.129538
ENSMUSG00000084592	Mir1898	22.0135	5.22795	0.12979
ENSMUSG00000029516	Cit	208.565	3.21287	0.13023
ENSMUSG00000073664	Nbeal1	407.871	4.28719	0.130403
ENSMUSG00000001300	Efnb2	63.5424	7.65178	0.130863
ENSMUSG00000022952	Runx1	4551.14	1.22404	0.130863
ENSMUSG00000029402	Snrnp35	207.603	3.74497	0.130863
ENSMUSG00000047534	Mis18bp1	312.67	4.60364	0.131464
ENSMUSG00000021994	Wnt5a	12.3734	6.58725	0.131538
ENSMUSG00000015340	Cybb	18.8983	5.93594	0.131754
ENSMUSG00000014837	4931428F04Rik	28.9353	6.96423	0.131761
ENSMUSG00000024423	Impact	2993.38	1.52551	0.131761
ENSMUSG00000043432	Leng9	251.14	5.22029	0.132251
ENSMUSG00000084917		68.4381	5.03464	0.132251
ENSMUSG00000064125	Prr36	23.6934	7.52753	0.132363
ENSMUSG00000004562	Arhgef40	353.801	4.47295	0.132534
ENSMUSG00000025531	Chm	806.435	4.08161	0.132534
ENSMUSG00000002221	Paxip1	307.806	5.31852	0.132564
ENSMUSG00000031403	Dkc1	4189.38	2.66399	0.132584
ENSMUSG00000066571	Garre1	396.465	3.77425	0.132994
ENSMUSG00000106186		23.6435	6.7575	0.132994
ENSMUSG00000032028	Nxpe2	409.417	4.75811	0.133076
ENSMUSG00000108910		25.651	7.31922	0.133076
ENSMUSG00000038872	Zfhx3	756.638	1.93358	0.133581
ENSMUSG00000053310	Nrgn	545.584	1.76293	0.133581
ENSMUSG00000058301	Upf1	339.943	2.55064	0.134202
ENSMUSG00000043833	2900005J15Rik	253.084	3.17508	0.134971
ENSMUSG00000105395		15.7588	6.70281	0.134971
ENSMUSG00000024843	Chka	631.632	4.07489	0.134982
ENSMUSG00000025949	Pikfyve	516.405	3.38292	0.135317
ENSMUSG00000041556	Fbxo2	58.4345	8.58445	0.135357
ENSMUSG00000041417	Pik3r1	7444.52	1.33077	0.135413
ENSMUSG00000084350		81.8734	4.31746	0.135881
ENSMUSG00000042211	Fbxo38	2250.11	0.977082	0.136063
ENSMUSG00000038762	Abcf1	2124.86	1.90437	0.136617
ENSMUSG00000009621	Vav2	51.712	5.80863	0.136863
ENSMUSG00000026943	Lcn12	33.4712	7.70345	0.136957
ENSMUSG00000039099	Wdr93	16.9987	6.91729	0.137015
ENSMUSG00000011263	Exoc3l2	509.714	2.33181	0.137067
ENSMUSG00000024474	Ik	3176.66	2.00152	0.137527
ENSMUSG00000033590	Myo5c	486.281	4.39202	0.137527
ENSMUSG00000049313	Sorl1	33.1354	4.89832	0.137527
ENSMUSG00000034573	Ptpn13	49.0768	8.16414	0.137672
ENSMUSG00000015476	Prrt1	13.3035	6.72892	0.137977
ENSMUSG00000020137	Thap2	484.255	3.68809	0.138225
ENSMUSG00000034903	Cobll1	562.578	3.81348	0.138225
ENSMUSG00000082684	Gm12774	42.8873	5.79685	0.138512
ENSMUSG00000020380	Rad50	1878.88	3.27108	0.139139
ENSMUSG00000097827		28.9008	7.72728	0.140054
ENSMUSG00000034401	Spata6	508.03	3.77094	0.140054
ENSMUSG00000073436	Eme2	28.7534	6.75944	0.140054
ENSMUSG00000039218	Srrm2	2752.9	2.30988	0.1406
ENSMUSG00000006705	Pknox1	727.75	2.76291	0.140851
ENSMUSG00000025815	Dhtkd1	61.5731	8.52274	0.140851
ENSMUSG00000029250	Polr2b	4181.52	1.32396	0.140851
ENSMUSG00000034007	Scaper	543.637	4.57116	0.140851
ENSMUSG00000039676	Capsl	340.947	3.56919	0.140851
ENSMUSG00000047881	Rell1	212.734	4.45401	0.140851
ENSMUSG00000049115	Agtr1a	534.673	4.78369	0.140851
ENSMUSG00000102559		27.1907	7.77056	0.140851
ENSMUSG00000102923		18.0664	7.2091	0.141012
ENSMUSG00000020311	Erlec1	839.421	2.38703	0.141047
ENSMUSG00000032178	Ilf3	6816.78	1.28804	0.141104
ENSMUSG00000102664		164.379	4.89654	0.141104
ENSMUSG00000038648	Creb3l2	694.326	4.93293	0.141307
ENSMUSG00000090235	Gm16244	55.3596	7.00533	0.141374
ENSMUSG00000033420	Antxr1	34.496	4.72259	0.141539
ENSMUSG00000027790	Sis	68.8417	5.90866	0.14168
ENSMUSG00000042564	Fam227a	18.4215	5.31865	0.141882
ENSMUSG00000104114		174.766	5.53844	0.142066
ENSMUSG00000057637	Prdm2	188.918	4.38803	0.143415
ENSMUSG00000105504	Gbp5	365.895	4.17617	0.143619
ENSMUSG00000000804	Usp32	436.595	4.19868	0.143886
ENSMUSG00000090081		17.9525	7.19562	0.144089
ENSMUSG00000114501		229.608	5.08575	0.144362
ENSMUSG00000024045	Akap8	3639.58	1.92529	0.144419
ENSMUSG00000063838	Cdc42ep5	159.485	4.17728	0.144419
ENSMUSG00000023118	Sympk	173.882	3.80217	0.144783
ENSMUSG00000026663	Atf6	372.574	3.55483	0.144783
ENSMUSG00000029471	Camkk2	568.997	2.98734	0.144783
ENSMUSG00000049811	Fam161a	66.4195	5.1607	0.144783
ENSMUSG00000020467	Efemp1	24.0311	7.35942	0.1454
ENSMUSG00000037608	Bclaf1	6862.52	2.15531	0.1454
ENSMUSG00000022469	Rapgef3	140.942	5.57047	0.145516
ENSMUSG00000039298	Cdk5rap2	506.73	3.10026	0.145916
ENSMUSG00000020228	Helb	687.587	1.97091	0.146094
ENSMUSG00000113072		15.1667	4.43497	0.146094
ENSMUSG00000113341		65.839	-4.39212	0.146094
ENSMUSG00000102594		49.5381	5.52636	0.14679
ENSMUSG00000105378		27.2807	7.16314	0.14679
ENSMUSG00000039713	Plekhg5	39.5505	6.89437	0.147413
ENSMUSG00000037773	Pced1a	403.141	4.71618	0.147614
ENSMUSG00000051341	Zfp52	704.704	3.63381	0.147865
ENSMUSG00000062627	Mysm1	4711.09	1.90936	0.148444
ENSMUSG00000048368	Omd	23.5705	7.12	0.148727
ENSMUSG00000057691	Zfp746	223.668	3.61741	0.148727
ENSMUSG00000085666		32.6457	5.24264	0.148727
ENSMUSG00000095041		4350.3	1.86685	0.148998
ENSMUSG00000001700	Gramd3	168.579	3.13534	0.149591
ENSMUSG00000022436	Sh3bp1	93.6936	4.73834	0.149591
ENSMUSG00000028402	Mpdz	408.085	3.55485	0.149591
ENSMUSG00000039055	Eme1	125.871	5.78262	0.149591
ENSMUSG00000041301	Cftr	34.3002	7.56245	0.149591
ENSMUSG00000029032	Arhgef16	56.7359	8.40891	0.150123
ENSMUSG00000038658	Ric1	214.262	3.01862	0.150123
ENSMUSG00000026572	Tbx19	44.5199	8.40183	0.15092
ENSMUSG00000078117		81.2551	7.97327	0.151077
ENSMUSG00000092277		92.211	4.67309	0.151077
ENSMUSG00000018750	Zbtb4	379.939	4.68486	0.151268
ENSMUSG00000103979		14.3633	-3.30267	0.151268
ENSMUSG00000113349		42.0496	8.39431	0.151391
ENSMUSG00000037697	Ddhd1	176.934	3.34223	0.151833
ENSMUSG00000050592	Fam78a	37.4041	6.85991	0.151833
ENSMUSG00000086602		241.243	5.07929	0.151872
ENSMUSG00000015597	Zfp318	248.872	3.71002	0.15188
ENSMUSG00000105981		23.6187	7.59341	0.15195
ENSMUSG00000020677	Ddx52	1715.46	1.50847	0.152507
ENSMUSG00000034459	Ifit1	706.691	5.06849	0.152507
ENSMUSG00000035666	Gtf3c4	386.454	4.26499	0.152507
ENSMUSG00000030498	Gas2	104.265	5.10748	0.152803
ENSMUSG00000028541	B4galt2	26.9554	7.61294	0.152993
ENSMUSG00000019960	Dusp6	3516.5	-1.39422	0.153091
ENSMUSG00000020109	Dnajb12	238.038	4.32513	0.153224
ENSMUSG00000030533	Unc45a	615.978	3.48669	0.153224
ENSMUSG00000104350		38.9671	6.73822	0.15343
ENSMUSG00000008348	Ubc	1682.11	1.61077	0.154902
ENSMUSG00000040350	Trim7	57.4729	5.5988	0.154902
ENSMUSG00000073805	Insyn2a	137.417	5.51789	0.154902
ENSMUSG00002076601	Scarna13	16.384	6.56832	0.155231
ENSMUSG00000097039	Pvt1	29.0419	7.47824	0.155904
ENSMUSG00000062232	Rapgef2	189.371	3.17001	0.156554
ENSMUSG00000077526	Gm25379	16.9011	7.09355	0.156559
ENSMUSG00000045039	Megf8	195.896	4.06086	0.156606
ENSMUSG00000034382	AI661453	38.1015	4.85752	0.156627
ENSMUSG00000006191	Cdkal1	686.655	2.11042	0.156832
ENSMUSG00000044229	Nxpe4	35.867	6.14962	0.156942
ENSMUSG00000053175	Bcl3	229.405	3.77191	0.156942
ENSMUSG00000097271		26.6889	7.57684	0.157867
ENSMUSG00000025421	Hdhd2	226.45	2.40876	0.158016
ENSMUSG00000059939	9430015G10Rik	229.278	4.38127	0.158016
ENSMUSG00000029238	Clock	519.853	3.5174	0.158063
ENSMUSG00000032402	Smad3	731.343	2.65415	0.158063
ENSMUSG00000032443	Zcwpw2	18.9411	7.27461	0.158398
ENSMUSG00000026875	Traf1	508.22	3.22457	0.15851
ENSMUSG00000029624	Ptcd1	331.138	4.16613	0.159307
ENSMUSG00000040820	Hlcs	158.256	4.31207	0.159545
ENSMUSG00000047369	Dnah14	28.9975	7.38953	0.159658
ENSMUSG00000083796		93.2638	5.34928	0.159658
ENSMUSG00000003810	Mast2	221.023	5.07751	0.159701
ENSMUSG00000044265	Olfm5	58.1908	6.44808	0.160113
ENSMUSG00000035021	Baz1a	424.275	4.18503	0.160838
ENSMUSG00000032267	Usp28	369.945	4.19117	0.161108
ENSMUSG00000073643	Wdfy1	598.34	3.05775	0.161108
ENSMUSG00000036106	Prr5	72.4405	5.67131	0.161206
ENSMUSG00000040701	Ap1g2	583.579	3.09221	0.161206
ENSMUSG00000061414	Cracr2a	314.038	4.73853	0.16129
ENSMUSG00000040009	Gnaz	210.062	4.71501	0.161551
ENSMUSG00000037685	Atp8a1	2078.33	2.11924	0.161732
ENSMUSG00000001948	Spa17	128.413	2.72555	0.16219
ENSMUSG00000040414	Slc25a28	130.92	3.14919	0.16219
ENSMUSG00000049739	Zfp646	208.765	5.20065	0.16219
ENSMUSG00000048445	Ccdc57	195.875	5.32824	0.16284
ENSMUSG00000026255	Efhd1	79.1269	7.38265	0.162919
ENSMUSG00000025006	Sorbs1	880.287	3.36824	0.163958
ENSMUSG00000055560	Zfp459	11.6573	6.49826	0.163958
ENSMUSG00000107756		87.304	5.38241	0.165672
ENSMUSG00000063870	Chd4	3398.21	2.05822	0.165948
ENSMUSG00000036940	Kdm1a	665.883	2.73819	0.166192
ENSMUSG00000032308	Ulk3	247.953	5.50233	0.16626
ENSMUSG00000105107		14.8733	5.11095	0.16626
ENSMUSG00000022201	Zfr	5156.34	2.11789	0.166264
ENSMUSG00000073739	Gm16287	112.518	5.48095	0.166328
ENSMUSG00000033306	Lpp	2260.88	3.32821	0.166432
ENSMUSG00000043003	Rasef	36.9524	8.23203	0.166432
ENSMUSG00000044950	Pwwp2a	325.819	4.32259	0.166432
ENSMUSG00000106291		11.5089	6.5075	0.166432
ENSMUSG00000108660	Gm21284	36.8137	8.23158	0.166432
ENSMUSG00000078485	Plekhn1	38.5469	7.45049	0.166631
ENSMUSG00000085246		18.313	7.21772	0.166964
ENSMUSG00000024054	Smchd1	1786.32	1.9635	0.167109
ENSMUSG00000029828	4921507P07Rik	159.806	4.09766	0.167602
ENSMUSG00000082093		15.9922	7.01787	0.168143
ENSMUSG00000090120		31.8056	7.4054	0.168409
ENSMUSG00000037216	Lipt1	264.919	4.72482	0.168634
ENSMUSG00000045482	Trrap	1074.35	2.25907	0.168634
ENSMUSG00000023977	Ubr2	745.154	3.2335	0.169269
ENSMUSG00000078813	Leng1	301.654	3.63978	0.169404
ENSMUSG00000025857	Dnaaf5	95.3302	4.85873	0.169464
ENSMUSG00000027276	Jag1	42.2288	5.20465	0.169782
ENSMUSG00000030708	Dnajb13	44.4877	7.05621	0.169782
ENSMUSG00000108520		202.66	5.55581	0.169782
ENSMUSG00000053693	Mast1	39.824	6.69997	0.170078
ENSMUSG00000046808	Atp10d	1636.62	2.02527	0.170745
ENSMUSG00000025049	Taf5	66.2456	5.52436	0.17076
ENSMUSG00000032839	Trpc1	36.1504	5.64843	0.171218
ENSMUSG00000042426	Dhx29	643.102	4.41554	0.17131
ENSMUSG00000037262	Kin	593.825	1.56246	0.171735
ENSMUSG00000018501	Ncor1	2150.69	1.94056	0.171871
ENSMUSG00000026819	Slc25a25	125.234	5.81982	0.171871
ENSMUSG00000028874	Fgr	283.761	3.95292	0.171871
ENSMUSG00000041220	Elovl6	764.651	3.51715	0.172256
ENSMUSG00000085148	Mir22hg	42.2005	8.1715	0.172256
ENSMUSG00000034471	Caskin2	131.395	5.52359	0.172432
ENSMUSG00000085929		18.9389	7.27094	0.172847
ENSMUSG00000018548	Trim37	1807.45	1.97203	0.172898
ENSMUSG00000017288	Vps53	830.73	3.2608	0.172907
ENSMUSG00000035890	Rnf126	227.208	3.51367	0.17325
ENSMUSG00000022141	Nipbl	2650.33	3.66602	0.173373
ENSMUSG00000101264		25.7249	6.41558	0.173389
ENSMUSG00000026854	Usp20	472.329	4.58851	0.173491
ENSMUSG00000028906	Epb41	2101.86	2.74792	0.173491
ENSMUSG00000105936		48.417	4.71261	0.173491
ENSMUSG00000016487	Ppfibp1	465.247	4.08656	0.173699
ENSMUSG00000028011	Tdo2	57.4093	8.15203	0.173699
ENSMUSG00000029623	Pdap1	967.898	1.91957	0.173699
ENSMUSG00000020689	Itgb3	2247.97	1.695	0.174257
ENSMUSG00000022098	Bmp1	142.951	5.30551	0.174271
ENSMUSG00000026544	Dusp23	776.151	2.63575	0.174271
ENSMUSG00000038056	Kmt2c	1584.39	2.06576	0.174271
ENSMUSG00000056763	Cspp1	1115.05	1.99884	0.175222
ENSMUSG00000063550	Nup98	1414.21	1.73984	0.175222
ENSMUSG00000063605	Ccdc102a	20.6065	7.39693	0.175222
ENSMUSG00000113894		21.8367	7.08792	0.175883
ENSMUSG00000085192		44.6618	4.45569	0.176352
ENSMUSG00000033900	Map9	144.555	4.90849	0.176512
ENSMUSG00000038305	Spats2l	109.19	6.27291	0.176965
ENSMUSG00000117679	Apbb3	200.907	4.54878	0.177018
ENSMUSG00000038213	Tapbpl	1667.51	1.99459	0.177877
ENSMUSG00000039148	Sart1	405.186	5.00704	0.177877
ENSMUSG00000044566	Cage1	159.995	4.87851	0.177877
ENSMUSG00000047603	Zfp235	312.922	4.11475	0.177877
ENSMUSG00000002324	Rec8	889.249	2.1809	0.177937
ENSMUSG00000026922	Agpat2	1046.52	-1.58985	0.177937
ENSMUSG00000107468		43.7654	4.57741	0.177937
ENSMUSG00000024974	Smc3	3258.87	2.18786	0.178282
ENSMUSG00000028741	Mrto4	1945.82	-1.05447	0.17924
ENSMUSG00000114014		12.9336	6.47947	0.17976
ENSMUSG00000033653	Vps8	548.359	4.89272	0.179953
ENSMUSG00000107286		154.868	3.88708	0.179953
ENSMUSG00000105868		37.3546	5.57039	0.180147
ENSMUSG00000021414	Fam217a	39.249	8.0867	0.180238
ENSMUSG00000025855	Prkar1b	22.4198	7.01076	0.180238
ENSMUSG00000001542	Ell2	487.158	4.40146	0.18075
ENSMUSG00000030782	Tgfb1i1	97.8064	4.53126	0.18075
ENSMUSG00000034422	Parp14	649.058	3.67557	0.18075
ENSMUSG00000026925	Inpp5e	467.643	3.77193	0.180791
ENSMUSG00000071855	Ccdc112	423.662	3.0413	0.18087
ENSMUSG00000024909	Efemp2	67.6666	5.77599	0.181394
ENSMUSG00000087289	4933424M12Rik	32.9819	8.0727	0.181563
ENSMUSG00000078190	Dnm3os	45.7689	6.22644	0.181731
ENSMUSG00000053477	Tcf4	3482.83	1.74381	0.182191
ENSMUSG00000117084		101.811	4.18375	0.182191
ENSMUSG00000028799	Zfp362	136.578	4.32883	0.182481
ENSMUSG00000097858		36.7222	7.94	0.182767
ENSMUSG00000040560	Wdr7	279.668	5.50853	0.183828
ENSMUSG00000110419		25.9445	6.52422	0.18473
ENSMUSG00000009733	Tfcp2	451.649	2.98455	0.18476
ENSMUSG00000049526	Tmem202	47.1386	8.03864	0.185698
ENSMUSG00000020422	Tns3	259.108	3.25212	0.185984
ENSMUSG00000029769	Ccdc136	49.0457	7.99226	0.185984
ENSMUSG00000090093		20.8754	5.67884	0.185984
ENSMUSG00000093979	Gm2237	16.9175	7.11201	0.186487
ENSMUSG00000044795	Cyb5d1	259.595	4.26705	0.18669
ENSMUSG00000048707	Tprn	145.97	4.09738	0.18669
ENSMUSG00000107524		20.2166	7.27306	0.18669
ENSMUSG00000068105	Tnfrsf13c	510.357	-3.49783	0.187355
ENSMUSG00000020780	Srp68	2322.22	1.37273	0.188321
ENSMUSG00000053347	Zfp943	667.714	3.86473	0.188596
ENSMUSG00000006784	Odad4	9.64335	4.69119	0.190058
ENSMUSG00000086826		11.1427	6.30649	0.190058
ENSMUSG00000089679	Gm16299	18.2186	7.2123	0.190058
ENSMUSG00000107086		16.9391	7.11132	0.190058
ENSMUSG00000103940		145.804	4.00945	0.190268
ENSMUSG00000005871	Apc	377.658	3.25298	0.190497
ENSMUSG00000083340		16.9667	7.11761	0.190497
ENSMUSG00000091784		37.9839	6.1287	0.190497
ENSMUSG00000034951	Cog7	941.218	1.83625	0.190766
ENSMUSG00000104094		46.605	7.43238	0.190766
ENSMUSG00000023092	Fhl1	2752.12	1.84416	0.190933
ENSMUSG00000028842	Ago3	610.126	2.65582	0.190933
ENSMUSG00000051457	Spn	2296.67	1.64072	0.190933
ENSMUSG00000104704		38.1208	7.98826	0.190933
ENSMUSG00000061533	Cep128	570.358	3.19552	0.190968
ENSMUSG00000085771		31.7632	7.98031	0.191768
ENSMUSG00000020124	Usp15	4571.18	1.76919	0.192421
ENSMUSG00000029729	Zkscan1	1381.81	1.86683	0.192421
ENSMUSG00000038344	Txlng	672.407	2.68303	0.193118
ENSMUSG00000043962	Thrap3	4195.69	2.02185	0.193606
ENSMUSG00000031822	Gse1	123.535	4.30815	0.193678
ENSMUSG00000002603	Tgfb1	95.3716	3.59493	0.194751
ENSMUSG00000048234	Rnf149	58.6468	5.65071	0.194806
ENSMUSG00000083885		57.8018	5.02083	0.195981
ENSMUSG00000024942	Capn1	22.4607	5.63913	0.196163
ENSMUSG00000086612		17.0557	7.12454	0.196163
ENSMUSG00000074582	Arfgef2	177.789	3.80456	0.197173
ENSMUSG00000041939	Mvk	189.613	4.82113	0.197238
ENSMUSG00000096974		29.178	3.37222	0.197637
ENSMUSG00000045664	Cdc42ep2	84.309	-6.32147	0.197942
ENSMUSG00000087203	Gm13986	46.5707	6.39459	0.198992
ENSMUSG00000058258	Idi1	1015.63	-1.64027	0.199398
ENSMUSG00000104671		17.9677	6.45346	0.199398
ENSMUSG00000020889	Nr1d1	366.27	4.76572	0.200056
ENSMUSG00000063810	Alms1	256.857	4.70574	0.200593
ENSMUSG00000031534	Smim19	307.353	2.32739	0.200598
ENSMUSG00000038990	Cables2	69.2621	4.64861	0.200598
ENSMUSG00000039903	Eva1c	10.2019	4.30075	0.201042
ENSMUSG00000015377	Dennd6b	33.8376	7.90301	0.201381
ENSMUSG00000087578		45.2511	5.21718	0.201828
ENSMUSG00000046138	9930021J03Rik	178.502	4.89556	0.201833
ENSMUSG00000024897	Apba1	163.548	4.64682	0.201869
ENSMUSG00000026490	Cdc42bpa	1363.88	3.24465	0.201869
ENSMUSG00000028825	Rhd	18.6859	7.18629	0.201869
ENSMUSG00000104786		14.264	6.08619	0.201869
ENSMUSG00000016624	Phf21b	18.5312	7.21237	0.202029
ENSMUSG00000097785	B230217O12Rik	69.8633	4.45895	0.2026
ENSMUSG00000001020	S100a4	24.4692	2.65846	0.202662
ENSMUSG00000015619	Gata3	2388.07	1.50656	0.203749
ENSMUSG00000023944	Hsp90ab1	37171.6	1.4053	0.203749
ENSMUSG00000030213	Atf7ip	5440.11	1.44209	0.203749
ENSMUSG00000033208	S100b	26.6296	7.05252	0.203749
ENSMUSG00000035203	Epn1	180.74	3.96386	0.203749
ENSMUSG00000038007	Acer2	569.862	2.94333	0.203749
ENSMUSG00000067341	H2-Eb2	28.8212	7.87903	0.203749
ENSMUSG00000106227		11.0841	6.43407	0.203749
ENSMUSG00000109093	Gm39079	28.8636	7.87561	0.203749
ENSMUSG00000041720	Pi4ka	507.268	4.58039	0.203849
ENSMUSG00000005102	Eif2ak4	450.109	3.60339	0.204102
ENSMUSG00000005198	Polr2a	1503.39	1.84878	0.204191
ENSMUSG00000091438		9.12589	6.0553	0.204191
ENSMUSG00000078444	Gm10941	20.813	6.96695	0.205267
ENSMUSG00000042498	Radx	118.687	-5.15661	0.205517
ENSMUSG00000062861	Zfp28	271.798	5.40238	0.205517
ENSMUSG00000031802	Phxr4	33.7221	7.7554	0.206078
ENSMUSG00000022853	Ehhadh	14.0417	6.83187	0.206844
ENSMUSG00000082286		104.068	2.68983	0.206844
ENSMUSG00000037280	Galnt6	2484.79	2.03906	0.206863
ENSMUSG00000033209	Ttc28	157.025	3.94353	0.207118
ENSMUSG00000056411	Gm12500	20.0215	4.1827	0.207897
ENSMUSG00000014195	Dnajc7	3008.21	1.38914	0.208464
ENSMUSG00000027713	1810062G17Rik	22.5783	7.10783	0.208464
ENSMUSG00000023972	Ptk7	273.837	4.59864	0.208663
ENSMUSG00000030337	Vamp1	111.364	4.33028	0.208663
ENSMUSG00000040978	Gm11992	32.0583	7.83444	0.208663
ENSMUSG00000042613	Pbxip1	576.926	3.35419	0.208663
ENSMUSG00000106093		38.262	4.25559	0.208663
ENSMUSG00000031860	Pbx4	193.972	4.59935	0.208933
ENSMUSG00000106980		19.0235	7.12196	0.208933
ENSMUSG00000027309	Dnaaf9	356.398	3.99024	0.209076
ENSMUSG00000031644	Nek1	972.657	2.76561	0.209076
ENSMUSG00000051537	Gm5124	124.588	5.52281	0.209076
ENSMUSG00000086742	Gm16201	46.9782	4.91324	0.209435
ENSMUSG00000103000		28.0843	7.8207	0.209678
ENSMUSG00000093765		21.2998	7.24696	0.211011
ENSMUSG00000039782	Cpeb2	96.837	3.58239	0.211134
ENSMUSG00000045349	Sh2d5	793.374	-1.70283	0.211205
ENSMUSG00000116615	4930548J01Rik	27.5449	7.80865	0.211205
ENSMUSG00000034462	Pkd2	277.815	3.50667	0.211324
ENSMUSG00000085250		17.4708	7.12175	0.21143
ENSMUSG00000034587	8430429K09Rik	198.293	3.20277	0.212554
ENSMUSG00000046410	Kcnk6	27.9572	7.79728	0.212554
ENSMUSG00000109812		51.0325	3.8161	0.212554
ENSMUSG00000031392	Irak1	1219.47	1.99413	0.212761
ENSMUSG00000080738	Mup-ps22	17.5802	7.14511	0.212822
ENSMUSG00000039781	Cep131	94.1992	6.13245	0.213046
ENSMUSG00000025558	Dock9	394.418	2.52753	0.213782
ENSMUSG00000001229	Dpp9	292.403	3.33059	0.214601
ENSMUSG00000012609	Ttll5	291.309	2.88664	0.215065
ENSMUSG00000026870	Cutal	16.5722	7.03117	0.215783
ENSMUSG00000032827	Ppp1r9a	1108.9	1.88691	0.216941
ENSMUSG00000037012	Hk1	3146.71	2.20339	0.217013
ENSMUSG00000040396	Abhd13	214.257	5.46598	0.217579
ENSMUSG00000028649	Macf1	1336.27	2.82983	0.217586
ENSMUSG00000015305	Sash1	78.912	3.24614	0.217589
ENSMUSG00000104279		20.4902	6.53268	0.217986
ENSMUSG00000060441	Trim5	249.038	3.83246	0.218033
ENSMUSG00000097048	1600020E01Rik	172.859	3.56841	0.218094
ENSMUSG00000027312	Atrn	252.732	3.63565	0.218213
ENSMUSG00000045983	Eif4g1	1455.02	2.20587	0.218407
ENSMUSG00000001173	Ocrl	869.488	3.27588	0.218781
ENSMUSG00000028189	Ctbs	186.678	5.48606	0.218854
ENSMUSG00000028948	Nol9	576.186	3.00118	0.218871
ENSMUSG00000060657	Marf1	861.938	1.96443	0.218871
ENSMUSG00000049940	Pgrmc2	182.962	3.19708	0.218968
ENSMUSG00000105643		124.218	4.97869	0.218968
ENSMUSG00000070923	Klhl9	9580.39	-1.33306	0.21901
ENSMUSG00000026950	Neb	115.831	4.92251	0.219288
ENSMUSG00000061175	Fnip2	418.67	3.82621	0.219288
ENSMUSG00000026288	Inpp5d	1839.31	1.95989	0.219403
ENSMUSG00000027615	Hps3	746.222	4.14469	0.220142
ENSMUSG00000029373	Pf4	3133.83	-1.3692	0.220142
ENSMUSG00000032407	U2surp	7002.7	1.77582	0.220142
ENSMUSG00000031617	Tmem184c	373.632	5.45145	0.220276
ENSMUSG00000008540	Mgst1	1572.9	-1.84286	0.220436
ENSMUSG00000037509	Arhgef4	50.3562	5.4716	0.220436
ENSMUSG00000020363	Gfpt2	329.441	4.54065	0.220938
ENSMUSG00000107741	Gm2011	113.6	5.03985	0.221022
ENSMUSG00000041431	Ccnb1	2077.96	-1.57177	0.221353
ENSMUSG00000021572	Cep72	113.764	5.10424	0.221424
ENSMUSG00000042784	Muc1	763.622	3.63556	0.221578
ENSMUSG00000104709		64.1813	6.193	0.222098
ENSMUSG00000066440	Zfyve26	234.658	3.70405	0.222169
ENSMUSG00000027774	Gfm1	357.236	4.37367	0.222251
ENSMUSG00000106636		160.561	4.38514	0.222958
ENSMUSG00000027959	Sass6	122.158	3.07914	0.223278
ENSMUSG00000039765	Cc2d2a	235.123	4.4834	0.223278
ENSMUSG00000085028	Slc2a4rg-ps	299.961	4.7778	0.223561
ENSMUSG00000104391		21.7099	6.50377	0.224357
ENSMUSG00000072623	Zfp9	25.5129	7.69178	0.225092
ENSMUSG00000066043	Phactr4	325.849	3.13979	0.225383
ENSMUSG00000032601	Prkar2a	504.566	1.9028	0.225529
ENSMUSG00000035401	Emsy	748.772	3.81759	0.225529
ENSMUSG00000078607	1810010H24Rik	25.9902	7.68582	0.22565
ENSMUSG00000047123	Ticam1	267.358	4.9663	0.226195
ENSMUSG00000029174	Tbc1d1	243.485	5.20839	0.226239
ENSMUSG00000035133	Arhgap5	801.271	3.3851	0.226239
ENSMUSG00000107205		284.805	3.79277	0.226706
ENSMUSG00000027579	Srms	19.6868	7.30724	0.227258
ENSMUSG00000026814	Eng	5107.92	1.59342	0.227703
ENSMUSG00000027966	Col11a1	15.8643	6.7451	0.227703
ENSMUSG00000036273	Lrrk2	194.325	4.79191	0.227703
ENSMUSG00000044501	Zfp758	195.06	4.60171	0.227703
ENSMUSG00000047501	Cldn4	84.0772	-7.33497	0.227703
ENSMUSG00000055319	Sec23ip	634.333	2.5614	0.227703
ENSMUSG00000057836	Xlr3a	27.8119	7.66848	0.227703
ENSMUSG00000040586	Ofd1	189.618	5.10606	0.228263
ENSMUSG00000104292		30.1731	5.87735	0.22835
ENSMUSG00000020029	Nudt4	349.348	3.59206	0.228614
ENSMUSG00000042854	Trp53rkb	622.421	-1.84876	0.22902
ENSMUSG00000087648	E130018N17Rik	30.9002	7.65332	0.229474
ENSMUSG00000022377	Asap1	1199.72	2.38761	0.230037
ENSMUSG00000094410	Zbed6	162.437	3.34416	0.230037
ENSMUSG00000052539	Magi3	46.1945	4.74239	0.230663
ENSMUSG00000025220	Oga	2008.41	1.9864	0.23069
ENSMUSG00000027962	Vcam1	281.766	-4.00108	0.231007
ENSMUSG00000056025	Clca3a1	2860.26	4.61463	0.231007
ENSMUSG00000103472	Pcdhga7	31.9035	7.63476	0.231433
ENSMUSG00000003847	Nfat5	999.718	3.25238	0.231697
ENSMUSG00000027167	Elp4	1637.05	-1.46666	0.231882
ENSMUSG00000000811	Txnrd3	403.938	3.54314	0.232408
ENSMUSG00000020251	Glt8d2	69.9403	5.48089	0.232413
ENSMUSG00000107121	1110006O24Rik	37.7918	7.62831	0.232413
ENSMUSG00000030058	Copg1	3991.92	1.50221	0.232552
ENSMUSG00000097636		111.41	4.18382	0.232552
ENSMUSG00000109044		15.3736	6.84496	0.232567
ENSMUSG00000020954	Strn3	722.219	2.50829	0.232962
ENSMUSG00000040040	Ift88	478.781	4.75525	0.233301
ENSMUSG00000047284	Neurl4	263.992	5.2836	0.233849
ENSMUSG00000032596	Uba7	8541.54	1.025	0.234039
ENSMUSG00000001240	Ramp2	309.592	4.1181	0.235083
ENSMUSG00000043391	2510009E07Rik	147.011	5.55687	0.235083
ENSMUSG00000032083	Apoa1	15.7034	6.84469	0.235454
ENSMUSG00000047090	Tmem198b	71.7501	5.1636	0.235454
ENSMUSG00000085882		171.215	5.11393	0.23633
ENSMUSG00000000732	Icosl	28.559	7.59432	0.236965
ENSMUSG00000005621	Zfp592	291.768	3.83177	0.236965
ENSMUSG00000022565	Plec	1630.89	2.1522	0.236965
ENSMUSG00000024687	Osbp	78.8251	3.74345	0.236965
ENSMUSG00000028233	Tgs1	1440.07	1.90199	0.236965
ENSMUSG00000041164	Zmiz2	456.366	2.95003	0.236965
ENSMUSG00000044149	Nkrf	60.1593	4.2491	0.236965
ENSMUSG00000044452	Zfp507	517.857	4.63891	0.236965
ENSMUSG00000045062	Pcdhb7	25.7598	7.59046	0.236965
ENSMUSG00000085245		59.2695	4.17712	0.236965
ENSMUSG00000096446	Gm8104	26.9131	7.58834	0.236965
ENSMUSG00000097443		201.587	4.49711	0.236965
ENSMUSG00000117575		11.0517	4.82406	0.236965
ENSMUSG00000029004	Kmt2e	3433.43	2.18241	0.237078
ENSMUSG00000111172	Gm39302	23.7677	7.58344	0.237214
ENSMUSG00000066640	Fbxl18	244.831	4.69103	0.237276
ENSMUSG00000043592	Unc5cl	28.7581	5.96052	0.237784
ENSMUSG00000036281	Snapc4	246.812	5.51976	0.237812
ENSMUSG00000019841	Rev3l	413.639	3.99148	0.237874
ENSMUSG00000109640		168.396	4.35371	0.237874
ENSMUSG00000107962		63.5861	3.63648	0.237893
ENSMUSG00000039741	Bahcc1	138.299	3.80603	0.238003
ENSMUSG00000053835	H2-T24	772.491	2.77082	0.238003
ENSMUSG00000105895		28.6782	6.98761	0.238007
ENSMUSG00000033088	Triobp	1126.3	2.83746	0.238266
ENSMUSG00000013846	St3gal1	2576.88	1.82959	0.238931
ENSMUSG00000024269	Tpgs2	638.251	2.86987	0.238982
ENSMUSG00000090115	Usp49	19.3881	6.84428	0.238982
ENSMUSG00000030528	Blm	717.917	4.15078	0.239429
ENSMUSG00000034435	Tmem30b	27.8593	7.5622	0.239429
ENSMUSG00000020941	Map3k14	105.281	4.30737	0.239906
ENSMUSG00000026932	Nacc2	204.666	3.42345	0.239946
ENSMUSG00000036572	Upf3b	672.789	3.57201	0.239996
ENSMUSG00000084803	5830444B04Rik	58.8655	5.44142	0.240298
ENSMUSG00000024276	Zfp397	1925.47	2.00719	0.240569
ENSMUSG00000027831	Veph1	90.0426	6.11777	0.240569
ENSMUSG00000034872	Gipc3	32.4988	6.8335	0.240569
ENSMUSG00000041460	Cacna2d4	80.3532	4.12067	0.241958
ENSMUSG00000026781	Acbd5	1591.52	3.14167	0.242015
ENSMUSG00000029469	Ift81	392.922	2.93831	0.242253
ENSMUSG00000069743	Zfp820	482.469	3.60411	0.242372
ENSMUSG00000033487	Fndc3a	1887.41	1.66994	0.242697
ENSMUSG00000070544	Top1	2692.02	1.4153	0.242747
ENSMUSG00000032547	Ryk	377.433	2.01465	0.243003
ENSMUSG00000105742		108.136	6.03412	0.243043
ENSMUSG00000018920	Cxcl16	123.509	-5.2104	0.243192
ENSMUSG00000022261	Sdc2	1428.18	2.22158	0.243192
ENSMUSG00000030126	Tmcc1	659.701	1.99364	0.243192
ENSMUSG00000038572	Bpifb5	169.454	4.33924	0.243192
ENSMUSG00000050087	Cby3	31.7048	7.52629	0.243192
ENSMUSG00000074136	4930513N10Rik	39.0882	6.91787	0.243192
ENSMUSG00000097626	4921504A21Rik	108.008	4.6418	0.243192
ENSMUSG00000100291	2310069B03Rik	22.6446	7.52507	0.243192
ENSMUSG00000110945		182.345	3.35523	0.243192
ENSMUSG00000086058	Unc45bos	202.682	3.38397	0.243405
ENSMUSG00000000320	Alox12	461.489	-5.08001	0.2446
ENSMUSG00000021552	Gkap1	389.016	3.08795	0.244867
ENSMUSG00000060224	Pyroxd2	31.9372	6.09273	0.245156
ENSMUSG00000039473	Ubn1	781.146	2.05205	0.245677
ENSMUSG00000099137		16.8234	5.96806	0.245984
ENSMUSG00000034685	Fam171a2	32.918	5.05604	0.246054
ENSMUSG00000021069	Pygl	1984.49	2.20537	0.246631
ENSMUSG00000020705	Ddx42	3335.05	1.48761	0.246658
ENSMUSG00000033847	Pla2g4c	29.0571	7.50033	0.246658
ENSMUSG00000003752	Itpkc	15.48	6.60232	0.247422
ENSMUSG00000039982	Dtx4	76.3574	5.77913	0.247422
ENSMUSG00000087633	LOC118568483	55.0219	4.27739	0.247422
ENSMUSG00000020053	Igf1	319.027	-3.44779	0.247566
ENSMUSG00000028967	Errfi1	126.818	-6.20588	0.247566
ENSMUSG00000038949	Cnst	502.528	3.82638	0.247566
ENSMUSG00000041215	Yeats2	447.494	4.05088	0.247566
ENSMUSG00000085763	Smc2os	24.7769	7.48976	0.247566
ENSMUSG00000020541	Tom1l1	1309.41	2.28666	0.247621
ENSMUSG00000036242	Armh4	267.175	4.47755	0.247714
ENSMUSG00000052713	Zfp608	544.869	2.74962	0.24834
ENSMUSG00000100199	Gm20324	23.9049	7.4826	0.248422
ENSMUSG00000085154		23.5451	7.48133	0.248538
ENSMUSG00000048118	Arid4a	863.199	2.80189	0.248552
ENSMUSG00000000296	Tpd52l1	32.4197	7.47436	0.249456
ENSMUSG00000025856	Pdgfa	17.9153	5.91273	0.249456
ENSMUSG00000074284		24.8595	7.47512	0.249456
ENSMUSG00000085125	Gm16070	211.538	4.236	0.249698
ENSMUSG00000027665	Pik3ca	536.036	1.87901	0.250162
ENSMUSG00000031445	Proz	27.3493	7.46886	0.250162
ENSMUSG00000085655		27.4862	4.93396	0.250361
ENSMUSG00000030852	Tacc2	35.4644	4.51297	0.25127
ENSMUSG00000109957		64.1229	3.41693	0.25127
ENSMUSG00000006169	Clint1	1287.34	2.79065	0.251298
ENSMUSG00000028041	Adam15	76.4841	5.1405	0.251298
ENSMUSG00000038095	Sbno1	5291.74	1.61454	0.251298
ENSMUSG00000091558	Gm17227	11.625	5.81146	0.251298
ENSMUSG00000045007	Tubg2	71.6629	4.04167	0.251466
ENSMUSG00000061755	Bod1l	867.177	3.48255	0.25185
ENSMUSG00000032549	Rab6b	272.412	4.40276	0.252255
ENSMUSG00000017466	Timp2	150.16	3.83518	0.252453
ENSMUSG00000118280		13.368	6.63718	0.252746
ENSMUSG00000033594	Spata2l	229.662	4.25136	0.253345
ENSMUSG00000035637	Grhpr	1370.92	-1.28663	0.253345
ENSMUSG00000015222	Map2	27.3886	5.7793	0.253579
ENSMUSG00000028730	Cfap57	27.017	7.43998	0.253579
ENSMUSG00000103495		20.9565	5.30633	0.253647
ENSMUSG00000074121	Ntf5	25.4638	6.87577	0.254836
ENSMUSG00000029370	Rassf6	227.488	4.79814	0.256072
ENSMUSG00000075553	Gm5464	23.4607	7.42276	0.256495
ENSMUSG00000074570	Cass4	22.3652	7.42018	0.256847
ENSMUSG00000009772	Nuak2	462.624	3.38065	0.257428
ENSMUSG00000032410	Xrn1	1163.58	3.07605	0.257428
ENSMUSG00000048027	Rgmb	78.2859	4.80369	0.257428
ENSMUSG00000084978		13.3026	6.68739	0.258538
ENSMUSG00000050192	Eif5a2	354.463	3.76887	0.258887
ENSMUSG00000029177	Cenpa	2013.66	-1.41933	0.259099
ENSMUSG00000109539		18.9861	6.71205	0.259203
ENSMUSG00000044813	Shb	25.8763	7.40153	0.259413
ENSMUSG00000014496	Ankrd28	691.562	2.94743	0.259414
ENSMUSG00000106472		23.3129	6.55899	0.259668
ENSMUSG00000025579	Gaa	2185.29	2.01615	0.25997
ENSMUSG00000027018	Hat1	3562.35	-1.03757	0.25997
ENSMUSG00000031482	Slc25a15	307.88	3.45511	0.260724
ENSMUSG00000033256	Shf	13.2268	6.74702	0.260724
ENSMUSG00000102970		29.7829	5.1738	0.260724
ENSMUSG00000113045		12.8242	6.51604	0.260724
ENSMUSG00000040663	Clcf1	112.838	4.52053	0.261895
ENSMUSG00000041408	Wapl	3094.51	2.05094	0.262402
[truncated: 12,556 more rows]

## Sheet: midage.neg_vs_young.neg
ensembl	gene_ID	baseMean	log2FoldChange	padj		Comparison of Middle-Aged LEPR- HSCs vs Young LEPR- HSCs
ENSMUSG00000021285	Ppp1r13b	528.59	9.00966	2.22985e-28
ENSMUSG00000032719	Sbspon	664.093	9.81965	2.22985e-28
ENSMUSG00000020715	Ern1	567.577	8.74328	3.84798e-28
ENSMUSG00000040054	Baz2a	489.253	8.19229	8.0141e-28
ENSMUSG00000034157	Cipc	752.694	9.38869	8.87613e-28
ENSMUSG00000004698	Hdac9	524.94	8.31065	3.66956e-27
ENSMUSG00000016933	Plcg1	588.358	9.63251	3.89379e-27
ENSMUSG00000036192	Rorb	665.768	9.75088	4.45767e-27
ENSMUSG00000011263	Exoc3l2	397.533	8.17603	4.69476e-27
ENSMUSG00000039831	Arhgap29	744.539	10.7359	6.99433e-27
ENSMUSG00000050192	Eif5a2	307.903	7.023	6.99433e-27
ENSMUSG00000038563	Efl1	494.695	9.10543	1.98858e-26
ENSMUSG00000038828	Tmem214	353.364	8.27424	3.8103e-26
ENSMUSG00000040061	Plcb2	1132.73	9.37303	1.43683e-25
ENSMUSG00000040613	Apobec1	548.786	9.51639	5.64745e-25
ENSMUSG00000018339	Gpx3	1019.39	11.6075	1.01572e-22
ENSMUSG00000034574	Daam1	283.482	11.4303	9.93906e-22
ENSMUSG00000055485	Soga1	334.672	9.07435	1.62809e-21
ENSMUSG00000028134	Ptbp2	541.394	8.93187	2.68774e-21
ENSMUSG00000032261	Sh3bgrl2	297.998	11.115	1.69959e-20
ENSMUSG00000038844	Kif16b	481.563	10.0743	1.69959e-20
ENSMUSG00000057691	Zfp746	342.687	4.94665	3.72137e-20
ENSMUSG00000024960	Plcb3	240.498	8.51577	4.77786e-20
ENSMUSG00000032311	Nrg4	553.37	12.0729	4.77786e-20
ENSMUSG00000034379	Wdr5b	504.371	10.5946	1.0738e-19
ENSMUSG00000100459	Gm5833	394.322	11.8626	7.97339e-19
ENSMUSG00000041842	Fhdc1	289.133	8.95756	1.15057e-18
ENSMUSG00000057777	Mab21l2	223.134	10.7261	1.91416e-18
ENSMUSG00000038252	Ncapd2	658.978	8.63821	2.71093e-18
ENSMUSG00000034848	Ttc21b	427.731	10.5695	3.08817e-18
ENSMUSG00000054051	Ercc6	365.129	11.0055	4.68513e-18
ENSMUSG00000108042		506.488	7.38654	5.38896e-18
ENSMUSG00000035629	Rubcn	295.999	11.4602	6.09078e-18
ENSMUSG00000005986	Ankrd13d	256.392	11.2816	7.01299e-18
ENSMUSG00000037001	Zfp39	301	7.76773	7.01299e-18
ENSMUSG00000031298	Adgrg2	331.987	8.83545	9.98195e-18
ENSMUSG00000027397	Slc20a1	617.255	7.46728	1.3964e-17
ENSMUSG00000020387	Jade2	411.678	11.0656	2.21958e-17
ENSMUSG00000086682	Gm16023	209.173	10.9122	2.21958e-17
ENSMUSG00000026315	Serpinb8	462.126	10.6252	3.4564e-17
ENSMUSG00000031488	Rab11fip1	227.472	11.0545	3.76107e-17
ENSMUSG00000031958	Ldhd	361.776	11.5717	3.91066e-17
ENSMUSG00000074629		337.394	11.6635	3.91066e-17
ENSMUSG00000018001	Cyth3	320.059	9.50841	4.16533e-17
ENSMUSG00000039959	Hip1	286.277	9.44819	8.81067e-17
ENSMUSG00000020546	Stxbp4	2167.73	7.8641	1.01446e-16
ENSMUSG00000022723	Crybg3	266.468	6.94171	1.12365e-16
ENSMUSG00000032396	Dis3l	327.743	11.1695	1.24261e-16
ENSMUSG00000000811	Txnrd3	240.009	8.70911	2.12068e-16
ENSMUSG00000027933	Ints3	468.356	8.5079	2.15071e-16
ENSMUSG00000032883	Acsl3	334.923	8.8836	2.20736e-16
ENSMUSG00000025608	Podxl	259.424	11.0235	2.57154e-16
ENSMUSG00000027035	Cers6	208.816	10.2451	2.84548e-16
ENSMUSG00000041119	Pde9a	365.564	11.7503	7.24865e-16
ENSMUSG00000075256	Cerkl	179.995	8.2089	7.24865e-16
ENSMUSG00000071252	2210408I21Rik	229.966	10.3652	7.96467e-16
ENSMUSG00000001089	Luzp1	553.236	10.2657	9.12309e-16
ENSMUSG00000002608	Ccdc97	932.677	11.7303	9.18092e-16
ENSMUSG00000098912	1500004A13Rik	118.778	7.28652	9.89973e-16
ENSMUSG00000028803	Nipal3	202.155	10.8663	1.17482e-15
ENSMUSG00000037003	Tns2	300.338	10.6244	1.32085e-15
ENSMUSG00000031758	Cdyl2	314.062	11.3796	1.37292e-15
ENSMUSG00000029098	Acox3	315.181	9.35129	2.48723e-15
ENSMUSG00000054728	Phactr1	856.377	10.8518	2.66496e-15
ENSMUSG00000043090	Zfp866	170.776	8.14986	2.6748e-15
ENSMUSG00000061028	Clasrp	300.983	11.3894	3.105e-15
ENSMUSG00000020538	Srebf1	575.502	9.74535	3.77185e-15
ENSMUSG00000049115	Agtr1a	366.216	11.0136	3.85478e-15
ENSMUSG00000042870	Tom1	223.306	10.268	5.74453e-15
ENSMUSG00000054640	Slc8a1	307.933	9.05516	7.41752e-15
ENSMUSG00000039741	Bahcc1	159.101	8.06493	8.71493e-15
ENSMUSG00000036782	Klhl13	285.155	8.85747	1.12509e-14
ENSMUSG00000027774	Gfm1	496.69	6.36388	1.1925e-14
ENSMUSG00000038074	Fkbp14	168.228	10.6223	1.26619e-14
ENSMUSG00000041258	Zfp236	226.965	8.54454	1.26619e-14
ENSMUSG00000028793	Rnf19b	140.016	9.66588	1.32509e-14
ENSMUSG00000087424	5730405O15Rik	189.507	10.86	1.7149e-14
ENSMUSG00000028760	Eif4g3	512.838	9.33943	2.48626e-14
ENSMUSG00000071757	Zhx2	128.186	10.2653	2.59535e-14
ENSMUSG00000005871	Apc	528.155	10.2696	2.63281e-14
ENSMUSG00000030407	Qpctl	406.689	11.2866	2.69947e-14
ENSMUSG00000028893	Sesn2	227.373	8.97978	3.20344e-14
ENSMUSG00000034308	Sdr42e1	321.768	10.088	4.33971e-14
ENSMUSG00000037872	Ackr1	243.081	8.4019	4.57569e-14
ENSMUSG00000009772	Nuak2	217.604	7.94094	4.81729e-14
ENSMUSG00000033610	Pank1	324.363	11.4598	5.21783e-14
ENSMUSG00000097462	9530026P05Rik	147.121	8.47677	7.31717e-14
ENSMUSG00000033365	Ipo13	441.305	9.5916	8.71332e-14
ENSMUSG00000022098	Bmp1	163.01	7.3812	1.15578e-13
ENSMUSG00000071369	Map3k5	197.736	9.97641	1.18394e-13
ENSMUSG00000035683	Melk	294.588	8.99017	1.50388e-13
ENSMUSG00000021187	Tc2n	327.569	11.5811	1.6594e-13
ENSMUSG00000026478	Lamc1	160.128	9.74239	2.11879e-13
ENSMUSG00000096433	Zfp994	352.307	10.2688	2.11879e-13
ENSMUSG00000025766	D3Ertd751e	423.717	11.3393	2.5266e-13
ENSMUSG00000074746	Pdzd8	522.906	10.6651	2.63195e-13
ENSMUSG00000040434	Large2	177.747	10.578	2.75688e-13
ENSMUSG00000061607	Mdc1	373.434	11.0931	3.08713e-13
ENSMUSG00000003847	Nfat5	942.31	8.25937	3.40953e-13
ENSMUSG00000038349	Plcl1	366.347	7.96071	3.56682e-13
ENSMUSG00000016520	Lnx2	250.178	10.3443	5.49218e-13
ENSMUSG00000029071	Dvl1	176.921	10.0049	6.70959e-13
ENSMUSG00000019082	Slc25a22	273.982	10.1604	6.90415e-13
ENSMUSG00000032344	Cgas	265.751	9.78089	9.48519e-13
ENSMUSG00000046962	Zbtb21	634.149	5.59841	1.10992e-12
ENSMUSG00000104713	Gbp6	470.435	10.135	1.61106e-12
ENSMUSG00000025959	Klf7	173.284	10.4447	1.90895e-12
ENSMUSG00000085385		242.735	9.36918	2.10609e-12
ENSMUSG00000106951	5930430L01Rik	222.135	9.00624	2.10609e-12
ENSMUSG00000038764	Ptpn3	191.568	10.5777	2.24964e-12
ENSMUSG00000042688	Mapk6	976.57	5.0587	2.33304e-12
ENSMUSG00000001632	Brpf1	233.824	8.70394	2.38616e-12
ENSMUSG00000014668	Chfr	665.37	7.45193	2.44561e-12
ENSMUSG00000037860	Aim2	396.097	11.0985	3.32361e-12
ENSMUSG00000113204	Gm46430	593.101	6.08578	3.3816e-12
ENSMUSG00000004565	Pnpla6	353.297	9.72719	3.54873e-12
ENSMUSG00000026679	Enkur	208.158	10.2232	4.13636e-12
ENSMUSG00000051537	Gm5124	241.967	8.18918	6.05485e-12
ENSMUSG00000001270	Ckb	266.026	8.09459	6.14687e-12
ENSMUSG00000002835	Chaf1a	162.949	9.87734	7.04442e-12
ENSMUSG00000052727	Map1b	860.385	12.0687	8.21108e-12
ENSMUSG00000031434	Morc4	234.006	10.6817	8.91881e-12
ENSMUSG00000043987	Cep164	105.026	8.75322	1.18621e-11
ENSMUSG00000000538	Tom1l2	197.82	7.6206	1.45501e-11
ENSMUSG00000036208	Nepro	119.97	9.15216	1.5707e-11
ENSMUSG00000029097	Trmt44	264.648	8.60359	2.84259e-11
ENSMUSG00000002489	Tiam1	181.022	8.22865	3.33254e-11
ENSMUSG00000031530	Dusp4	138.728	8.21912	4.16307e-11
ENSMUSG00000089682	Bcl2l2	151.373	9.68161	4.44316e-11
ENSMUSG00000028949	Smarcd3	77.5974	9.54485	5.01356e-11
ENSMUSG00000048186	Bend7	120.807	9.48573	5.01356e-11
ENSMUSG00000035208	Slfn8	924.267	10.9183	5.13685e-11
ENSMUSG00000036053	Fmnl2	249.583	11.2442	5.20753e-11
ENSMUSG00000037325	Bbs7	164.508	9.83317	5.81111e-11
ENSMUSG00000053581	Zfand2a	253.53	8.07003	6.33516e-11
ENSMUSG00000029001	Fbxo44	282.081	9.87639	6.86751e-11
ENSMUSG00000039542	Ncam1	345.646	11.6031	7.20418e-11
ENSMUSG00000033955	Tnks1bp1	146.274	9.09559	7.32082e-11
ENSMUSG00000007783	Cpt1c	121.361	9.44311	9.78827e-11
ENSMUSG00000055312	Them7	119.136	8.62628	1.02925e-10
ENSMUSG00000021470	Ercc6l2	392.704	10.538	1.1846e-10
ENSMUSG00000074582	Arfgef2	156.442	9.3588	1.26015e-10
ENSMUSG00000049327	Kmt5a	265.618	7.02731	1.4614e-10
ENSMUSG00000029402	Snrnp35	127.131	10.0166	1.82297e-10
ENSMUSG00000048388	Fam171b	138.216	10.1607	1.94309e-10
ENSMUSG00000087528		91.1556	9.3907	2.66309e-10
ENSMUSG00000087187		110.065	9.97289	2.84985e-10
ENSMUSG00000052566	Hook2	436.817	8.83206	3.57546e-10
ENSMUSG00000024937	Ehbp1l1	326.917	10.8215	3.58352e-10
ENSMUSG00000097493		120.403	10.1468	4.30899e-10
ENSMUSG00000021338	Carmil1	101.827	8.58237	4.32651e-10
ENSMUSG00000032840	Spring1	196.758	9.68877	9.02568e-10
ENSMUSG00000037890	Wdr19	326.488	8.54639	9.02568e-10
ENSMUSG00000106943	Dancr	117.045	8.03198	9.95527e-10
ENSMUSG00000020083	Fam241b	253.906	10.3597	1.00405e-09
ENSMUSG00000034235	Usp54	470.18	7.88553	1.03515e-09
ENSMUSG00000021662	Arhgef28	841.697	9.16841	1.09606e-09
ENSMUSG00000037206	Islr	163.225	9.54979	1.27524e-09
ENSMUSG00000031216	Stard8	109.024	9.29249	1.28369e-09
ENSMUSG00000055737	Ghr	866.071	8.11847	1.32549e-09
ENSMUSG00000043895	S1pr2	191.748	7.90998	1.60144e-09
ENSMUSG00000108526		195.217	10.123	1.60144e-09
ENSMUSG00000033187	BC016579	156.452	10.5532	1.69092e-09
ENSMUSG00000002233	Rhoc	120.852	9.65276	1.75497e-09
ENSMUSG00000022094	Slc39a14	175.472	8.26018	1.82135e-09
ENSMUSG00000024477	Pggt1b	1688.96	8.60405	1.83203e-09
ENSMUSG00000051351	Zfp46	494.036	10.7152	1.88222e-09
ENSMUSG00000029122	Evc	166.824	9.44455	1.88312e-09
ENSMUSG00000031765	Mt1	2527.87	2.29692	2.04872e-09
ENSMUSG00000031870	Pgr	319.265	9.1221	2.10804e-09
ENSMUSG00000025577	Cbx2	153.387	10.0195	2.31127e-09
ENSMUSG00000102329		106.487	10.0167	2.38142e-09
ENSMUSG00000019761	Krt10	89.3911	9.66202	2.43436e-09
ENSMUSG00000073902		305.22	11.5299	2.48186e-09
ENSMUSG00000040097	Flywch1	464.497	3.3494	2.72403e-09
ENSMUSG00000034292	Traf3ip1	94.8703	8.98035	2.81359e-09
ENSMUSG00000020888	Dvl2	183.536	9.24359	2.94717e-09
ENSMUSG00000026556	Vangl2	150.341	7.57725	2.94717e-09
ENSMUSG00000023022	Lima1	324.933	9.49809	3.32828e-09
ENSMUSG00000038181	Chpf2	107.234	9.01282	3.62078e-09
ENSMUSG00000050930	Map10	107.852	10.0333	3.74513e-09
ENSMUSG00000005267	Zfp287	340.061	10.898	3.7855e-09
ENSMUSG00000035158	Mitf	213.872	9.92856	4.03121e-09
ENSMUSG00000085576	Dpy19l2	163.307	10.5912	4.07615e-09
ENSMUSG00000029050	Ski	358.489	9.33006	4.26264e-09
ENSMUSG00000041817	Fam169a	224.907	10.8934	4.26264e-09
ENSMUSG00000036086	Zranb3	266.529	9.5872	4.28673e-09
ENSMUSG00000038564	Ift172	266.604	9.78903	5.09668e-09
ENSMUSG00000031548	Sfrp1	413.439	11.1361	5.53305e-09
ENSMUSG00000035725	Prkx	352.343	10.2873	5.53305e-09
ENSMUSG00000050373	Snx21	104	9.63004	5.81704e-09
ENSMUSG00000015027	Galns	276.211	9.887	5.90138e-09
ENSMUSG00000019487	Trip10	348.679	6.88495	6.37654e-09
ENSMUSG00000031292	Cdkl5	193.733	9.28916	6.48647e-09
ENSMUSG00000090150	Acad11	271.865	9.91864	7.43565e-09
ENSMUSG00000021668	Polk	378.515	10.8084	8.73985e-09
ENSMUSG00000077192	Snora17	47.6736	8.15025	8.73985e-09
ENSMUSG00000047909	Ankrd16	338.549	11.5512	9.52731e-09
ENSMUSG00000024044	Epb41l3	240.673	9.11344	9.55101e-09
ENSMUSG00000031974	Abcb10	186.202	10.1218	1.08207e-08
ENSMUSG00000021918	Nek4	394.235	10.6606	1.09801e-08
ENSMUSG00000085687		164.787	9.97304	1.11626e-08
ENSMUSG00000068606	Gm4841	216.076	7.77233	1.12403e-08
ENSMUSG00000020230	Prmt2	473.016	6.51805	1.40778e-08
ENSMUSG00000033960	Jcad	145.776	10.351	1.4818e-08
ENSMUSG00000003271	Sult2b1	68.2749	9.37655	1.50844e-08
ENSMUSG00000022849	Hspbap1	163.393	9.95284	1.60019e-08
ENSMUSG00000032010	Usp2	138.543	9.72989	1.62552e-08
ENSMUSG00000036737	Oxsr1	414.719	9.61329	1.63325e-08
ENSMUSG00000035441	Myo1d	319.354	11.5929	1.81528e-08
ENSMUSG00000041649	Klf8	86.1742	7.82541	1.87278e-08
ENSMUSG00000062373	Tmem65	144.974	7.54297	1.87971e-08
ENSMUSG00000049606	Zfp644	558.656	5.13209	1.90844e-08
ENSMUSG00000034636	Zyg11b	387.027	8.82665	2.12007e-08
ENSMUSG00000024862	Klc2	86.1134	9.12983	2.1443e-08
ENSMUSG00000002059	Rab34	133.784	10.3117	2.15647e-08
ENSMUSG00000087222		73.291	9.47331	2.15785e-08
ENSMUSG00000039813	Tbc1d2	49.8719	8.89876	2.28774e-08
ENSMUSG00000117679	Apbb3	186.126	10.6249	2.2987e-08
ENSMUSG00000073403		70.8961	9.15359	2.31586e-08
ENSMUSG00000024228	Nudt12	167.293	10.5514	2.54331e-08
ENSMUSG00000104339		208.633	10.7694	2.54331e-08
ENSMUSG00000107655		174.099	10.5974	3.03871e-08
ENSMUSG00000107023		327.377	8.70119	3.42887e-08
ENSMUSG00000041147	Brca2	615.18	8.7298	3.64906e-08
ENSMUSG00000051864	Tbc1d22a	407.42	9.42774	3.68454e-08
ENSMUSG00000078866	Zfp970	110.502	5.6394	3.78017e-08
ENSMUSG00000031834	Pik3r2	152.296	9.24703	4.20261e-08
ENSMUSG00000002546	Golga2	402.165	8.68693	4.46843e-08
ENSMUSG00000031700	Gpt2	224.454	7.59133	4.86292e-08
ENSMUSG00000041671	Pyroxd1	242.045	9.64635	5.16118e-08
ENSMUSG00000031433	Rbm41	130.285	10.2682	5.77746e-08
ENSMUSG00000022504	Ciita	176.973	10.6236	6.15089e-08
ENSMUSG00000028453	Fancg	414.376	7.02155	7.85399e-08
ENSMUSG00000118196		385.477	9.02641	7.85399e-08
ENSMUSG00000019842	Traf3ip2	76.4489	6.78819	7.87008e-08
ENSMUSG00000032827	Ppp1r9a	812.275	7.0941	8.17806e-08
ENSMUSG00000022246	Rai14	432.632	8.78191	8.27864e-08
ENSMUSG00000097006	9530082P21Rik	206.358	10.3095	9.64271e-08
ENSMUSG00000041540	Sox5	149.29	9.71272	9.66234e-08
ENSMUSG00000062743	Zfp677	550.903	10.3854	1.00186e-07
ENSMUSG00000074283	Zfp109	186.231	10.656	1.01048e-07
ENSMUSG00000037750	Fam222b	378.935	5.61585	1.01296e-07
ENSMUSG00000054003	Tdrd9	145.734	10.4292	1.04732e-07
ENSMUSG00000032657	Fam189b	204.859	10.1763	1.05456e-07
ENSMUSG00000038205	Prkab2	225.543	6.72982	1.08552e-07
ENSMUSG00000031642	Sh3rf1	146.065	9.78257	1.09768e-07
ENSMUSG00000020576	Nbas	148.832	8.47516	1.16552e-07
ENSMUSG00000069727	Zfp975	312.177	7.52962	1.22135e-07
ENSMUSG00000020400	Tnip1	761.203	8.32219	1.28374e-07
ENSMUSG00000022702	Hira	68.3659	7.06935	1.28735e-07
ENSMUSG00000072621	Slfn10-ps	340.01	8.31051	1.31414e-07
ENSMUSG00000051343	Rab11fip5	154.516	9.16792	1.47469e-07
ENSMUSG00000044676	Zfp612	421.876	11.205	1.47561e-07
ENSMUSG00000113894		47.0444	8.81766	1.47617e-07
ENSMUSG00000107331		189.485	10.8092	1.47936e-07
ENSMUSG00000029119	Man2b2	430.329	8.23264	1.53075e-07
ENSMUSG00000030337	Vamp1	167.419	9.91216	1.54079e-07
ENSMUSG00000046169	Adamts6	133.941	10.3082	1.54725e-07
ENSMUSG00000031617	Tmem184c	292.079	11.3975	1.56513e-07
ENSMUSG00000026153	Fam135a	227.496	8.44496	1.57794e-07
ENSMUSG00000024242	Map4k3	98.8745	8.67059	1.61619e-07
ENSMUSG00000027438	Napb	172.326	10.7042	1.64032e-07
ENSMUSG00000097418	Mir155hg	219.46	7.446	1.70661e-07
ENSMUSG00000051451	Crebzf	175.691	9.27657	1.75112e-07
ENSMUSG00000027378	Nphp1	266.064	5.83159	1.76434e-07
ENSMUSG00000086058	Unc45bos	106.502	9.99964	1.79735e-07
ENSMUSG00000029669	Tspan12	399.316	9.88182	1.8974e-07
ENSMUSG00000062960	Kdr	283.145	11.3132	1.92825e-07
ENSMUSG00000034462	Pkd2	361.971	10.2141	1.94846e-07
ENSMUSG00000029469	Ift81	289.659	11.4186	1.97467e-07
ENSMUSG00000071281	Zfp65	287.733	11.4143	1.97467e-07
ENSMUSG00000002617	Zfp40	464.224	10.5686	1.97553e-07
ENSMUSG00000038371	Sbf2	174.193	9.93892	1.97553e-07
ENSMUSG00000050675	Gp1ba	326.111	10.8268	1.97553e-07
ENSMUSG00000034799	Unc13a	97.7846	7.45307	2.03248e-07
ENSMUSG00000037487	Ubr5	755.694	7.69154	2.06374e-07
ENSMUSG00000039084	Chad	311.526	11.0796	2.11954e-07
ENSMUSG00000039789	Zfp597	364.01	10.5229	2.12542e-07
ENSMUSG00000068917	Clk2	136.257	7.2928	2.42327e-07
ENSMUSG00000053007	Creb5	447.481	7.96178	2.53639e-07
ENSMUSG00000019726	Lyst	352.977	7.18399	2.55e-07
ENSMUSG00000039512	Uhrf1bp1	131.777	9.18705	2.56446e-07
ENSMUSG00000073077	Cfap47	167.697	9.85146	2.66503e-07
ENSMUSG00000079481	Nhsl2	192.833	9.287	2.66503e-07
ENSMUSG00000036273	Lrrk2	125.827	9.48023	2.8545e-07
ENSMUSG00000028469	Npr2	135.131	9.5143	2.86692e-07
ENSMUSG00000034275	Igsf9b	303.191	7.73592	2.86692e-07
ENSMUSG00000040265	Dnm3	262.765	9.22545	2.86692e-07
ENSMUSG00000049323	Smcr8	118.244	9.76781	2.86692e-07
ENSMUSG00000056025	Clca3a1	2823.7	9.2916	2.86692e-07
ENSMUSG00000073402	Gm8909	127.032	8.10171	2.86815e-07
ENSMUSG00000001865	Cpa3	135.214	10.2659	2.97702e-07
ENSMUSG00000049090	Zadh2	702.879	2.78548	2.98071e-07
ENSMUSG00000044317	Gpr4	215.567	8.96288	3.02e-07
ENSMUSG00000034459	Ifit1	645.962	8.81784	3.12355e-07
ENSMUSG00000005057	Sh2b2	83.8284	8.10167	3.21534e-07
ENSMUSG00000040624	Plekhg1	148.222	10.063	3.21534e-07
ENSMUSG00000118344		31.6176	8.08129	3.31664e-07
ENSMUSG00000033900	Map9	180.542	9.73223	3.49374e-07
ENSMUSG00000028613	Lrp8	212.118	8.60887	3.57332e-07
ENSMUSG00000090946	Ccdc71l	95.8202	9.06726	3.59172e-07
ENSMUSG00000041548	Hspb8	221.483	9.44581	3.89682e-07
ENSMUSG00000085636		57.353	7.52835	3.91533e-07
ENSMUSG00000107990		125.808	10.25	4.0302e-07
ENSMUSG00000033287	Kctd17	53.1636	7.79291	4.10301e-07
ENSMUSG00000014547	Wdfy2	267.491	6.8356	4.12678e-07
ENSMUSG00000032076	Cadm1	194.903	8.77266	4.18244e-07
ENSMUSG00000068130	Zfp442	208.381	10.9627	4.18244e-07
ENSMUSG00000089706	B230216N24Rik	104.005	9.95765	4.28406e-07
ENSMUSG00000000631	Myo18a	421.383	5.26865	4.2972e-07
ENSMUSG00000020802	Ube2o	98.1745	5.99961	4.41486e-07
ENSMUSG00000009621	Vav2	101.513	9.16779	4.68278e-07
ENSMUSG00000104550		44.862	8.77196	4.68278e-07
ENSMUSG00000028467	Gba2	386.955	9.46013	4.83557e-07
ENSMUSG00000036923	Stox1	370.101	6.45852	4.9463e-07
ENSMUSG00000042742	Bmt2	312.585	6.58844	4.9463e-07
ENSMUSG00000000392	Fap	154.046	9.83537	5.07982e-07
ENSMUSG00000024462	Gabbr1	179.934	9.09784	5.08373e-07
ENSMUSG00000034584	Exph5	193.85	10.2438	5.2643e-07
ENSMUSG00000029640	Usp12	179.992	10.6599	5.27579e-07
ENSMUSG00000102383		226.125	10.316	5.27773e-07
ENSMUSG00000027173	Depdc7	84.5772	9.43839	5.31667e-07
ENSMUSG00000026826	Nr4a2	164.624	8.03722	5.47101e-07
ENSMUSG00000038302	Afg1l	188.008	10.796	5.47101e-07
ENSMUSG00000049728	Zfp668	177.442	8.58152	5.62162e-07
ENSMUSG00000014850	Msh3	582.392	7.16667	5.73482e-07
ENSMUSG00000057604	Lmcd1	183.173	10.7366	5.86854e-07
ENSMUSG00000045598	Zfp553	232.012	11.031	6.28647e-07
ENSMUSG00000085396	Firre	436.065	10.5423	6.38794e-07
ENSMUSG00000028926	Cdk14	219.148	8.28168	6.59398e-07
ENSMUSG00000070527	Mkrn3	146.197	9.98649	6.7329e-07
ENSMUSG00000032661	Oas3	253.091	7.20749	6.77765e-07
ENSMUSG00000039501	Znfx1	335.256	7.06869	7.04363e-07
ENSMUSG00000032750	Gab3	219.609	10.926	7.09699e-07
ENSMUSG00000027475	Kif3b	129.318	7.27804	7.12991e-07
ENSMUSG00000102153		185.892	9.62524	7.38381e-07
ENSMUSG00000035246	Pcyt1b	132.553	9.52833	7.48221e-07
ENSMUSG00000074500	Zfp558	151.103	9.72455	7.48221e-07
ENSMUSG00000090659	Zfp493	196.153	10.8541	7.48221e-07
ENSMUSG00000097779	4833407H14Rik	30.7978	7.87374	7.48221e-07
ENSMUSG00000025195	Dnmbp	130.509	9.49214	7.49457e-07
ENSMUSG00000043065	Spice1	206.496	8.23037	7.49457e-07
ENSMUSG00000021611	Tert	100.195	9.9163	7.58845e-07
ENSMUSG00000020399	Havcr2	97.1917	9.83477	7.59457e-07
ENSMUSG00000020519	Sap30l	54.4762	8.82248	7.87132e-07
ENSMUSG00000034422	Parp14	514.566	7.44968	7.96821e-07
ENSMUSG00000071181	3830408C21Rik	69.9284	8.62832	8.14772e-07
ENSMUSG00000024201	Kdm4b	120.386	9.29435	8.27619e-07
ENSMUSG00000033961	Zfp446	179.972	9.77471	8.43926e-07
ENSMUSG00000061533	Cep128	389.434	10.1024	8.45922e-07
ENSMUSG00000063382	Bcl9l	141.483	7.86686	8.56641e-07
ENSMUSG00000045409	Trim39	262.386	9.12514	8.76201e-07
ENSMUSG00000013275	Slc41a1	243.048	4.96531	8.80741e-07
ENSMUSG00000029211	Gabra4	103.959	9.166	8.88233e-07
ENSMUSG00000097445		76.7236	9.53344	9.00439e-07
ENSMUSG00000105176		205.594	10.7936	9.00439e-07
ENSMUSG00000040841	Six5	72.1753	7.92033	9.21425e-07
ENSMUSG00000041528	Rnf123	200.198	10.8837	9.29318e-07
ENSMUSG00000036057	Ptpn23	147.036	9.56726	9.3177e-07
ENSMUSG00000032267	Usp28	443.311	6.88498	9.57926e-07
ENSMUSG00000084917		55.7893	8.4782	9.70025e-07
ENSMUSG00000035711	Dok3	173.398	9.87092	9.75195e-07
ENSMUSG00000036036	Zfp57	302.649	11.4067	9.75516e-07
ENSMUSG00000027896	Slc16a4	80.7833	9.61134	1.05465e-06
ENSMUSG00000114622	Gm18990	78.3789	9.48541	1.05749e-06
ENSMUSG00000046603	Tcaim	170.372	9.80984	1.09239e-06
ENSMUSG00000027201	Myef2	437.86	2.74678	1.09784e-06
ENSMUSG00000024220	Zfp523	173.53	9.21378	1.11124e-06
ENSMUSG00000020669	Sh3yl1	173.001	9.14147	1.14506e-06
ENSMUSG00000020282	Rhbdf1	138.407	9.71218	1.19548e-06
ENSMUSG00000010461	Eya4	193.884	10.3881	1.20558e-06
ENSMUSG00000033039	Micall1	69.6247	8.62732	1.2344e-06
ENSMUSG00000089889	0610040B10Rik	44.1627	8.41087	1.26171e-06
ENSMUSG00000066687	Zbtb16	171.753	8.65264	1.36478e-06
ENSMUSG00000079487	Med12	245.115	7.50241	1.3719e-06
ENSMUSG00000105561		108.749	9.26659	1.38901e-06
ENSMUSG00000007817	Zmiz1	744.04	4.15816	1.4089e-06
ENSMUSG00000075330	A930003A15Rik	45.5314	8.77483	1.4089e-06
ENSMUSG00000033033	Calhm2	210.817	7.86447	1.48898e-06
ENSMUSG00000033697	Arhgap39	116.891	7.66151	1.49158e-06
ENSMUSG00000037148	Arhgap10	95.0112	9.66345	1.50548e-06
ENSMUSG00000054434	Tmem120b	54.4902	8.24943	1.53126e-06
ENSMUSG00000021710	Nln	449.957	6.80547	1.58137e-06
ENSMUSG00000061778	Mospd2	430.18	8.07026	1.63118e-06
ENSMUSG00000007989	Fzd3	485.758	7.46912	1.63464e-06
ENSMUSG00000029828	4921507P07Rik	143.107	9.65546	1.66997e-06
ENSMUSG00000026821	Ralgds	92.7251	9.75505	1.73398e-06
ENSMUSG00000049107	Ntf3	168.374	10.5159	1.74066e-06
ENSMUSG00000027239	Mdk	70.1657	9.37838	1.75168e-06
ENSMUSG00000059316	Slc27a4	123.657	8.18736	1.80098e-06
ENSMUSG00000025077	Dclre1a	293.868	8.54583	1.80207e-06
ENSMUSG00000004508	Gab2	176.193	10.7312	1.80732e-06
ENSMUSG00000118667	Ahnak2	52.0151	8.95858	1.82678e-06
ENSMUSG00000021257	Angel1	362.238	10.1512	1.86466e-06
ENSMUSG00000036686	Cc2d1a	172.463	9.20173	1.93517e-06
ENSMUSG00000032556	Bfsp2	31.2028	7.9398	2.13137e-06
ENSMUSG00000104037		92.3857	9.62021	2.16938e-06
ENSMUSG00000030847	Bag3	231.71	9.08915	2.22078e-06
ENSMUSG00000117499		116.863	9.35017	2.22245e-06
ENSMUSG00000011832	Evi5l	60.9386	8.95392	2.24258e-06
ENSMUSG00000090100	Ttbk2	145.932	10.3058	2.2557e-06
ENSMUSG00000104114		228.704	10.3249	2.25903e-06
ENSMUSG00000022871	Fetub	120.516	10.186	2.28403e-06
ENSMUSG00000037606	Osbpl5	86.8046	9.71156	2.30785e-06
ENSMUSG00000086049		41.4877	5.58322	2.35299e-06
ENSMUSG00000020261	Slc36a1	105.042	7.9648	2.4274e-06
ENSMUSG00000047767	Atg16l2	305.868	6.06841	2.51703e-06
ENSMUSG00000046318	Ccbe1	118.67	9.48138	2.53122e-06
ENSMUSG00000049106	Dcaf5	410.539	6.54917	2.57046e-06
ENSMUSG00000052676	Zmat1	563.803	8.42093	2.57046e-06
ENSMUSG00000030852	Tacc2	98.9411	9.00894	2.66478e-06
ENSMUSG00000052188		48.7613	6.39765	2.76864e-06
ENSMUSG00000056692	Ilrun	440.377	6.40854	2.80533e-06
ENSMUSG00000037982		79.1285	7.0265	2.84934e-06
ENSMUSG00000117284	Gm7072	594.475	7.36932	2.84949e-06
ENSMUSG00000018845	Unc45b	130.462	8.71991	2.86623e-06
ENSMUSG00000013033	Adgrl1	98.3629	8.37914	3.12651e-06
ENSMUSG00000071724	Smpd5	49.6131	8.70028	3.13557e-06
ENSMUSG00000033102	Cdc14b	138.625	9.60432	3.17802e-06
ENSMUSG00000085776	5430402O13Rik	65.1105	8.477	3.17802e-06
ENSMUSG00000058441	Panx2	55.481	9.03434	3.25154e-06
ENSMUSG00000021756	Il6st	892.429	7.22466	3.39675e-06
ENSMUSG00000033826	Dnah8	104.546	7.09031	3.42887e-06
ENSMUSG00000044393	Dsg2	173.981	7.62097	3.42887e-06
ENSMUSG00000116673	A630089N07Rik	533.789	6.06834	3.55307e-06
ENSMUSG00000034525	Ice1	257.285	9.739	3.67842e-06
ENSMUSG00000006720	Zfp184	260.226	10.2751	3.75114e-06
ENSMUSG00000031574	Star	145.496	9.52818	3.75114e-06
ENSMUSG00000071398	2410004P03Rik	73.2486	9.43301	3.76136e-06
ENSMUSG00000054320	Lrrc36	51.9275	8.97122	3.77643e-06
ENSMUSG00000073234	Gm8773	50.9745	8.9482	3.78405e-06
ENSMUSG00000035914	Cd276	68.941	9.37798	3.78454e-06
ENSMUSG00000042857	Gm9776	112.078	8.80637	3.88619e-06
ENSMUSG00000113836	Gm3325	186.301	10.1198	3.88619e-06
ENSMUSG00000032258	Lca5	137.872	10.2635	3.9112e-06
ENSMUSG00000054679	Srsf12	69.1327	9.32274	4.09236e-06
ENSMUSG00000014778	Fhod1	96.6774	8.42551	4.09677e-06
ENSMUSG00000018387	Shroom1	101.419	9.93004	4.26552e-06
ENSMUSG00000004383	Large1	118.474	8.33609	4.3802e-06
ENSMUSG00000106588		66.9513	9.25508	4.40388e-06
ENSMUSG00000027474	Ccm2l	62.9627	8.98923	4.48858e-06
ENSMUSG00000045746		44.5716	8.74306	4.48858e-06
ENSMUSG00000107728		124.484	9.65953	4.48858e-06
ENSMUSG00000039801	Cplane1	224.648	8.48783	4.50972e-06
ENSMUSG00000066829	Zfp810	211.213	10.2139	4.55105e-06
ENSMUSG00000084846		80.6997	9.60692	4.56291e-06
ENSMUSG00000038611	Phrf1	455.211	6.44338	4.58184e-06
ENSMUSG00000033147	Slc22a15	102.641	6.05136	4.6938e-06
ENSMUSG00000036242	Armh4	194.438	9.05208	5.02883e-06
ENSMUSG00000110079		16.0727	6.94439	5.13637e-06
ENSMUSG00000021245	Mlh3	315.973	9.23776	5.31574e-06
ENSMUSG00000030303	Far2	133.774	10.3296	5.31574e-06
ENSMUSG00000033720	Sfxn5	86.5049	8.55396	5.71639e-06
ENSMUSG00000053541		1439.32	6.62446	5.73995e-06
ENSMUSG00000027257	Pacsin3	117.783	9.83982	5.82045e-06
ENSMUSG00000035275	Raver2	208.727	8.75124	5.90722e-06
ENSMUSG00000056708	Ier5	69.3305	6.03137	6.17845e-06
ENSMUSG00000047181	Samd14	89.9962	7.94472	6.22302e-06
ENSMUSG00000087175	Gm15133	88.9108	9.74803	6.31593e-06
ENSMUSG00000028555	Ttc39a	112.177	9.89091	6.34096e-06
ENSMUSG00000020647	Ncoa1	388.404	7.66951	6.4743e-06
ENSMUSG00000026211	Obsl1	215.926	6.54474	6.50637e-06
ENSMUSG00000005043	Sgsh	66.3446	9.11216	7.03967e-06
ENSMUSG00000073405	H2-T-ps	59.9795	8.49861	7.05154e-06
ENSMUSG00000049350	Zg16	197.237	9.05392	7.51151e-06
ENSMUSG00000034771	Tle2	76.6057	8.72308	7.5236e-06
ENSMUSG00000040412	Elapor1	105.176	9.12883	7.96471e-06
ENSMUSG00000026950	Neb	86.0265	8.25526	7.97257e-06
ENSMUSG00000023224	Serping1	94.3607	9.69562	8.08353e-06
ENSMUSG00000041075	Fzd7	171.696	7.0758	8.08353e-06
ENSMUSG00000039616	Mocos	103.062	9.27022	8.08847e-06
ENSMUSG00000064147	Rab44	89.3741	9.74843	8.09642e-06
ENSMUSG00000039976	Tbc1d16	152.109	7.71111	8.48382e-06
ENSMUSG00000060260	Pwwp2b	352.238	7.26228	8.70999e-06
ENSMUSG00000022848	Slc49a4	87.3859	6.98833	8.75329e-06
ENSMUSG00000051499	Zfp786	103.696	8.24278	8.75329e-06
ENSMUSG00000101581	C430002N11Rik	38.2676	7.38001	8.82613e-06
ENSMUSG00000033542	Arhgef5	315.628	9.1662	8.87246e-06
ENSMUSG00000111088		50.6926	8.16541	8.87246e-06
ENSMUSG00000116665	E130310I04Rik	15.7344	6.96	8.98901e-06
ENSMUSG00000015377	Dennd6b	86.2886	9.6956	9.12043e-06
ENSMUSG00000074406	Zfp628	49.3684	8.87609	9.15898e-06
ENSMUSG00000019467	Arhgef25	137.389	9.5959	9.1769e-06
ENSMUSG00000063760	Rnf217	65.109	9.29971	9.55179e-06
ENSMUSG00000087131		97.9251	9.88634	9.61034e-06
ENSMUSG00000045795	Whamm	110.125	10.0556	9.72175e-06
ENSMUSG00000069833	Ahnak	157.55	7.35208	9.78772e-06
ENSMUSG00000105936		75.3354	9.40314	9.79552e-06
ENSMUSG00000031608	Galnt7	1032.98	3.01406	1.02866e-05
ENSMUSG00000026068	Il18rap	153.031	8.52138	1.05094e-05
ENSMUSG00000040524	Zfp609	99.4	9.12743	1.05094e-05
ENSMUSG00000019846	Lama4	86.6795	8.30399	1.06438e-05
ENSMUSG00000052056	Zfp217	139.558	8.87755	1.06438e-05
ENSMUSG00000022335	Zfat	103.696	9.9641	1.06983e-05
ENSMUSG00000032118	Fez1	121.791	9.59395	1.08972e-05
ENSMUSG00000042607	Asb4	245.379	6.60299	1.09282e-05
ENSMUSG00000087396	4933407K13Rik	123.768	10.1487	1.09752e-05
ENSMUSG00000046532	Ar	190.739	10.7791	1.11803e-05
ENSMUSG00000036885	Arhgef26	124.181	10.0736	1.1465e-05
ENSMUSG00000022263	Trio	117.395	9.5049	1.16407e-05
ENSMUSG00000022146	Osmr	250.614	9.72127	1.1735e-05
ENSMUSG00000029033	Acap3	73.4285	9.44041	1.20403e-05
ENSMUSG00000001348	Acp5	116.505	10.094	1.21357e-05
ENSMUSG00000104034		118.054	9.81521	1.21394e-05
ENSMUSG00000028556	Dock7	692.982	5.73014	1.21809e-05
ENSMUSG00000035161	Ints6	578.493	5.28857	1.25681e-05
ENSMUSG00000115570		101.786	9.93388	1.25764e-05
ENSMUSG00000051212	Gpr183	2316.45	5.26186	1.26252e-05
ENSMUSG00000087120		34.4494	8.31551	1.30974e-05
ENSMUSG00000005763	Cd247	48.3249	8.23152	1.32483e-05
ENSMUSG00000034532	Fbxo16	193.351	9.46952	1.37123e-05
ENSMUSG00000028028	Alpk1	119.56	9.52141	1.38725e-05
ENSMUSG00000066595	Flvcr1	102.541	8.49239	1.42644e-05
ENSMUSG00000079017	Ifi27l2a	30.6187	7.10374	1.42644e-05
ENSMUSG00000049807	Arhgap23	119.443	8.13333	1.45696e-05
ENSMUSG00000113687		97.7222	9.04696	1.45696e-05
ENSMUSG00000041037	Irgq	135.337	9.37311	1.45791e-05
ENSMUSG00000048445	Ccdc57	134.01	10.3374	1.46637e-05
ENSMUSG00000114104		347.188	10.0353	1.47563e-05
ENSMUSG00000045790	Ccdc149	116.441	10.1004	1.48919e-05
ENSMUSG00000033768	Nrxn2	58.0462	7.34175	1.50086e-05
ENSMUSG00000063785	Utp14a	619.459	8.24367	1.51346e-05
ENSMUSG00000047108	Dnajb7	109.293	10.0433	1.5337e-05
ENSMUSG00000047824	Pygo2	155.181	6.48897	1.56038e-05
ENSMUSG00000101223		85.6663	9.6334	1.56038e-05
ENSMUSG00000025450		114.802	9.9889	1.56918e-05
ENSMUSG00000113662		16.1071	6.88727	1.62027e-05
ENSMUSG00000045639	Zfp629	172.263	10.0812	1.62796e-05
ENSMUSG00000027326	Knl1	388.159	7.82642	1.62827e-05
ENSMUSG00000086502		130.252	9.48589	1.63559e-05
ENSMUSG00000047284	Neurl4	115.643	8.7955	1.64715e-05
ENSMUSG00000040537	Adam22	637.924	5.50382	1.68191e-05
ENSMUSG00000033257	Ttll4	387.811	7.72175	1.71358e-05
ENSMUSG00000040365	Trim41	240.202	6.13022	1.71358e-05
ENSMUSG00000030255	Sspn	134.667	9.4865	1.73193e-05
ENSMUSG00000033952	Aspm	254.7	9.21867	1.73778e-05
ENSMUSG00000029490	Mfsd7a	143.16	8.8999	1.76627e-05
ENSMUSG00000049287	Iba57	86.6956	7.60356	1.76627e-05
ENSMUSG00000027800	Tm4sf1	1226.75	7.24447	1.78354e-05
ENSMUSG00000112922		82.3686	9.58363	1.78354e-05
ENSMUSG00000024727	Trpm6	80.7133	9.60765	1.79003e-05
ENSMUSG00000044950	Pwwp2a	214.324	7.54534	1.79003e-05
ENSMUSG00000019564	Arid3a	127.35	7.25364	1.80966e-05
ENSMUSG00000056952	Tatdn2	73.4892	8.80193	1.84281e-05
ENSMUSG00000017007	Rbpjl	106.814	6.60165	1.87271e-05
ENSMUSG00000039782	Cpeb2	73.7988	8.02395	1.89465e-05
ENSMUSG00000017299	Dnttip1	71.2548	9.42802	1.93573e-05
ENSMUSG00000048264	Dip2c	197.701	7.1613	1.9722e-05
ENSMUSG00000026339	Ccdc93	229.561	8.50549	1.97273e-05
ENSMUSG00000025175	Fn3k	98.2849	8.9914	2.10929e-05
ENSMUSG00000048406		45.0194	8.10861	2.12502e-05
ENSMUSG00000038195	Rilp	126.355	9.34138	2.13776e-05
ENSMUSG00000087385	Frg2f1	78.4871	8.91706	2.17304e-05
ENSMUSG00000033594	Spata2l	112.223	9.0459	2.18211e-05
ENSMUSG00000026873	Phf19	95.7819	9.80608	2.23976e-05
ENSMUSG00000037544	Dlgap5	220.705	8.77766	2.24888e-05
ENSMUSG00000020682	Mmp28	70.0113	9.39451	2.27423e-05
ENSMUSG00000075289	Carns1	79.072	9.54499	2.37157e-05
ENSMUSG00000028033	Kcnq5	45.6126	8.04383	2.38064e-05
ENSMUSG00000046080	Clec9a	92.9993	8.91475	2.38156e-05
ENSMUSG00000021510	Zfp729a	309.391	6.71711	2.3887e-05
ENSMUSG00000031129	Slc9a9	83.3812	9.29654	2.40366e-05
ENSMUSG00000025257	Ribc1	78.7322	9.40882	2.44406e-05
ENSMUSG00000023118	Sympk	94.6952	6.54504	2.46029e-05
ENSMUSG00000023959	Clic5	174.476	7.02032	2.46053e-05
ENSMUSG00000047434	Xxylt1	235.115	8.33451	2.47242e-05
ENSMUSG00000026927	Entr1	331.105	6.21693	2.48925e-05
ENSMUSG00000039298	Cdk5rap2	511.087	4.30312	2.49687e-05
ENSMUSG00000106115		119.207	10.1618	2.49687e-05
ENSMUSG00000030516	Tjp1	71.8458	8.56894	2.54415e-05
ENSMUSG00000085363		74.4585	9.41172	2.54415e-05
ENSMUSG00000028977	Casz1	89.6168	7.71115	2.58011e-05
ENSMUSG00000023034	Nr4a1	254.96	8.82135	2.61487e-05
ENSMUSG00000008855	Hdac5	215.161	8.05706	2.63008e-05
ENSMUSG00000048001	Hes5	25.0219	7.7037	2.67349e-05
ENSMUSG00000038702	Dsel	149.071	7.90302	2.77627e-05
ENSMUSG00000118662	Tctn2	173.937	5.88674	2.77627e-05
ENSMUSG00000040270	Bach2	160.248	8.10594	2.79122e-05
ENSMUSG00000039943	Plcb4	500.117	7.19545	2.79642e-05
ENSMUSG00000066647	Gm5113	114.912	8.73485	2.84888e-05
ENSMUSG00000016386	Mpped2	46.7964	8.10573	2.88855e-05
ENSMUSG00000032875	Arhgef17	55.2476	7.79796	2.93745e-05
ENSMUSG00000114094		37.6402	8.1091	3.05214e-05
ENSMUSG00000106643		34.1512	8.16304	3.05359e-05
ENSMUSG00000095789	Nupr1l	94.8639	7.54199	3.0836e-05
ENSMUSG00000095123		169.946	7.25034	3.19234e-05
ENSMUSG00000100967		149.44	6.97714	3.22954e-05
ENSMUSG00000024301	Kifc5b	87.1577	9.526	3.28459e-05
ENSMUSG00000046593	Tmem215	288.992	11.3754	3.3686e-05
ENSMUSG00000044864	Ankrd50	98.3429	9.09793	3.40902e-05
ENSMUSG00000003585	Sec14l2	77.5237	9.38184	3.48808e-05
ENSMUSG00000087556		75.85	9.51164	3.59843e-05
ENSMUSG00000035829	Ppp1r26	174.965	8.66345	3.61714e-05
ENSMUSG00000074862	BC025920	119.124	9.76784	3.77403e-05
ENSMUSG00000020220	Vps13d	580.762	5.61683	3.77475e-05
ENSMUSG00000022994	Adcy6	73.5869	9.20261	3.8193e-05
ENSMUSG00000086213	A330040F15Rik	55.3213	8.21315	3.8193e-05
ENSMUSG00000025555	Farp1	24.4903	7.87898	3.98913e-05
ENSMUSG00000035107	Dcbld2	76.8156	8.7004	4.26468e-05
ENSMUSG00000030323	Ift122	312.017	8.66469	4.29768e-05
ENSMUSG00000097431		201.812	5.34967	4.35168e-05
ENSMUSG00000064984	Snord73a	40.2851	6.73543	4.44621e-05
ENSMUSG00000035517	Tdrd7	107.085	8.81746	4.47802e-05
ENSMUSG00000021476	Habp4	115.203	8.48726	4.50505e-05
ENSMUSG00000028517	Plpp3	260.998	4.91856	4.63999e-05
ENSMUSG00000113196		75.1037	9.17744	4.63999e-05
ENSMUSG00000030214	Plbd1	147.04	8.92977	4.71183e-05
ENSMUSG00000106229		81.5873	9.50932	4.72527e-05
ENSMUSG00000019935	Slc17a8	171.366	7.05828	4.75434e-05
ENSMUSG00000025145	Lrrc45	354.361	7.37321	4.80901e-05
ENSMUSG00000003865	Gys1	216.953	6.09815	4.91958e-05
ENSMUSG00000045259	Klhdc9	74.5467	7.87203	4.97724e-05
ENSMUSG00000045312	Lhfpl2	188.093	8.82971	5.01017e-05
ENSMUSG00000030256	Bhlhe41	125.71	8.62135	5.06751e-05
ENSMUSG00000038253	Hoxa5	88.9	8.7734	5.10755e-05
ENSMUSG00000097416		38.3621	7.91513	5.10755e-05
ENSMUSG00000025161	Slc16a3	62.6072	6.84081	5.40622e-05
ENSMUSG00000063077	Kif1b	597.814	5.87883	5.40622e-05
ENSMUSG00000063663	Brwd3	144.873	8.63191	5.41555e-05
ENSMUSG00000063286	Gm8995	3484.23	6.26866	5.85441e-05
ENSMUSG00000036158	Prickle1	113.985	8.28213	5.97366e-05
ENSMUSG00000000489	Pdgfb	92.4796	9.62268	5.99915e-05
ENSMUSG00000037172	Dennd11	100.824	9.84927	6.11208e-05
ENSMUSG00000079560	Hoxa3	47.7395	8.71857	6.21775e-05
ENSMUSG00000102415		112.723	8.51744	6.24355e-05
ENSMUSG00000026565	Pou2f1	500.09	5.37623	6.34797e-05
ENSMUSG00000031828	Klhl36	106.333	7.3008	6.43622e-05
ENSMUSG00000114723		62.7796	9.24467	6.79649e-05
ENSMUSG00000058761	Rnf169	602.838	6.2366	6.82695e-05
ENSMUSG00000039270	Megf9	162.641	10.6134	6.83628e-05
ENSMUSG00000026490	Cdc42bpa	1533.21	5.95082	6.86612e-05
ENSMUSG00000032782	Cntrob	166.513	5.68728	6.86612e-05
ENSMUSG00000114617		169.51	6.6624	6.86612e-05
ENSMUSG00000047115	Fam221a	79.8809	8.17851	7.0185e-05
ENSMUSG00000106570		52.334	8.33913	7.0185e-05
ENSMUSG00000052760	A630001G21Rik	410.138	6.26267	7.14845e-05
ENSMUSG00000062861	Zfp28	156.698	9.63434	7.14845e-05
ENSMUSG00000027867	Spag17	29.8578	8.1777	7.23564e-05
ENSMUSG00000065968	Ifitm7	116.344	7.18988	7.28159e-05
ENSMUSG00000073557	Ppp1r12b	97.0289	8.40163	7.29465e-05
ENSMUSG00000023249	Parp3	100.421	8.53416	7.33516e-05
ENSMUSG00000078651	Aoc2	88.3957	9.62758	7.40657e-05
ENSMUSG00000025231	Sufu	394.848	6.83843	7.52148e-05
ENSMUSG00000056763	Cspp1	1091.12	3.29503	7.64782e-05
ENSMUSG00000090222		89.2586	9.57259	7.71423e-05
ENSMUSG00000049555	Tmie	54.8781	7.47773	7.77848e-05
ENSMUSG00000109279		62.7287	8.96527	7.79481e-05
ENSMUSG00000018750	Zbtb4	370.841	4.6819	7.81284e-05
ENSMUSG00000012819	Cdh23	102.902	8.39531	8.14843e-05
ENSMUSG00000026880	Stom	1220.67	2.92754	8.14843e-05
ENSMUSG00000073739	Gm16287	78.6236	9.43631	8.16148e-05
ENSMUSG00000013787	Ehmt2	371.51	6.44418	8.30903e-05
ENSMUSG00000074221	Zfp568	98.6391	9.02388	8.34261e-05
ENSMUSG00000114213	A430090L17Rik	50.9957	8.93723	8.34261e-05
ENSMUSG00000042500	Ago4	207.591	8.62518	8.38548e-05
ENSMUSG00000095990	Zfp97	140.653	6.37593	8.39716e-05
ENSMUSG00000020907	Rcvrn	98.1167	9.57961	8.52559e-05
ENSMUSG00000055493	Epm2a	37.0126	7.70413	8.52559e-05
ENSMUSG00000022679	Mpv17l	54.8236	6.47639	8.61493e-05
ENSMUSG00000107468		72.9418	8.96018	8.73378e-05
ENSMUSG00000048234	Rnf149	66.3049	6.09726	8.78789e-05
ENSMUSG00000042608	Stk40	78.6314	6.73076	8.8445e-05
ENSMUSG00000104761		90.2262	8.15567	8.88615e-05
ENSMUSG00000104184		91.8029	7.82804	9.05817e-05
ENSMUSG00000063383	Zfp947	108.046	7.83122	9.13687e-05
ENSMUSG00000027665	Pik3ca	631.932	5.75524	9.1512e-05
ENSMUSG00000047603	Zfp235	174.567	7.52658	9.20562e-05
ENSMUSG00000016255	Tubb1	77.9069	9.5238	9.23748e-05
ENSMUSG00000084941	Gm11944	52.2897	8.97952	9.23748e-05
ENSMUSG00000097296		53.1428	8.99506	9.23748e-05
ENSMUSG00000117743		59.0206	8.40984	9.23748e-05
ENSMUSG00000091514	Gm17484	46.9472	8.82232	9.31208e-05
ENSMUSG00000061882	Ccdc62	54.5462	8.41582	9.33821e-05
ENSMUSG00000054381	Zfp747	187.675	7.81273	9.34242e-05
ENSMUSG00000049295	Zfp219	83.45	6.48851	9.39641e-05
ENSMUSG00000053279	Aldh1a1	2615.87	2.19558	9.54623e-05
ENSMUSG00000050473	Slc35d3	69.5966	7.90908	9.62007e-05
ENSMUSG00000029710	Ephb4	83.6966	7.4727	9.68304e-05
ENSMUSG00000103373		69.7622	6.3059	9.91345e-05
ENSMUSG00000083161		344.026	10.8587	9.9179e-05
ENSMUSG00000040383	Aqr	1421.9	4.35008	0.000101847
ENSMUSG00000058881	Zfp516	60.7357	8.79753	0.000101847
ENSMUSG00000021277	Traf3	94.3247	8.64575	0.000103728
ENSMUSG00000031373	Car5b	35.0965	7.46982	0.000107551
ENSMUSG00000118106		70.0847	7.82217	0.000107582
ENSMUSG00000041354	Rgl2	204.104	7.41196	0.000109208
ENSMUSG00000078607	1810010H24Rik	71.184	7.87481	0.000109535
ENSMUSG00000027134	Lpcat4	25.3994	7.75314	0.00011028
ENSMUSG00000117991		45.8717	8.74881	0.00011028
ENSMUSG00000029167	Ppargc1a	97.9435	8.48216	0.000111645
ENSMUSG00000039967	Zfp292	1923.34	5.38121	0.000111645
ENSMUSG00000109739		69.9561	9.38808	0.000111693
ENSMUSG00000029673	Auts2	55.5634	7.81765	0.000112338
ENSMUSG00000031996	Aplp2	6183.32	2.05577	0.000116486
ENSMUSG00000099478		136.804	10.3457	0.000117889
ENSMUSG00000118563		19.3965	7.37716	0.000117908
ENSMUSG00000063652	Slc22a21	121.761	6.52548	0.000124586
ENSMUSG00000069911	Insyn2b	74.2615	9.47734	0.000127597
ENSMUSG00000043419	Rnf227	498.88	-2.10695	0.000127905
ENSMUSG00000033799	Tasor2	678.203	5.72824	0.000128131
ENSMUSG00000038838	Vars2	186.508	6.05597	0.000139604
ENSMUSG00000040329	Il7	215.821	8.88219	0.000141159
ENSMUSG00000020183	Cpm	103.977	9.92589	0.000141744
ENSMUSG00000048279	Sacs	242.506	7.32669	0.000141757
ENSMUSG00000001583	Tnk1	28.7275	7.40903	0.000143837
ENSMUSG00000085379		50.7491	8.15303	0.00014384
ENSMUSG00000085398		21.6417	7.71408	0.000144758
ENSMUSG00000058656	Samd12	802.228	6.31137	0.000148288
ENSMUSG00000111293		144.113	6.68522	0.000148429
ENSMUSG00000047910	Pcdhb16	120.61	9.31319	0.000148917
ENSMUSG00000043110	Lrrn4	322.025	7.32729	0.000149747
ENSMUSG00000070421	Olfr658	78.074	9.14481	0.000149747
ENSMUSG00000074738	Fndc10	59.966	5.49602	0.000150652
ENSMUSG00000031161	Hdac6	110.083	8.45942	0.000151224
ENSMUSG00000028164	Manba	774.499	4.62548	0.000153491
ENSMUSG00000078635		34.1116	8.3363	0.000155307
ENSMUSG00000022861	Dgkg	695.853	7.07361	0.000159233
ENSMUSG00000103207		62.0961	9.21053	0.000160571
ENSMUSG00000068762	Gstm6	35.9272	7.63701	0.000161082
ENSMUSG00000068860	Gm128	75.1285	7.38007	0.000161997
ENSMUSG00000105607		36.0987	6.9371	0.000162635
ENSMUSG00000105395		49.9305	8.86207	0.000162751
ENSMUSG00000097075	Cdiptos	39.4841	8.56939	0.000165505
ENSMUSG00000037857	Nufip2	246.164	3.51501	0.000166127
ENSMUSG00000042156	Dzip1	34.1629	7.59459	0.000167447
ENSMUSG00000005947	Itgae	45.0128	8.74919	0.000167858
ENSMUSG00000020439	Smtn	100.901	8.37725	0.000169155
ENSMUSG00000026771	Spopl	236.514	4.40032	0.000173234
ENSMUSG00000034981	Parm1	65.9033	9.3017	0.000173626
ENSMUSG00000104018		50.531	8.28159	0.000174205
ENSMUSG00000051396	Hspa14	133.643	8.80312	0.000177422
ENSMUSG00000111424		45.6421	8.10421	0.000177424
ENSMUSG00000023805	Synj2	66.649	7.75331	0.000180844
ENSMUSG00000034748	Sirt6	202.838	4.08676	0.000184095
ENSMUSG00000112941		21.4987	7.7049	0.000190739
ENSMUSG00000102243		63.9137	8.81281	0.000192041
ENSMUSG00000031255	Sytl4	215.051	9.83493	0.000192709
ENSMUSG00000042515	Pwwp3b	143.109	10.1253	0.000195019
ENSMUSG00000090015	Gm15446	355.025	6.75153	0.000200567
ENSMUSG00000055022	Cntn1	105.286	9.20345	0.000202434
ENSMUSG00000029279	Brdt	49.03	8.88259	0.00020648
ENSMUSG00000030089	Slc41a3	85.928	7.74641	0.00020648
ENSMUSG00000067203	H2-K2	214.385	9.13878	0.000217484
ENSMUSG00000069540	Gm4925	78.5197	8.64973	0.00021752
ENSMUSG00000097863		45.4403	8.23711	0.00021861
ENSMUSG00000037270	4932438A13Rik	944.377	6.4791	0.000224034
ENSMUSG00000017978	Cadps2	201.566	6.8437	0.000224192
ENSMUSG00000032839	Trpc1	98.1172	8.75254	0.000227018
ENSMUSG00000043154	Ppp2r3a	423.262	4.55451	0.000228732
ENSMUSG00000036334	Igsf10	131.59	9.97788	0.000231024
ENSMUSG00000026944	Abca2	328.149	5.32674	0.000232676
ENSMUSG00000020654	Adcy3	60.282	9.18215	0.000234432
ENSMUSG00000117030		33.2875	8.32707	0.000234432
ENSMUSG00000069763	Tmem100	88.3618	8.1265	0.000237527
ENSMUSG00000050623	Catsperz	31.8293	7.98786	0.000238359
ENSMUSG00000030711	Sult1a1	8326.37	2.71797	0.000240428
ENSMUSG00000086565	Gm13133	47.0152	7.75551	0.000241176
ENSMUSG00000003227	Edar	120.829	8.2062	0.000244783
ENSMUSG00000041268	Dmxl2	169.26	8.10037	0.000245127
ENSMUSG00000113907		26.342	7.96533	0.000246355
ENSMUSG00000046159	Chrm3	158.176	6.60532	0.000247882
ENSMUSG00000040389	Wdr47	142.537	7.00208	0.000250239
ENSMUSG00000103739		64.448	9.2511	0.000250338
ENSMUSG00000031749	St3gal2	282.488	5.70161	0.000250402
ENSMUSG00000066952	Myo1h	52.5069	8.98197	0.000252332
ENSMUSG00000035597	Prpf39	2143.54	6.25812	0.000253129
ENSMUSG00000042510	AA986860	86.0188	8.07174	0.000253129
ENSMUSG00000113680		73.4314	8.91865	0.000257811
ENSMUSG00000028073	Pear1	1477.24	5.5782	0.000258154
ENSMUSG00000031511	Arhgef7	546.717	5.05641	0.00025999
ENSMUSG00000034485	Uaca	86.3899	9.60363	0.00025999
ENSMUSG00000038208	Pgap3	74.9798	7.19331	0.000260893
ENSMUSG00000039307	Hexdc	57.3489	9.04608	0.000261659
ENSMUSG00000002910	Arrdc2	53.015	8.99033	0.000262357
ENSMUSG00000023912	Slc25a27	574.385	5.27834	0.00026867
ENSMUSG00000026404	Ddx59	148.63	6.99	0.00027119
ENSMUSG00000055210	Foxd2	41.6704	8.64854	0.000272449
ENSMUSG00000108010		26.7862	7.38258	0.000273919
ENSMUSG00000097042		91.1283	8.95298	0.00027686
ENSMUSG00000042678	Myo15	88.8752	7.75412	0.000278596
ENSMUSG00000001249	Hpn	56.6853	8.31104	0.000293151
ENSMUSG00000005897	Nr2c1	229.712	5.6906	0.000296066
ENSMUSG00000032198	Dock6	98.0231	8.34985	0.000296155
ENSMUSG00000106837		76.8853	8.33241	0.00029913
ENSMUSG00000019254	Ppp1r12c	132.734	6.17138	0.000302881
ENSMUSG00000033124	Atg9a	47.9922	8.8406	0.000308194
ENSMUSG00000005640	Insrr	155.318	10.2784	0.000310511
ENSMUSG00000032855	Pkd1	234.982	5.60398	0.000311141
ENSMUSG00000045328	Cenpe	423.376	6.58059	0.000311141
ENSMUSG00000103103		67.22	9.26159	0.000311141
ENSMUSG00000022324	Matn2	56.3638	8.3636	0.000316772
ENSMUSG00000109044		50.3363	8.25408	0.000316772
ENSMUSG00000034587	8430429K09Rik	155.072	4.59196	0.000326411
ENSMUSG00000072769		1709.93	2.23745	0.000328168
ENSMUSG00000042523	Dnal1	43.9728	7.84749	0.000328628
ENSMUSG00000045176	Borcs6	75.8674	7.5201	0.000330423
ENSMUSG00000006154	Eps8l1	101.079	9.92561	0.000332688
ENSMUSG00000102573		56.2438	8.24268	0.000332688
ENSMUSG00000097855	A930007I19Rik	38.3394	6.93199	0.000337648
ENSMUSG00000052512	Nav2	852.842	4.7309	0.000341083
ENSMUSG00000041362	Shtn1	143.597	8.27895	0.000341711
ENSMUSG00000106798		52.1788	8.80019	0.000342192
ENSMUSG00000030717	Nupr1	5660.22	2.91821	0.000347649
ENSMUSG00000056155	Nanos3	11.8694	6.75821	0.000349341
ENSMUSG00000034055	Phka1	111.399	9.19631	0.000352244
ENSMUSG00000110273		34.6206	8.35283	0.000353176
ENSMUSG00000036492	Rnf39	36.2023	8.39044	0.000356393
ENSMUSG00000035493	Tgfbi	107.414	9.35095	0.000357857
ENSMUSG00000100002	Gm29642	29.7566	8.0911	0.000359137
ENSMUSG00000105402	Gm3716	80.0549	9.57047	0.000361345
ENSMUSG00000000266	Mid2	67.8153	9.35372	0.000362662
ENSMUSG00000033174	Mgll	76.2973	8.23604	0.000365418
ENSMUSG00000073980	Gm9574	58.275	7.61924	0.000371094
ENSMUSG00000050914	Ankrd37	36.599	8.28054	0.000375441
ENSMUSG00000061410	Zcchc14	78.2974	9.52828	0.00037785
ENSMUSG00000040003	Magi2	120.433	8.83063	0.000379249
ENSMUSG00000034800	Zfp661	127.776	8.61311	0.00037992
ENSMUSG00000038515	Grtp1	113.15	6.16768	0.000383877
ENSMUSG00000040929	Rfx3	287.975	4.57734	0.000385943
ENSMUSG00000109973		31.1155	8.23314	0.000387193
ENSMUSG00000026135	Zfp142	181.206	9.8042	0.000388261
ENSMUSG00000052488	Cherp	1149.14	4.7828	0.000394471
ENSMUSG00000066009	Zfp987	32.2663	7.1274	0.000401308
ENSMUSG00000022364	Tbc1d31	527.219	6.44589	0.000403091
ENSMUSG00000029189	Sel1l3	98.7032	5.86019	0.000403427
ENSMUSG00000024909	Efemp2	55.7429	8.98982	0.000403512
ENSMUSG00000113918	Gm6566	35.1562	8.33175	0.00040834
ENSMUSG00000038058	Nod1	212.836	7.53707	0.00040909
ENSMUSG00000030281	Il17rc	107.844	10.0035	0.000413447
ENSMUSG00000020329	Polrmt	199.297	8.25435	0.000421553
ENSMUSG00000097537		39.874	8.37696	0.000424513
ENSMUSG00000087178		47.7875	8.11225	0.000427769
ENSMUSG00000097379		114.387	8.60929	0.000433223
ENSMUSG00000036333	Kidins220	916.795	5.84326	0.000435076
ENSMUSG00000079038	D130040H23Rik	238.013	6.76427	0.000439634
ENSMUSG00000095193	Gm20939	176.914	9.0911	0.000452479
ENSMUSG00000029869	Ephb6	112.892	7.77162	0.000455913
ENSMUSG00000019027	Dnah1	127.536	7.538	0.000456279
ENSMUSG00000108234		43.0996	8.30412	0.000459323
ENSMUSG00000027939	Nup210l	37.9946	8.47685	0.000460516
ENSMUSG00000018569	Cldn7	28.2737	8.0888	0.00046134
ENSMUSG00000070427	Il18bp	794.837	6.0653	0.000464544
ENSMUSG00000089829		307.031	6.07865	0.000466879
ENSMUSG00000035569	Ankrd11	1389.57	5.24828	0.000469828
ENSMUSG00000037999	Arap2	79.7519	8.78124	0.000470173
ENSMUSG00000048814	Lonrf2	115.912	8.59159	0.000470265
ENSMUSG00000030641	Ddias	209.13	10.8088	0.000471446
ENSMUSG00000108298		33.044	6.81001	0.000477583
ENSMUSG00000106680		76.4128	9.0484	0.000494408
ENSMUSG00000007880	Arid1a	1678.9	3.12811	0.000503738
ENSMUSG00000031153	Gripap1	774.776	5.73012	0.000505987
ENSMUSG00000104107		51.4191	8.32173	0.000505987
ENSMUSG00000020806	Rhbdf2	96.0051	8.24192	0.000518099
ENSMUSG00000028859	Csf3r	1653.55	5.72063	0.000518099
ENSMUSG00000035168	Tanc1	178.693	6.36043	0.000518099
ENSMUSG00000040661	Rad54l2	349.906	4.80959	0.000518099
ENSMUSG00000097497		44.3457	8.70961	0.000518099
ENSMUSG00000033434	Gtpbp6	67.8967	8.15872	0.000522293
ENSMUSG00000027583	Zbtb46	124.127	7.00978	0.000531862
ENSMUSG00000037370	Enpp1	110.116	8.46994	0.000538459
ENSMUSG00000037032	Apbb1	328.363	5.66977	0.000542043
ENSMUSG00000044033	Ccdc141	79.5652	9.21372	0.000547803
ENSMUSG00000028758	Kif17	83.2271	9.03095	0.000548426
ENSMUSG00000082658		25.8834	7.96343	0.000548974
ENSMUSG00000021636	Marveld2	297.159	7.58496	0.000550179
ENSMUSG00000101609	Kcnq1ot1	1437.29	5.69072	0.000554918
ENSMUSG00000020495	Smg8	155.281	8.23859	0.000558863
ENSMUSG00000091985		165.536	10.6218	0.000571199
ENSMUSG00000040350	Trim7	63.8863	9.24324	0.000573888
ENSMUSG00000105643		80.2077	8.20872	0.000573932
ENSMUSG00000027276	Jag1	47.0505	8.63637	0.000581724
ENSMUSG00000072915	Gm12258	290.006	9.94349	0.000581746
ENSMUSG00000029701	Rbm28	538.193	6.4132	0.000583881
ENSMUSG00000113183		84.2773	9.66588	0.000583881
ENSMUSG00000117183	Gm20008	168.041	9.51863	0.00058461
ENSMUSG00000030397	Mark4	36.7406	7.64994	0.000586964
ENSMUSG00000060188	Cxcl17	28.6768	8.07737	0.00059645
ENSMUSG00000061143	Maml3	152.502	6.36349	0.00059645
ENSMUSG00000048480	Cxcr1	38.4495	8.40594	0.000617386
ENSMUSG00000021638	Ocln	1194.84	5.58567	0.000621963
ENSMUSG00000000374	Trappc10	223.966	6.17591	0.000625545
ENSMUSG00000022865	Cxadr	80.6529	8.73538	0.000626816
ENSMUSG00000053985	Zfp14	44.565	7.09649	0.000643544
ENSMUSG00000039678	Tbc1d13	67.5114	7.58075	0.000652052
ENSMUSG00000087684		82.4647	9.52031	0.000664989
ENSMUSG00000097471	5830432E09Rik	40.3037	8.60601	0.000667829
ENSMUSG00000054453	Sytl5	136.561	10.3591	0.000672807
ENSMUSG00000027550	Lrrcc1	1010.79	6.08898	0.000673196
ENSMUSG00000051177	Plcb1	103.017	8.8947	0.000677129
ENSMUSG00000023007	Prpf40b	165.172	7.49687	0.000678187
ENSMUSG00000023341	Mx2	72.5371	9.43444	0.000678187
ENSMUSG00000029468	P2rx7	80.5723	7.81448	0.000678187
ENSMUSG00000023070	Rgn	71.7976	6.94817	0.000682856
ENSMUSG00000092402		33.9489	7.89216	0.000687127
ENSMUSG00000028464	Tpm2	53.1603	8.90588	0.000688828
ENSMUSG00000031354	Amelx	13.9586	7.01096	0.000695328
ENSMUSG00000027993	Trim2	67.7577	5.82628	0.000696028
ENSMUSG00000040761	Spen	247.979	5.2756	0.000697221
ENSMUSG00000026158	Ogfrl1	988.555	1.8639	0.000699063
ENSMUSG00000027452	Acss1	519.624	6.18804	0.000713448
ENSMUSG00000042644	Itpr3	83.3587	7.92058	0.000717138
ENSMUSG00000047497	Adamts12	74.4835	9.48493	0.000723856
ENSMUSG00000015176	Nolc1	1984.32	4.85151	0.000730845
ENSMUSG00000032120	C2cd2l	46.0361	8.22155	0.000733105
ENSMUSG00000097383	1500026H17Rik	20.4842	6.93594	0.000733105
ENSMUSG00000029094	Afap1	137.261	7.97548	0.000736154
ENSMUSG00000107304		56.4418	6.24099	0.000736154
ENSMUSG00000039824	Myl6b	107.689	6.1715	0.00074502
ENSMUSG00000057058	Skap1	57.8472	8.33472	0.000746871
ENSMUSG00000085033		36.3161	8.45025	0.000747816
ENSMUSG00000072066	6720489N17Rik	134.44	8.92338	0.000753202
ENSMUSG00000032656	Marchf3	21.41	5.83601	0.000759517
ENSMUSG00000045103	Dmd	439.141	5.71808	0.000763399
ENSMUSG00000052911	Lamb2	39.4847	8.27516	0.000771438
ENSMUSG00000020827	Mink1	276.736	6.07471	0.000776348
ENSMUSG00000104910		64.7436	6.30149	0.0007791
ENSMUSG00000118295		33.6749	8.34706	0.00078001
ENSMUSG00000061536	Sec22c	148.55	7.13347	0.000780722
ENSMUSG00000044037	Als2cl	118.395	9.53385	0.000784357
ENSMUSG00000097536		55.6724	7.43717	0.000784357
ENSMUSG00000108171	Gm43915	89.1725	8.94435	0.000792116
ENSMUSG00000033819	Ppp1r16a	97.2161	8.99279	0.0007936
ENSMUSG00000097709		37.4998	8.47245	0.0007936
ENSMUSG00000104044		59.8126	8.44207	0.0007936
ENSMUSG00000082922		31.3079	8.23787	0.000796582
ENSMUSG00000102594		38.9549	8.55468	0.000796582
ENSMUSG00000022515	Anks3	277.008	6.57979	0.000800785
ENSMUSG00000031506	Ptpn7	1593.83	6.46113	0.000802341
ENSMUSG00000030123	Plxnd1	66.3239	9.18785	0.000803493
ENSMUSG00000037418	Best1	81.7775	8.35291	0.000806722
ENSMUSG00000024430	Cabyr	57.001	9.09418	0.000808751
ENSMUSG00000037979	Ccdc92	129.403	9.46568	0.000809031
ENSMUSG00000036368	Rmdn2	217.213	8.47096	0.000815672
ENSMUSG00000008200	Fnbp4	1550.15	5.82018	0.000820824
ENSMUSG00000059142	Zfp945	1081.83	2.77009	0.000822377
ENSMUSG00000021392	Nol8	903.419	6.54385	0.00082282
ENSMUSG00000027281	Slx4ip	457.371	6.15777	0.000823261
ENSMUSG00000038028	Tigar	56.044	8.88709	0.000829506
ENSMUSG00000068923	Syt11	794.476	3.63988	0.000834121
ENSMUSG00000068263	Efcc1	197.749	4.59871	0.00083705
ENSMUSG00000033389	Arhgap44	41.1069	8.58127	0.00083773
ENSMUSG00000028078	Dclk2	70.1304	9.36249	0.000837745
ENSMUSG00000039735	Fnbp1l	2314.56	4.47647	0.000837745
ENSMUSG00000040033	Stat2	754.724	6.04146	0.000845519
ENSMUSG00000032372	Plscr2	2886.31	5.8302	0.0008485
ENSMUSG00000015647	Lama5	83.4855	7.93559	0.000851611
ENSMUSG00000099310		35.77	8.40845	0.000858969
ENSMUSG00000059263	Usp47	1356	5.62631	0.000863263
ENSMUSG00000108120		44.6018	8.68851	0.000865387
ENSMUSG00000036304	Zdhhc23	47.2873	7.27448	0.000876099
ENSMUSG00000023963	Cyp39a1	111.432	9.26344	0.000885689
ENSMUSG00000021823	Vcl	238.698	6.10662	0.000889922
ENSMUSG00000021139	Gm20498	20.4455	7.6029	0.000890392
ENSMUSG00000084911		74.059	8.22606	0.000890392
ENSMUSG00000113294		8.99379	6.25097	0.000890392
ENSMUSG00000048755	Mcat	135.957	8.40832	0.000898892
ENSMUSG00000041870	Ankrd13a	2558.51	2.05487	0.000899401
ENSMUSG00000026638	Irf6	1261.3	5.33138	0.000905039
ENSMUSG00000103711	Tstd1	46.478	8.77241	0.000905039
ENSMUSG00000022350	Washc5	691.931	6.95974	0.000912657
ENSMUSG00000086404	Gm6787	30.3664	7.49686	0.000916111
ENSMUSG00000086593	Gm16548	24.5985	7.45597	0.000922602
ENSMUSG00000094942	Gm3604	176.726	8.75855	0.000933255
ENSMUSG00000049680	Urgcp	642.85	3.66944	0.000933712
ENSMUSG00000052928	Ctif	70.9047	8.45318	0.000933712
ENSMUSG00000058101	1700084J12Rik	64.2624	7.74982	0.000941813
ENSMUSG00000108447		37.4343	7.71778	0.000949597
ENSMUSG00000020142	Slc1a4	87.5188	8.48086	0.000959517
ENSMUSG00000102856		13.5212	5.61988	0.000961122
ENSMUSG00000029381	Shroom3	30.4678	6.1127	0.000965963
ENSMUSG00000054520	Sh3bp2	171.733	5.24846	0.000982601
ENSMUSG00000034612	Chst11	106.392	6.30194	0.000985325
ENSMUSG00000026303	Mlph	188.947	7.70155	0.000989792
ENSMUSG00000085133		154.277	8.98865	0.000989792
ENSMUSG00000105161		49.3237	8.86992	0.000998877
ENSMUSG00000047344	Lancl3	219.214	9.45162	0.00100459
ENSMUSG00000074923	Pak6	79.1319	8.70163	0.00100742
ENSMUSG00000057406	Nsd2	895.01	4.60624	0.00100873
ENSMUSG00000072825	Cep170b	108.321	8.42618	0.00100873
ENSMUSG00000071551	Akr1c19	82.3983	8.6993	0.00100952
ENSMUSG00000114048	4930549C15Rik	42.7132	8.64352	0.00101318
ENSMUSG00000073758	Sh3d21	133.005	10.3131	0.00103696
ENSMUSG00000066151	Fkbp15	594.514	6.27244	0.00103772
ENSMUSG00000037239	Spred3	62.6065	5.4656	0.00103934
ENSMUSG00000054967	Zfp647	89.5848	7.2256	0.00105113
ENSMUSG00000000708	Kat2b	252.266	5.17555	0.0010554
ENSMUSG00000038214	Bend3	72.2223	7.8508	0.00105643
ENSMUSG00000039158	Akna	30.5674	7.42353	0.00107805
ENSMUSG00000044026	Slc35g1	99.6844	8.64319	0.00107848
ENSMUSG00000029661	Col1a2	152.817	8.6861	0.00108731
ENSMUSG00000028621	Cyb5rl	276.415	5.52077	0.00109471
ENSMUSG00000033949	Trim36	68.6063	9.2677	0.00109497
ENSMUSG00000040690	Col16a1	316.936	6.16124	0.00111201
ENSMUSG00000024193	Phf1	25.3712	7.93227	0.00111628
ENSMUSG00000031079	Zfp300	74.0357	9.41229	0.00111888
ENSMUSG00000027955	Gask1b	139.826	10.3918	0.00112861
ENSMUSG00000039990	Edrf1	521.793	7.17912	0.00113115
ENSMUSG00000028284	Map3k7	200.424	5.35533	0.00113554
ENSMUSG00000048012	Zfp473	110.469	9.24131	0.00114004
ENSMUSG00000060798	Intu	59.9079	9.17182	0.00114105
ENSMUSG00000090952		48.4397	5.17362	0.00114105
ENSMUSG00000025821	Zfp282	160.647	8.38123	0.00119111
ENSMUSG00000042138	Msantd2	99.8622	7.6226	0.00121837
ENSMUSG00000044252	Osbpl1a	1786.99	4.58006	0.00121837
ENSMUSG00000075286	Gm1968	51.4469	8.67207	0.00121837
ENSMUSG00000111971		25.0329	7.91253	0.00121837
ENSMUSG00000102923		21.0466	7.63793	0.00122452
ENSMUSG00000037896	Rcor1	803.788	5.01162	0.00122472
ENSMUSG00000040606	Kazn	85.6452	7.51923	0.00122472
ENSMUSG00000099071	Mir8095	22.0657	7.55821	0.00123386
ENSMUSG00000051984	Sec31b	30.3259	7.41453	0.00123725
ENSMUSG00000104388		163.371	6.32876	0.00125319
ENSMUSG00000025876	Unc5a	67.6069	7.52418	0.00125742
ENSMUSG00000102758	Naaladl2	65.859	9.29085	0.00126961
ENSMUSG00000048878	Hexim1	271.316	6.36085	0.00128733
ENSMUSG00000037210	Fam193a	419.011	4.13621	0.00129392
ENSMUSG00000055148	Klf2	58.8776	7.5868	0.00129392
ENSMUSG00000021366	Hivep1	387.999	5.61733	0.00130047
ENSMUSG00000071302	2610044O15Rik8	675.461	5.06774	0.00132709
ENSMUSG00000078877	Gm14295	55.4263	5.25738	0.00132912
ENSMUSG00000018501	Ncor1	1767.45	4.22601	0.0013306
ENSMUSG00000040785	Ttc3	2308.91	4.59305	0.00134462
ENSMUSG00000058385	H2bc8	112.688	4.08895	0.00134808
ENSMUSG00000038344	Txlng	714.83	5.95171	0.00135887
ENSMUSG00000020829	Slc46a1	135.989	9.93211	0.00136899
ENSMUSG00000025602	Zfp202	125.232	9.55091	0.00137709
ENSMUSG00000025017	Pik3ap1	341.988	5.99266	0.00137889
ENSMUSG00000027194	Ttc17	844.19	6.16151	0.00137926
ENSMUSG00000038146	Notch3	104.372	6.95603	0.00140074
ENSMUSG00000057132	Rpgrip1	355.777	5.12575	0.00140074
ENSMUSG00000033557	Fam20b	250.747	5.18956	0.00140748
ENSMUSG00000084592	Mir1898	22.8881	7.66697	0.0014089
ENSMUSG00000021217	Tshz3	40.6671	8.61401	0.0014261
ENSMUSG00000113326		69.1547	8.55691	0.00142631
ENSMUSG00000011751	Sptbn4	48.2466	8.04039	0.0014302
ENSMUSG00000030769	Slc5a11	59.9209	9.11986	0.0014302
ENSMUSG00000049971	Glt1d1	53.546	5.98134	0.0014302
ENSMUSG00000090778		40.1873	8.10683	0.0014302
ENSMUSG00000004677	Myo9b	321.27	5.29473	0.00143555
ENSMUSG00000031740	Mmp2	63.9064	7.10052	0.00144388
ENSMUSG00000031502	Col4a1	75.2462	6.6571	0.00144982
ENSMUSG00000022526	Zfp251	221.638	6.76684	0.00146985
ENSMUSG00000022974	Paxbp1	676.989	4.76482	0.00147074
ENSMUSG00000115543		40.5029	7.79793	0.00147324
ENSMUSG00000023055	Calcoco1	1225.65	5.72327	0.00147446
ENSMUSG00000026131	Dst	918.997	3.45945	0.0014898
ENSMUSG00000020193	Zpbp	99.0723	5.40756	0.00149872
ENSMUSG00000021118	Plek2	116.107	8.62706	0.00150353
ENSMUSG00000029765	Plxna4	75.8719	8.70829	0.00151552
ENSMUSG00000056014	A430033K04Rik	203.068	9.35373	0.00151737
ENSMUSG00000030766	Arhgap17	739.705	6.66946	0.0015236
ENSMUSG00000034342	Cbl	938.812	4.18653	0.00152572
ENSMUSG00000027536	Chmp4c	50.583	8.91559	0.001534
ENSMUSG00000009248	Ascl2	69.1506	8.64235	0.001554
ENSMUSG00000027363	Usp8	2338.73	4.46171	0.00156095
ENSMUSG00000114605		54.198	8.60328	0.00158652
ENSMUSG00000104406		40.1125	7.81326	0.00159949
ENSMUSG00000027073	Prg2	3061.34	-6.27293	0.00160171
ENSMUSG00000027860	Vangl1	110.371	4.37966	0.00162379
ENSMUSG00000103088	Pcdhgb6	48.5169	8.86576	0.00162763
ENSMUSG00000074785	Plxnc1	2942.42	4.85034	0.00162911
ENSMUSG00000020758	Itgb4	60.8881	8.5659	0.00167469
ENSMUSG00000023960	Enpp5	9937.01	1.68478	0.00170127
ENSMUSG00000037017	Zscan21	608.003	7.10016	0.00170127
ENSMUSG00000089687	Rab42	49.5387	8.23398	0.00170406
ENSMUSG00000106874		57.7209	4.42754	0.00171876
ENSMUSG00000106678		35.7152	8.24122	0.00172265
ENSMUSG00000109714		47.6093	8.09236	0.00172374
ENSMUSG00000022023	Wbp4	600.05	2.52637	0.00172592
ENSMUSG00000028944	Prkag2	2971.54	1.72976	0.00173143
ENSMUSG00000104138		81.9666	9.60799	0.00174088
ENSMUSG00000028576	Ift74	388.333	6.45695	0.00177069
ENSMUSG00000021684	Pde8b	30.0573	7.33452	0.00177121
ENSMUSG00000022762	Ncam2	53.8882	8.14212	0.00177191
ENSMUSG00000051147	Nat2	593.836	-2.19928	0.00179353
ENSMUSG00000044528	Tram1l1	38.554	8.53569	0.00179404
ENSMUSG00000029062	Cdk11b	1648.63	2.70542	0.00179526
ENSMUSG00000034902	Pip5k1c	620.083	5.02649	0.00179526
ENSMUSG00000068284	Usf3	91.1681	8.55165	0.00182785
ENSMUSG00000031398	Plxna3	121.03	8.46621	0.00187963
ENSMUSG00000028344	Invs	347.696	5.61699	0.00187987
ENSMUSG00000018395	Kif3a	679.209	5.99278	0.0018922
ENSMUSG00000041479	Syt15	83.877	9.33109	0.00192024
ENSMUSG00000086742	Gm16201	18.6384	6.83701	0.00192324
ENSMUSG00000041444	Arhgap32	180.441	5.73391	0.00193528
ENSMUSG00000025272	Tro	53.8908	7.93572	0.00194004
ENSMUSG00000072763	5430403G16Rik	181.642	5.83848	0.00194643
ENSMUSG00000020143	Dock2	3530.43	3.0028	0.00195936
ENSMUSG00000102302		51.8866	6.94998	0.00195936
ENSMUSG00000062591	Tubb4a	52.6506	6.97029	0.00196571
ENSMUSG00000030555	Ttc23	54.1619	7.04434	0.00196665
ENSMUSG00000110993		16.3842	7.29224	0.00196665
ENSMUSG00000024548	Setbp1	41.2811	6.72532	0.00196892
ENSMUSG00000001053	N4bp3	84.5226	9.60868	0.00197202
ENSMUSG00000028974	Dffa	557.115	6.08199	0.00198514
ENSMUSG00000019102	Aldh3a1	77.2644	9.47252	0.00202229
ENSMUSG00000030159	Clec1b	142.049	6.38425	0.00202229
ENSMUSG00000044340	Phlpp1	219.542	4.59573	0.00202229
ENSMUSG00000069713		70.8052	9.41126	0.00202229
ENSMUSG00000030768	Disp1	107.871	9.95846	0.00202311
ENSMUSG00000091191		81.7839	8.24059	0.00203853
ENSMUSG00000024376	Epb41l4a	31.2609	6.84959	0.00205413
ENSMUSG00000024371	C2	19.7099	7.56852	0.00206612
ENSMUSG00000099689	Zfp383	77.8828	9.48962	0.00206848
ENSMUSG00000058997	Vwa8	478.216	5.23226	0.00206977
ENSMUSG00000027805	Pfn2	107.734	6.40263	0.00207253
ENSMUSG00000046949	Nqo2	698.473	5.09335	0.00207253
ENSMUSG00000043873	Chil5	487.374	5.71036	0.00208806
ENSMUSG00000035835	Plppr3	641.397	5.50094	0.00212329
ENSMUSG00000049382	Krt8	85.7155	9.67263	0.00213613
ENSMUSG00000039058	Ak5	46.7125	7.26687	0.00215917
ENSMUSG00000036606	Plxnb2	333.454	6.37873	0.00215996
ENSMUSG00000052707	Tnrc6a	561.191	3.09048	0.00216205
ENSMUSG00000026113	Inpp4a	634.329	5.27808	0.0021716
ENSMUSG00000048647	Exd1	43.0378	8.67596	0.00218873
ENSMUSG00000036833	Pnpla7	1597.39	2.45954	0.00219092
ENSMUSG00000033405	Nudt15	50.5256	7.59838	0.00219866
ENSMUSG00000041378	Cldn5	1250.95	6.93392	0.00221131
ENSMUSG00000075284	Wipf1	636.952	4.52892	0.00221257
ENSMUSG00000053693	Mast1	19.728	7.57223	0.00221386
ENSMUSG00000061894	Zscan20	88.5391	8.91297	0.00222097
ENSMUSG00000033948	Zswim5	53.2257	8.99758	0.00223973
ENSMUSG00000040387	Klhl32	69.1317	6.0814	0.0022691
ENSMUSG00000102246		41.8711	8.49353	0.0022691
ENSMUSG00000087289	4933424M12Rik	39.9656	7.8001	0.00228285
ENSMUSG00000101845		10.9543	6.6778	0.00228994
ENSMUSG00000022893	Adamts1	91.588	9.77322	0.00229336
ENSMUSG00000024393	Prrc2a	760.581	5.56502	0.00229336
ENSMUSG00000029206	Nsun7	87.2994	8.92866	0.0023001
ENSMUSG00000042570	Mier2	47.7018	7.59854	0.0023001
ENSMUSG00000108348	Pnma8c	110.097	8.6464	0.00230082
ENSMUSG00000048478	Spata33	71.4769	9.25876	0.0023064
ENSMUSG00000117955		25.4706	7.93896	0.00230824
ENSMUSG00000104488		35.1913	8.3534	0.00232253
ENSMUSG00000001507	Itga3	27.4433	7.94982	0.00239238
ENSMUSG00000034931	Dhx8	1127.88	5.64542	0.00239705
ENSMUSG00000116590		24.8313	7.26551	0.00240691
ENSMUSG00000021098	4930447C04Rik	96.3492	7.23805	0.00240968
ENSMUSG00000066621	Tecpr1	393.578	6.14599	0.00243324
ENSMUSG00000028150	Rorc	1036.43	6.05785	0.00245465
ENSMUSG00000039661	Dusp26	73.5695	9.41181	0.00245465
ENSMUSG00000063488	Zkscan7	41.9571	7.18681	0.00245465
ENSMUSG00000104060		73.798	9.4717	0.00245465
ENSMUSG00000079470	Utp14b	31.0786	7.29321	0.00246175
ENSMUSG00000050926	Dcaf12l2	29.9278	8.05245	0.00249875
ENSMUSG00000004661	Arid3b	43.5446	7.41115	0.00252446
ENSMUSG00000045934	Mtmr11	57.908	5.62962	0.00255965
ENSMUSG00000102672		43.3781	8.46485	0.00256086
ENSMUSG00000042548	Asxl1	351.806	6.19289	0.00260067
ENSMUSG00000032221	Mns1	389.243	5.93353	0.00260857
ENSMUSG00000073856	Iqck	36.9531	7.67496	0.00262996
ENSMUSG00000106123		31.8319	7.41226	0.00262996
ENSMUSG00000106341		28.1672	8.07603	0.00264274
ENSMUSG00000029554	Mad1l1	620.324	5.76138	0.00264795
ENSMUSG00000114493		77.324	9.50102	0.00264795
ENSMUSG00000024534	Sncaip	77.061	8.45023	0.00265763
ENSMUSG00000015882	Lcorl	397.465	6.62331	0.00266629
ENSMUSG00000017291	Taok1	1736.59	3.40993	0.00266629
ENSMUSG00000072663	Spef2	70.8347	9.3093	0.00268722
ENSMUSG00000047036	Zfp445	1755.1	4.25325	0.00270906
ENSMUSG00000112368		20.2474	7.60488	0.00271582
ENSMUSG00000036661	Dennd3	249.421	5.98731	0.00272176
ENSMUSG00000035125	Gcfc2	121.129	7.55146	0.00279829
ENSMUSG00000107794		70.9777	9.41073	0.00279983
ENSMUSG00000115918		174.848	6.09326	0.00280389
ENSMUSG00000050910	Cdr2l	45.3189	8.73287	0.00280411
ENSMUSG00000091764	Zfp964	62.7374	6.9195	0.00281604
ENSMUSG00000096981	Gm16845	34.9514	8.05268	0.00282605
ENSMUSG00000102704		71.0968	8.76058	0.00282822
ENSMUSG00000031706	Rfx1	89.9618	7.86312	0.00283066
ENSMUSG00000097187		19.5316	7.41857	0.00283066
ENSMUSG00000026933	Camsap1	164.56	6.40281	0.00288933
ENSMUSG00000074733	Zfp950	1981.04	5.49977	0.00289838
ENSMUSG00000020930	Ccdc103	51.0577	8.52274	0.00293487
ENSMUSG00000093695		27.027	7.40331	0.0029352
ENSMUSG00000000690	Hoxb6	66.9696	9.15946	0.00293842
ENSMUSG00000028476	Reck	39.1472	8.33275	0.00294144
ENSMUSG00000058755	Osm	68.7815	7.21491	0.00294144
ENSMUSG00000028518	Prkaa2	90.9278	7.65078	0.0029497
ENSMUSG00000028312	Smc2	1520.57	5.78201	0.00297706
ENSMUSG00000054206	Gzmm	24.9633	7.87623	0.00297706
ENSMUSG00000097325	Gm16897	10.8403	6.58407	0.00298137
ENSMUSG00000032536	Trak1	236.284	5.62721	0.00298338
ENSMUSG00000061186	Sfmbt2	88.6309	7.8818	0.00301245
ENSMUSG00000026858	Miga2	108.109	4.25474	0.00302612
ENSMUSG00000039873	Neurl2	26.7066	7.20493	0.00302612
ENSMUSG00000062859	Tcp11	57.638	7.17657	0.00302612
ENSMUSG00000105957		52.2222	8.67977	0.00302734
ENSMUSG00000021585	Cast	1606.53	4.86942	0.00303156
ENSMUSG00000073145		15.0305	7.1629	0.00304728
ENSMUSG00000109378		24.7035	7.27214	0.00304728
ENSMUSG00000111394		34.1822	7.51216	0.00305025
ENSMUSG00000042700	Sipa1l1	470.487	5.23286	0.00305108
ENSMUSG00000114961	A930002C04Rik	83.5488	9.64919	0.00305108
ENSMUSG00000068959	Zfp619	42.6909	7.22447	0.00306983
ENSMUSG00000057541	Pus7	1168.68	4.14623	0.00307333
ENSMUSG00000097601		47.3541	8.51667	0.00307333
ENSMUSG00000047193	Dync2h1	613.095	3.59662	0.00308231
ENSMUSG00000026219	Trip12	1714.34	3.48014	0.00310404
ENSMUSG00000041134	Cyyr1	179.729	6.39416	0.00310404
ENSMUSG00000114016		33.18	8.30321	0.00310404
ENSMUSG00000024913	Lrp5	38.4151	6.51004	0.00316939
ENSMUSG00000034282	Evpl	81.9413	9.43933	0.00320435
ENSMUSG00000037103	Dcaf15	75.2078	7.96642	0.00320435
ENSMUSG00000074340	Ovgp1	34.7551	8.37244	0.00322003
ENSMUSG00000075555	Gm10863	81.8556	5.1084	0.00322019
ENSMUSG00000048424	Ranbp3l	23.4922	6.86591	0.00322942
ENSMUSG00000020604	Arsg	53.4238	8.32874	0.00323529
ENSMUSG00000112375		23.3477	6.17722	0.00326863
ENSMUSG00000031647	Mfap3l	41.8819	8.58982	0.00331392
ENSMUSG00000085802		48.0116	8.74658	0.00332142
ENSMUSG00000041530	Ago1	508.872	6.15937	0.00332625
ENSMUSG00000037921	Ddx60	1337.02	5.18853	0.00333325
ENSMUSG00000037151	Lrrc20	93.4383	9.44678	0.00335187
ENSMUSG00000112030		91.1232	9.75661	0.0033631
ENSMUSG00000097573		25.0275	7.89882	0.00337401
ENSMUSG00000064916	Gm22573	18.2385	7.39497	0.003382
ENSMUSG00000037600	Kdf1	129.304	6.88259	0.00339395
ENSMUSG00000022064	Pibf1	972.171	6.49331	0.00340617
ENSMUSG00000029769	Ccdc136	44.8679	7.29666	0.00344156
ENSMUSG00000048232	Fbxo10	102.61	8.61348	0.00347003
ENSMUSG00000038473	Nos1ap	55.8654	8.05747	0.00347293
ENSMUSG00000043279	Trim56	523.423	5.28291	0.0034738
ENSMUSG00000038930	Rccd1	77.0862	6.70769	0.00349787
ENSMUSG00000032064	Dixdc1	111.276	8.38656	0.00350334
ENSMUSG00000070565	Rasal2	35.9366	7.80269	0.00351114
ENSMUSG00000097443		36.4034	7.61902	0.00351459
ENSMUSG00000083885		38.1443	5.31258	0.0035524
ENSMUSG00000037286	Stag1	1980.14	2.05971	0.00357133
ENSMUSG00000030200	Bcl2l14	62.4422	9.23019	0.0035867
ENSMUSG00000011382	Dhdh	320.036	4.93223	0.00361469
ENSMUSG00000086247	Gm15787	61.2498	9.13641	0.00361469
ENSMUSG00000004951	Hspb1	60.498	8.96366	0.00366287
ENSMUSG00000036825	Ssx2ip	154.213	9.91595	0.00366287
ENSMUSG00000050014	Apol10b	78.0285	9.50049	0.00366287
ENSMUSG00000045374	Wdr81	47.4531	6.50481	0.00369683
ENSMUSG00000078786	BC024978	132.276	5.3923	0.0037144
ENSMUSG00000086826		32.3513	8.23793	0.00375026
ENSMUSG00000011171	Vipr2	890.788	6.42	0.00375708
ENSMUSG00000097027		27.637	8.03853	0.0037604
ENSMUSG00000103123		36.5912	7.66206	0.00377857
ENSMUSG00000091587		19.7943	7.53235	0.00379208
ENSMUSG00000038721	Hoxb7	73.3402	9.19842	0.00380926
ENSMUSG00000021464	Ror2	35.1833	8.07666	0.00381535
ENSMUSG00000112964		155.555	7.96441	0.00381535
ENSMUSG00000111713		60.7126	6.96139	0.00384015
ENSMUSG00000023467	Tulp2	68.7589	8.56424	0.0038623
ENSMUSG00000048960	Prex2	306.351	5.62334	0.00386894
ENSMUSG00000074071	Fam169b	241.591	5.65987	0.00388712
ENSMUSG00000021796	Bmpr1a	299.963	4.67571	0.00389542
ENSMUSG00000032812	Arap1	640.011	5.4638	0.00391965
ENSMUSG00000113585		124.008	6.11418	0.00396356
ENSMUSG00000042606	Hirip3	217.663	6.27905	0.00400223
ENSMUSG00000029924	Slc37a3	99.7775	6.72169	0.00402307
ENSMUSG00000091586	Cyp4f17	429.639	3.85077	0.00403183
ENSMUSG00000031438	Rnf128	69.712	7.6312	0.00403855
ENSMUSG00000037827		5.6831	5.51807	0.00406806
ENSMUSG00000026170	Cyp27a1	58.7669	9.11851	0.00408144
ENSMUSG00000064262	Gimap8	654.156	6.24479	0.00410815
ENSMUSG00000028414	Fktn	368.163	6.41753	0.00411874
ENSMUSG00000021047	Nova1	18.4417	5.38784	0.00413596
ENSMUSG00000097576		26.3731	7.91987	0.00413596
ENSMUSG00000106158		21.9416	7.23373	0.00413685
ENSMUSG00000031883	Car7	46.4576	8.02227	0.00414198
ENSMUSG00000001521	Tulp3	101.218	4.45679	0.0041469
ENSMUSG00000057181	5730455P16Rik	737.839	5.09275	0.00424926
ENSMUSG00000071573	Rnls	250.461	6.47148	0.00424926
ENSMUSG00000082315	Gm16523	72.5978	7.82209	0.00424926
ENSMUSG00000032289	Thsd4	34.1308	6.98286	0.00425312
ENSMUSG00000033857	Engase	63.5053	8.9674	0.0042554
ENSMUSG00000041608	Entpd3	61.4137	9.20542	0.0042554
ENSMUSG00000041907	Gpr45	343.866	2.98133	0.0042554
ENSMUSG00000022519	Srl	171.99	7.61655	0.00426063
ENSMUSG00000046442	Ppm1e	55.4795	5.5955	0.00434023
ENSMUSG00000107937		19.4964	7.50768	0.00434023
ENSMUSG00000053835	H2-T24	717.95	5.20007	0.00437655
ENSMUSG00000044566	Cage1	163.861	4.39712	0.00438857
ENSMUSG00000032480	Dhx30	1523.88	5.06315	0.00441777
ENSMUSG00000074863	Platr25	514.999	5.40398	0.0044219
ENSMUSG00000033222	Ttf2	500.595	7.37541	0.00444508
ENSMUSG00000060336	Zfp937	159.332	9.13002	0.00446304
ENSMUSG00000097321	1700028E10Rik	42.2725	7.15714	0.0044922
ENSMUSG00000006345	Ggt1	72.3895	8.27048	0.00449336
ENSMUSG00000006476	Nsmf	419.717	4.3439	0.00449336
ENSMUSG00000104273		50.7222	8.30918	0.00449336
ENSMUSG00000114025		65.3214	5.98241	0.00449336
ENSMUSG00000083340		22.9539	7.00127	0.00449674
ENSMUSG00000002763	Pex6	170.152	4.70483	0.00450745
ENSMUSG00000106427		37.8553	7.59219	0.00451575
ENSMUSG00000038451	Spsb2	729.528	-1.43767	0.00451897
ENSMUSG00000109428		32.9563	8.09212	0.00451897
ENSMUSG00000037754	Ppp1r16b	785.917	3.80416	0.00452513
ENSMUSG00000071723	Gspt2	70.5651	9.3667	0.00452513
ENSMUSG00000079184	Mphosph8	766.895	2.73228	0.00452513
ENSMUSG00000027661	Slc2a10	59.9359	9.03573	0.00453515
ENSMUSG00000104493		62.069	9.00879	0.00455175
ENSMUSG00000087593	Gm16174	20.9997	7.30126	0.00456291
ENSMUSG00000031842	Pde4c	62.5416	8.51314	0.00457039
ENSMUSG00000039715	Dync2i2	905.181	-1.86166	0.00457678
ENSMUSG00000020380	Rad50	2028.22	5.02127	0.00460159
ENSMUSG00000108414	Snhg1	308.557	5.01967	0.00460159
ENSMUSG00000014776	Nol3	22.9528	7.66228	0.0046089
ENSMUSG00000037318	Traf3ip3	2447.63	5.67625	0.0046089
ENSMUSG00000087700		23.4166	7.80618	0.00461411
ENSMUSG00000036106	Prr5	53.6197	6.34728	0.004665
ENSMUSG00000063952	Brpf3	26.7446	6.77779	0.00466922
ENSMUSG00000083827	Gm15712	20.5884	7.40206	0.00466922
ENSMUSG00000023952	Gtpbp2	450.26	3.21957	0.00467475
ENSMUSG00000102559		42.9481	7.71754	0.00467475
ENSMUSG00000033653	Vps8	319.841	6.51128	0.0046853
ENSMUSG00000078606	Gvin2	74.426	6.25679	0.00468814
ENSMUSG00000035112	Wnk4	71.9272	9.36559	0.00469104
ENSMUSG00000037552	Plekhg2	31.7088	6.64451	0.00469104
ENSMUSG00000024331	Dsc2	61.2579	9.19694	0.00476796
ENSMUSG00000110556		54.8154	8.95193	0.00476796
ENSMUSG00000115955		25.0443	7.13618	0.00476796
ENSMUSG00000029253	Cenpc1	1032.59	3.00759	0.00478325
ENSMUSG00000099137		17.5169	6.64708	0.00479056
ENSMUSG00000104724		52.8875	7.87043	0.00479447
ENSMUSG00000037940	Inpp4b	537.588	5.20982	0.0048585
ENSMUSG00000114401		19.998	7.51656	0.00488507
ENSMUSG00000005983	1700037C18Rik	119.11	6.71663	0.00489262
ENSMUSG00000046269	Usp27x	20.3091	6.83685	0.00489394
ENSMUSG00000001323	Srr	261.93	6.3767	0.00495281
ENSMUSG00000039086	Ss18l1	78.6694	9.47774	0.00495281
ENSMUSG00000044813	Shb	28.3903	7.47428	0.00495281
ENSMUSG00000062127	Cttnbp2nl	63.8128	9.04989	0.00498238
ENSMUSG00000023795		42.7891	5.85195	0.00499553
ENSMUSG00000026589	Sec16b	76.8103	7.32512	0.00500477
ENSMUSG00000104720		47.9509	8.1985	0.00504294
ENSMUSG00000085457	1110046J04Rik	60.0011	9.08943	0.00507952
ENSMUSG00000020941	Map3k14	140.168	5.45347	0.00510583
ENSMUSG00000031202	Rab39b	66.3142	7.59845	0.00510583
ENSMUSG00000024074	Crim1	355.801	5.0909	0.00512797
ENSMUSG00000024620	Pdgfrb	22.4303	7.59949	0.00514627
ENSMUSG00000075502	Kbtbd6	269.878	-5.4976	0.00514627
ENSMUSG00000030313	Dennd5b	707.577	4.93372	0.00517045
ENSMUSG00000085975	Gm13572	23.3076	7.80551	0.00517258
ENSMUSG00000022523	Fgf12	41.9434	8.57634	0.00524517
ENSMUSG00000028282	Casp8ap2	823.788	5.48545	0.00526311
ENSMUSG00000038045	Sult6b1	17.8948	7.40311	0.00526311
ENSMUSG00000032220	Myo1e	544.554	5.84619	0.0052724
ENSMUSG00000109574		68.0249	9.28005	0.00527705
ENSMUSG00000020564	Atxn7l1	1128.68	5.94778	0.00527971
ENSMUSG00000030522	Mtmr10	270.528	4.33297	0.00527971
ENSMUSG00000001065	Zfp276	61.5114	6.79596	0.00528063
ENSMUSG00000030016	Zfp638	2210.01	5.39543	0.00531489
ENSMUSG00000028869	Gnl2	2581.55	3.54565	0.00536333
ENSMUSG00000043336	Filip1l	58.4321	7.12196	0.00536655
ENSMUSG00000001520	Nrip2	16.619	6.6144	0.00537853
ENSMUSG00000036853	Mcoln3	82.1749	9.35521	0.00541219
ENSMUSG00000109854		33.9006	6.02617	0.00547303
ENSMUSG00000024529	Lox	58.3928	6.70542	0.00551627
ENSMUSG00000026605	Cenpf	479.862	5.18894	0.00551627
ENSMUSG00000031229	Atrx	5401.2	4.80648	0.00551627
ENSMUSG00000059412	Fxyd2	21.0672	7.51696	0.00551627
ENSMUSG00000038068	Rnf144b	216.726	5.61234	0.00553019
ENSMUSG00000026483	Niban1	562.087	4.45001	0.00553594
ENSMUSG00000036863	Syde2	30.8611	6.72251	0.00555543
ENSMUSG00000019256	Ahr	94.5891	9.82829	0.00557362
ENSMUSG00000097515	1700040D17Rik	48.1513	8.83585	0.00558682
ENSMUSG00000028456	Unc13b	64.7239	7.60193	0.00559368
ENSMUSG00000040356	Skiv2l	188.755	5.64686	0.00562365
ENSMUSG00000038886	Man2a2	616.213	4.66262	0.0056362
ENSMUSG00000073437	D330041H03Rik	218.537	6.44031	0.0056362
ENSMUSG00000031862	Atp13a1	1156.93	4.83585	0.00567527
ENSMUSG00000097760	6030442K20Rik	48.8796	8.85273	0.00570433
ENSMUSG00000083906		30.9735	4.78375	0.00574757
ENSMUSG00000073643	Wdfy1	700.343	3.98951	0.00577449
ENSMUSG00000032060	Cryab	52.7414	8.95247	0.00590331
ENSMUSG00000025235	Bbs4	469.128	5.54631	0.00591899
ENSMUSG00002076110		18.6801	7.48785	0.00591899
ENSMUSG00000025369	Smarcc2	1211.32	4.49986	0.00593973
ENSMUSG00000046550	Spin2c	52.1538	8.96751	0.00595307
ENSMUSG00000035673	Sbno2	711.897	4.11645	0.00596106
ENSMUSG00000040167	Ikzf5	60.2543	3.8002	0.00597666
ENSMUSG00000046415	B430212C06Rik	26.4825	7.84924	0.00597961
ENSMUSG00000108704		14.5575	6.27647	0.00601554
ENSMUSG00000034930	Rtkn	145.355	6.20936	0.00603051
ENSMUSG00000000804	Usp32	410.052	5.93768	0.0060355
ENSMUSG00000042851	Zc3h6	218.303	7.25496	0.00605011
ENSMUSG00000043923	Ccdc84	278.862	6.49751	0.00608401
ENSMUSG00000090290	Tarbp1	95.6777	9.14179	0.0060905
ENSMUSG00000026504	Sdccag8	550.612	5.35712	0.00609768
ENSMUSG00000074580	4931440P22Rik	34.2924	7.58238	0.00609768
ENSMUSG00000086629	2810403D21Rik	326.355	4.67453	0.00609768
ENSMUSG00000039157	Fam102a	102.119	7.72651	0.00621203
ENSMUSG00000063870	Chd4	3149.81	3.728	0.00623283
ENSMUSG00000068115	Ninl	97.8412	7.47154	0.00623283
ENSMUSG00000030064	Frmd4b	900.677	5.25105	0.00623836
ENSMUSG00000029454	Mapkapk5	24.8213	7.89991	0.00624383
ENSMUSG00000044162	Tnip3	6370.08	2.53437	0.00624383
ENSMUSG00000090216		17.4951	6.74286	0.00624383
ENSMUSG00000036099	Vezt	408.914	5.66136	0.00626597
ENSMUSG00000086158	Ccpg1os	305.761	5.73374	0.00626597
ENSMUSG00000084632	Gm23887	18.072	7.40182	0.00627674
ENSMUSG00000040521	Tsfm	2169.73	-1.48952	0.00633482
ENSMUSG00000030657	Xylt1	45.3178	5.22269	0.00633517
ENSMUSG00000020776	Fbf1	98.0713	6.44107	0.00634623
ENSMUSG00000042423	Fbrs	142.025	5.97518	0.00635851
ENSMUSG00000027799	Nbea	233.497	6.25477	0.00636204
ENSMUSG00000006005	Tpr	3506.23	4.07788	0.00639734
ENSMUSG00000032264	Zw10	798.241	4.15086	0.00639734
ENSMUSG00000037876	Jmjd1c	1313.64	3.30639	0.00641351
ENSMUSG00000041133	Smc1a	5485.37	3.8945	0.00645235
ENSMUSG00000024887	Asah2	298.07	4.31422	0.00651791
ENSMUSG00000029426	Scarb2	463.089	4.46042	0.0065214
ENSMUSG00000111078		25.381	7.85108	0.0065795
ENSMUSG00000026437	Cdk18	71.2572	8.72973	0.00658577
ENSMUSG00000097577	6230400D17Rik	86.6297	7.16366	0.00661209
ENSMUSG00000000320	Alox12	105.37	8.77989	0.00663962
ENSMUSG00000078546	Zfp995	22.357	7.58468	0.00666825
ENSMUSG00000097313		27.5033	6.6495	0.00666825
ENSMUSG00000021701	Plk2	3641.33	6.21832	0.00673486
ENSMUSG00000030830	Itgal	45.7275	6.90344	0.00673486
ENSMUSG00000055188	Rbm3os	52.4933	8.87401	0.0067382
ENSMUSG00000057614	Gnai1	62.9095	8.44856	0.0067584
ENSMUSG00000021532	Fastkd3	565.924	3.78621	0.0067916
ENSMUSG00000023495	Pcbp4	86.2016	9.55444	0.0067916
ENSMUSG00000026939	Tmem141	344.485	4.02289	0.0067916
ENSMUSG00000104951		49.6968	8.90118	0.0067916
ENSMUSG00000002103	Acp2	952.1	5.26959	0.00679385
ENSMUSG00000096974		12.1796	6.82353	0.00685485
ENSMUSG00000032567	Aste1	320.537	6.32619	0.00685657
ENSMUSG00000026616	Cr2	63.5828	8.25286	0.00696048
ENSMUSG00000061578	Ksr2	49.7555	8.64666	0.00696048
ENSMUSG00000109771	Gm35315	198.9	7.25417	0.00696194
ENSMUSG00000041624	Gucy1a2	14.5636	6.34324	0.00696495
ENSMUSG00000092526	Gm17907	43.2747	7.83713	0.00696495
ENSMUSG00000106553		58.5375	8.65242	0.00696495
ENSMUSG00000097589	Dleu2	705.2	2.54877	0.0070091
ENSMUSG00000049866	Arl4c	83.3394	7.50512	0.0070356
ENSMUSG00000023072	Cep89	499.595	5.21364	0.00704644
ENSMUSG00000017466	Timp2	181.243	7.3807	0.00710619
ENSMUSG00000044148	1810030O07Rik	1669.43	4.23665	0.0071128
ENSMUSG00000074657	Kif5a	68.141	8.41141	0.00717148
ENSMUSG00000105137		54.0202	8.97645	0.0071891
ENSMUSG00000048924	Ccdc125	336.092	3.13084	0.00720227
ENSMUSG00000037712	Fermt2	50.7448	8.80517	0.00721953
ENSMUSG00000030600	Lrfn1	55.0118	8.89149	0.00722979
ENSMUSG00000086686		16.3444	7.29568	0.00722979
ENSMUSG00000022629	Kif21a	410.982	6.25513	0.00732717
ENSMUSG00000108256		25.7827	7.9433	0.00735629
ENSMUSG00000025813	Homer2	48.3572	8.25363	0.00736626
ENSMUSG00000018986	Slfn3	49.18	8.85668	0.00741393
ENSMUSG00000048174	Tmem81	56.5037	9.0585	0.00744085
ENSMUSG00000086894	Gm15708	43.2223	6.76874	0.00744085
ENSMUSG00000108389		13.0506	6.86428	0.00744085
ENSMUSG00000024897	Apba1	65.4589	6.77973	0.00746352
ENSMUSG00000111421		50.4313	8.11982	0.00746725
ENSMUSG00000038740	Mvb12b	156.455	4.70656	0.00749011
ENSMUSG00000066571	Garre1	361.899	6.98836	0.00749011
ENSMUSG00000034109	Golim4	844.071	5.5593	0.00749865
ENSMUSG00000000127	Fer	341.567	5.44385	0.00750223
ENSMUSG00000055296	Tmem245	756.549	4.91109	0.00752641
ENSMUSG00000075040	Zfp408	407.684	5.31237	0.00754491
ENSMUSG00000029822	Osbpl3	480.837	5.01228	0.00754791
ENSMUSG00000027200	Sema6d	78.2769	8.16109	0.00755409
ENSMUSG00000106767		21.6479	7.68798	0.0075569
ENSMUSG00000107955		44.3643	8.1292	0.0075716
ENSMUSG00000037434	Slc30a1	91.4688	5.79669	0.00761687
ENSMUSG00000117775		243.855	5.27102	0.00761687
ENSMUSG00000041000	Trim62	68.9665	9.27097	0.00764494
ENSMUSG00000081887	Gm12097	19.7386	5.2838	0.00769788
ENSMUSG00000029477	Morn3	19.4457	7.4913	0.00773668
ENSMUSG00000029787	Avl9	1299.63	5.91965	0.00775234
ENSMUSG00000022040	Ephx2	31.681	8.05251	0.00778604
ENSMUSG00000105272		44.7056	6.50308	0.00779608
ENSMUSG00000090038	Gm16573	19.4922	7.5219	0.00780842
ENSMUSG00000117901		44.1383	8.61449	0.00782162
ENSMUSG00000086740		45.6186	7.17529	0.00787341
ENSMUSG00000034258	Flvcr2	18.6961	7.47642	0.00789418
ENSMUSG00000073988	Ttpa	439.822	4.53603	0.0079176
ENSMUSG00000006800	Sulf2	42.3933	8.67047	0.00793486
ENSMUSG00000021972	Hmbox1	255.763	5.55536	0.00796561
ENSMUSG00000057329	Bcl2	1603.92	4.33883	0.00796561
ENSMUSG00000032776	Mctp2	148.725	6.27112	0.00798463
ENSMUSG00000029190	D5Ertd579e	419.401	4.30057	0.00799571
ENSMUSG00000029053	Prkcz	54.9591	8.24686	0.0080018
ENSMUSG00000037622	Wdtc1	151.23	5.98142	0.0080018
ENSMUSG00000002968	Med25	130.516	5.26933	0.00808079
ENSMUSG00000021135	Slc10a1	41.4632	8.61397	0.00808592
ENSMUSG00000030584	Dpf1	23.0208	6.39436	0.00808592
ENSMUSG00000028053	Ash1l	2294.12	4.12316	0.0081267
ENSMUSG00000103220		110.719	8.70809	0.0081267
ENSMUSG00000090812	Samd15	33.9877	6.96394	0.00813487
ENSMUSG00000039763	Dnajc28	235.784	6.16292	0.00814087
ENSMUSG00000027968	Larp7	1554.09	2.28479	0.00819048
ENSMUSG00000021096	Ppm1a	820.669	3.51713	0.00819067
ENSMUSG00000024276	Zfp397	2245.58	5.66791	0.00819067
ENSMUSG00000114285		23.6494	7.78541	0.00819067
ENSMUSG00000038593	Tctn1	75.2714	9.39376	0.00820376
ENSMUSG00000019301	Hsd17b1	42.2137	8.66512	0.00821941
ENSMUSG00000024135	Srbd1	534.478	3.2349	0.00822192
ENSMUSG00000050947	Amigo1	66.4133	7.22779	0.00822192
ENSMUSG00000039637	Coro7	1101.2	3.35877	0.00824643
ENSMUSG00000036731	Cysrt1	13.2178	6.63803	0.00828421
ENSMUSG00000095438		16.3151	6.68274	0.00828421
ENSMUSG00000028187	Rpf1	4350.17	-1.44173	0.00834182
ENSMUSG00000037185	Krt80	62.5429	9.23236	0.00834182
ENSMUSG00000039765	Cc2d2a	317.656	6.24291	0.00834182
ENSMUSG00000041415	Dicer1	349.066	5.05734	0.00836986
ENSMUSG00000024622	Hmgxb3	411.865	4.47764	0.00841064
ENSMUSG00000045983	Eif4g1	1226.53	3.16719	0.00843003
ENSMUSG00000009739	Pou6f1	69.2436	8.77031	0.00845804
ENSMUSG00000020828	Pld2	40.8268	7.2354	0.0084927
ENSMUSG00000029314	Gpat3	61.0582	8.49213	0.0084927
ENSMUSG00000064032		46.263	7.12762	0.0084927
ENSMUSG00000038346	Zfp384	52.2523	5.89283	0.00851448
ENSMUSG00000087201		647.564	7.11006	0.00851448
ENSMUSG00000104118		46.4015	8.80084	0.0085163
ENSMUSG00000030533	Unc45a	449.464	4.86185	0.00852152
ENSMUSG00000020717	Pecam1	1078.37	4.03125	0.00852691
ENSMUSG00000086782	E130102H24Rik	115.885	6.21014	0.00856779
ENSMUSG00000117219		11.0583	6.74066	0.00856779
ENSMUSG00000097792		73.6386	5.32311	0.00861927
ENSMUSG00000053181	A830005F24Rik	35.0102	8.24342	0.00862768
ENSMUSG00000019966	Kitl	30.5366	7.83919	0.00863449
ENSMUSG00000025350	Rdh5	40.1429	8.59119	0.00867662
ENSMUSG00000103839		57.1814	7.60727	0.00867662
ENSMUSG00000026672	Optn	158.093	5.87488	0.00873027
ENSMUSG00000057396	Zfp759	89.342	8.18045	0.00876577
ENSMUSG00000020782	Llgl2	45.5099	7.9864	0.00882824
ENSMUSG00000032238	Rora	787.04	4.5919	0.00883803
ENSMUSG00000027210	Meis2	151.016	5.97431	0.00885706
ENSMUSG00000067653	Ankrd23	18.4535	7.46053	0.00885865
ENSMUSG00000031666	Rbl2	2248.74	5.48287	0.0088747
ENSMUSG00000098183		28.8399	7.71794	0.00889273
ENSMUSG00000108267		50.0186	7.40876	0.00889306
ENSMUSG00000056050	Mia3	872.688	5.42093	0.00891195
ENSMUSG00000020865	Abcc3	62.8133	9.02763	0.00891212
ENSMUSG00000037608	Bclaf1	7829.61	2.77476	0.00893086
ENSMUSG00000002396	Ocel1	206.37	4.67663	0.0089685
ENSMUSG00000020474	Polm	51.1085	7.19062	0.00898523
ENSMUSG00000062794	Zfp599	240.829	7.20564	0.00898523
ENSMUSG00000037685	Atp8a1	2043.44	2.63386	0.00902794
ENSMUSG00000022401	Xpnpep3	534.008	5.07777	0.00914905
ENSMUSG00000029919	Hpgds	382.361	4.79024	0.00914905
ENSMUSG00000106032		40.1402	7.82848	0.00916543
ENSMUSG00000038152	5033430I15Rik	37.8488	8.45154	0.00918678
ENSMUSG00000112008		24.2527	7.86602	0.00918678
ENSMUSG00000070733	Fryl	846.809	4.33439	0.00922775
ENSMUSG00000031540	Kat6a	457.942	5.06077	0.0092764
ENSMUSG00000049676	Catsperg1	40.3496	8.59979	0.0092764
ENSMUSG00000090124	Ugt1a7c	191.737	4.54156	0.0092764
ENSMUSG00000022897	Dyrk1a	746.679	2.95547	0.00931693
ENSMUSG00000026380	Tfcp2l1	40.6332	7.54805	0.00931697
ENSMUSG00000067629	Syngap1	13.9911	5.79505	0.00931697
ENSMUSG00000014503	Pkd2l2	139.676	4.44715	0.00933048
ENSMUSG00000033581	Igf2bp2	210.513	5.1715	0.00933048
ENSMUSG00000027490	E2f1	214.389	2.9023	0.00936848
ENSMUSG00000037355	Uvssa	771.624	5.1807	0.00936848
ENSMUSG00000025931	Paqr8	194.546	4.88075	0.00938189
ENSMUSG00000086805		15.1834	7.17477	0.00948504
ENSMUSG00000051747	Ttn	36.9682	4.73268	0.00948702
ENSMUSG00000038311	2410017I17Rik	17.0654	7.25492	0.00949116
ENSMUSG00000062300	Nectin2	73.6765	7.25894	0.00954602
ENSMUSG00000109754		11.2615	5.97554	0.00954602
ENSMUSG00000040396	Abhd13	167.905	6.59137	0.00966826
ENSMUSG00000041096	Tspyl2	602.427	4.81679	0.00969252
ENSMUSG00000038351	Sgsm2	64.8583	4.8596	0.00973469
ENSMUSG00000024302	Dtna	49.5771	8.65701	0.00975247
ENSMUSG00002075158		14.0303	7.08515	0.00975916
ENSMUSG00000087179		39.6752	8.54109	0.00977381
ENSMUSG00000056167	Cnot10	1114.39	5.07573	0.00977828
ENSMUSG00000060206	Zfp462	41.5008	7.11739	0.00977856
ENSMUSG00000025038	Efhc2	62.1916	8.94517	0.00982523
ENSMUSG00000038135	Crygn	12.0533	6.85047	0.00985589
ENSMUSG00000044641	Pard6b	61.9758	8.47838	0.00988481
ENSMUSG00000104687		54.0855	8.33014	0.00988481
ENSMUSG00000109108		39.7353	8.57822	0.00990954
ENSMUSG00000036306	Lzts1	616.406	5.20242	0.00991659
ENSMUSG00000028911	Srsf4	239.105	4.68589	0.00992115
ENSMUSG00000097316	Gm10516	61.5291	8.59269	0.00992686
ENSMUSG00000036432	Siah2	33.2502	7.48496	0.0100057
ENSMUSG00000031753	Cog4	1269.89	4.21704	0.0100192
ENSMUSG00000025907	Rb1cc1	1500.63	4.23476	0.0100317
ENSMUSG00000102544	Gm5103	40.4718	8.41372	0.0100388
ENSMUSG00000041642	Kif21b	56.4068	7.03795	0.0101149
ENSMUSG00000087691	Cd55os	22.4785	6.92455	0.0101301
ENSMUSG00000030796	Tead2	427.976	4.5443	0.0102281
ENSMUSG00000026610	Esrrg	22.2153	7.59072	0.0103702
ENSMUSG00000015312	Gadd45b	38.9948	8.26727	0.010455
ENSMUSG00000029191	Rfc1	2040.9	3.36855	0.010455
ENSMUSG00000037736	Limch1	41.6416	7.36369	0.0104802
ENSMUSG00000033902	Mapkbp1	119.458	4.21173	0.0104824
ENSMUSG00000113195		91.7411	6.73149	0.0105293
ENSMUSG00000052539	Magi3	26.1789	7.90558	0.0105296
ENSMUSG00000040407	Akap9	2510.11	4.70778	0.010555
ENSMUSG00000030536	Iqgap1	4756.49	4.3361	0.0105568
ENSMUSG00000085192		33.0699	8.26219	0.0106126
ENSMUSG00000021962	Dcp1a	974.495	4.7974	0.0106282
ENSMUSG00000058230	Arhgap35	169.103	6.24641	0.0106404
ENSMUSG00000091993		33.6255	5.16889	0.0107107
ENSMUSG00000067369	Trmt2b	1071.23	4.89208	0.0107743
ENSMUSG00000101225	1700008J07Rik	21.5184	6.85202	0.01078
ENSMUSG00000111063	Zfp660	36.8281	8.4654	0.0108026
ENSMUSG00000056445	Hoxaas2	43.1485	7.75631	0.0108129
ENSMUSG00000032186	Tmod2	46.4233	8.57606	0.0108783
ENSMUSG00000102189		38.1056	7.72578	0.010982
ENSMUSG00000045636	Mtus1	160.898	6.98036	0.0110094
ENSMUSG00000045954	Cavin2	6641.23	2.20154	0.0110327
ENSMUSG00000032128	Robo3	74.7062	5.25425	0.0110491
ENSMUSG00000034390	Cmip	359.166	5.32581	0.0111219
ENSMUSG00000002393	Nr2f6	12.3646	6.89546	0.0111268
ENSMUSG00000000296	Tpd52l1	32.466	8.21479	0.011128
ENSMUSG00000082361	Btc	348.735	4.60595	0.011128
ENSMUSG00000097793		56.0881	6.99426	0.0112146
ENSMUSG00000015222	Map2	22.245	5.70163	0.0112586
ENSMUSG00000107576		36.694	6.78334	0.0112901
ENSMUSG00000021575	Ahrr	34.8219	8.38931	0.0113092
ENSMUSG00000031290	Lrch2	35.6128	7.78152	0.0113232
ENSMUSG00000083306		27.2822	5.97622	0.0113333
ENSMUSG00000086837	Gm16618	33.678	8.32955	0.0114065
ENSMUSG00000022016	Akap11	875.45	5.9206	0.0114067
ENSMUSG00000031762	Mt2	36.8432	4.49719	0.0114067
ENSMUSG00000031337	Mtm1	660.268	4.67771	0.0114297
ENSMUSG00000021998	Lcp1	13640.8	2.42949	0.0114461
ENSMUSG00000101013	A630072M18Rik	5.78271	5.74993	0.0114478
ENSMUSG00000024209	Acsbg3	14.6202	7.11311	0.011469
ENSMUSG00000004328	Hif3a	46.5811	5.89604	0.0114732
ENSMUSG00000020395	Itk	33.2345	8.31251	0.0114732
ENSMUSG00000021176	Efcab11	29.7769	8.03664	0.0114732
ENSMUSG00000049562	Ap5b1	104.877	6.86324	0.0114732
ENSMUSG00000021112	Pals1	1010.55	5.03969	0.0116124
ENSMUSG00000084686	Gm22027	13.0736	6.63807	0.0116196
ENSMUSG00000085516	4930538E20Rik	18.3886	7.44134	0.0116378
ENSMUSG00000019261	Map1s	384.809	4.64626	0.0116489
ENSMUSG00000053198	Prx	43.9201	8.49906	0.0116489
ENSMUSG00000038056	Kmt2c	1497.55	4.32406	0.0116509
ENSMUSG00000054128	H2-T3	166.784	10.3677	0.0116724
ENSMUSG00000104891		35.7617	8.13593	0.0116928
ENSMUSG00000086859	Snhg20	630.47	6.0735	0.0117394
ENSMUSG00000048285	Frmd6	777.43	6.23573	0.0117625
ENSMUSG00000105659		38.1448	7.06791	0.0117625
ENSMUSG00000022883	Robo1	50.2282	7.39607	0.011768
ENSMUSG00000103621		18.4442	6.6829	0.011768
ENSMUSG00000023830	Igf2r	127.572	5.61515	0.0117782
ENSMUSG00000085526		37.1951	8.38971	0.0118121
ENSMUSG00000085977		45.4575	8.54292	0.0118121
ENSMUSG00000027713	1810062G17Rik	27.6633	7.87243	0.0118185
ENSMUSG00000032252	Glce	693.472	4.63013	0.0118185
ENSMUSG00000023999	Kif6	24.6188	7.88078	0.011824
ENSMUSG00000024423	Impact	2410.42	1.73388	0.011824
ENSMUSG00000021198	Unc79	66.9507	7.74826	0.011846
ENSMUSG00000027522	Stx16	559.893	3.8533	0.0118476
ENSMUSG00000030032	Wdr54	36.0123	8.37316	0.0118548
ENSMUSG00000110440		14.6888	5.75603	0.01187
ENSMUSG00000044952	Kctd21	50.3967	8.91412	0.0118831
ENSMUSG00000038022	Mindy4	290.164	5.07521	0.011998
ENSMUSG00000032531	Amotl2	94.881	7.89798	0.0120181
ENSMUSG00000073680	Tmem88b	22.5648	6.95023	0.0120181
ENSMUSG00000080316	Spaca6	184.977	5.8239	0.0120462
ENSMUSG00000028789	Azin2	44.2869	8.06828	0.0120978
ENSMUSG00000035948	Acss3	37.8565	8.50006	0.0121327
ENSMUSG00000045763	Basp1	104.285	4.75372	0.0122064
ENSMUSG00000072770	Acrbp	30.1803	5.1696	0.012304
ENSMUSG00000021140	Pcnx	253.908	4.76701	0.0123956
ENSMUSG00000021782	Dlg5	48.0825	8.03946	0.0123956
ENSMUSG00000113170		33.1435	7.48484	0.0123956
ENSMUSG00000085028	Slc2a4rg-ps	428.325	6.53324	0.0123986
ENSMUSG00000041124	Msantd4	1054.48	5.21627	0.0125467
ENSMUSG00000027936	Crtc2	267.326	5.0027	0.0125708
ENSMUSG00000117988	Gm8663	43.1149	4.122	0.0125708
ENSMUSG00000084792		26.8301	8.01035	0.0126065
ENSMUSG00000102553		45.9552	8.10953	0.0126065
ENSMUSG00000105528		56.6977	8.09663	0.0127709
ENSMUSG00000021071	Trim9	67.7985	7.663	0.0128274
ENSMUSG00000058290	Espl1	49.0701	8.17785	0.0128274
ENSMUSG00000051977	Prdm9	170.702	6.30956	0.0128345
ENSMUSG00000074867	Zfp808	139.391	4.85887	0.0128345
ENSMUSG00000034973	Dop1a	308.886	4.99032	0.0128806
ENSMUSG00000043432	Leng9	187.537	6.93961	0.0129264
ENSMUSG00000108738		94.6307	7.07077	0.0129656
ENSMUSG00000003208	Yju2	748.28	5.04734	0.0130041
ENSMUSG00000081219		31.2599	8.14764	0.0130184
ENSMUSG00000043535	Setx	1170.88	5.45612	0.0131718
ENSMUSG00000090174	Gm10612	18.2974	6.1691	0.0132052
ENSMUSG00000075376	Rc3h2	757.73	4.55791	0.0132055
ENSMUSG00000055818	A230083G16Rik	47.2165	8.82031	0.0132161
ENSMUSG00000107461		50.916	8.64101	0.0132323
ENSMUSG00000113341		41.4508	8.14959	0.0132323
ENSMUSG00000017830	Dhx58	647.398	5.28219	0.0132583
ENSMUSG00000033855	Ston1	52.3644	7.37775	0.0132794
ENSMUSG00000039706	Ldb2	51.235	8.67841	0.0133947
ENSMUSG00000030219	Erp27	657.366	4.6232	0.0134079
ENSMUSG00000039081	Zfp503	9.72014	6.31656	0.0134079
ENSMUSG00000018796	Acsl1	902.047	4.53847	0.0134248
ENSMUSG00000028809	Srrm1	6891.95	2.37793	0.0134873
ENSMUSG00000092289		26.0316	7.94359	0.0134936
ENSMUSG00000053746	Ptrh1	84.1117	4.7101	0.013505
ENSMUSG00000025764	Jade1	727.492	4.47577	0.0135085
ENSMUSG00000020473	Aebp1	52.5069	8.13418	0.0135744
ENSMUSG00000036940	Kdm1a	563.436	4.59538	0.0135744
ENSMUSG00000032534	Cep63	736.131	5.16603	0.0136004
ENSMUSG00000107749		51.237	8.8481	0.0136597
ENSMUSG00000022008	Gpalpp1	882.236	4.24013	0.0136906
ENSMUSG00000020982	Nemf	2555.16	3.98447	0.0138083
ENSMUSG00000031351	Zfp185	34.6562	8.37886	0.0138083
ENSMUSG00000047342	Zfp286	658.599	2.47175	0.0138695
ENSMUSG00000021830	Txndc16	798.262	4.65842	0.0139267
ENSMUSG00000069495	Epc2	540.558	5.85535	0.013941
ENSMUSG00000057286	St6galnac2	17.5142	7.35414	0.0139777
ENSMUSG00000028246	Faxc	30.0085	8.15903	0.0140121
ENSMUSG00000033671	Cep350	391.089	5.19169	0.0140276
ENSMUSG00000103851		34.176	6.86536	0.0140432
ENSMUSG00000032101	Ddx25	57.7341	6.32274	0.0140746
ENSMUSG00000052477	C130026I21Rik	11.9662	6.50849	0.0141168
ENSMUSG00000097145	9230114K14Rik	91.2284	8.3134	0.0141168
ENSMUSG00000004267	Eno2	44.6974	7.17654	0.0141451
ENSMUSG00000051335	Gfod1	116.489	7.49527	0.014153
ENSMUSG00000040729	Cep126	58.7552	8.36523	0.014226
ENSMUSG00000042116	Vwa1	22.529	7.75563	0.0142869
ENSMUSG00000096054	Syne1	472.391	4.76345	0.0142953
ENSMUSG00000058392	Rrp1b	1416.82	3.35375	0.0142998
ENSMUSG00000040957	Cables1	30.6105	8.10157	0.0143284
ENSMUSG00000110945		169.167	4.83132	0.0143539
ENSMUSG00000036617	Etl4	27.2939	6.92368	0.0143925
ENSMUSG00000034855	Cxcl10	31.9703	8.17062	0.0144112
ENSMUSG00000017478	Zc3h18	438.438	3.83974	0.0144149
ENSMUSG00000039470	Zdhhc2	58.081	5.2848	0.0145036
ENSMUSG00000097119	B230354K17Rik	254.613	7.28623	0.0145036
ENSMUSG00000028040	Efna4	25.6152	7.87654	0.0145267
ENSMUSG00000032175	Tyk2	398.065	4.84518	0.0145414
ENSMUSG00000018931	Natd1	57.2167	8.22083	0.0145781
ENSMUSG00000111905		30.0166	8.15012	0.0145781
ENSMUSG00000101493		30.501	8.18658	0.0145787
ENSMUSG00000021373	Cap2	57.8198	7.55287	0.0146806
ENSMUSG00000086050		36.5683	7.32226	0.0146968
ENSMUSG00000020859	Spag9	757.618	5.30628	0.0147381
ENSMUSG00000030058	Copg1	3794.58	2.08371	0.0147511
ENSMUSG00000105692		36.037	7.73261	0.0147909
ENSMUSG00000104030		102.863	5.71078	0.0148183
ENSMUSG00000039131	Gipc2	52.7459	4.40367	0.0148877
ENSMUSG00000079436	Kcnj13	13.6002	6.91368	0.0148877
ENSMUSG00000097385		61.0524	7.86855	0.0148877
ENSMUSG00000117406	Ntn3	36.2022	8.43202	0.0148877
ENSMUSG00000024137	E4f1	525.27	4.74964	0.014901
ENSMUSG00000035285	Nat14	32.0519	8.13827	0.0149266
ENSMUSG00000052783	Grk4	53.9621	8.69001	0.0149266
ENSMUSG00000053559	Smagp	330.863	5.06056	0.0149266
ENSMUSG00000109640		57.2594	7.85715	0.0149266
ENSMUSG00000020023	Tmcc3	56.022	8.04342	0.014936
ENSMUSG00000105586		39.5913	6.07728	0.0149576
ENSMUSG00000003134	Tbc1d8	501.057	6.87429	0.015051
ENSMUSG00000029757	Dync1i1	41.6157	7.80877	0.015051
ENSMUSG00000030201	Lrp6	721.766	4.17111	0.0150981
ENSMUSG00000087575		17.502	7.39347	0.0151927
ENSMUSG00000036362	P2ry13	107.368	6.37407	0.0153102
ENSMUSG00000113076		32.6577	8.25321	0.0153102
ENSMUSG00000028693	Nasp	1031.96	-1.73318	0.0153121
ENSMUSG00000005621	Zfp592	269.322	6.30041	0.0153159
ENSMUSG00000028248	Pnisr	4274.34	3.66411	0.0153159
ENSMUSG00000037111	Setd7	429.849	4.81615	0.0153305
ENSMUSG00000042035	Igsf3	546.182	5.63306	0.0153397
ENSMUSG00000107534		19.2869	6.3525	0.0153444
ENSMUSG00000118071		11.5198	5.95992	0.0153444
ENSMUSG00000026627	Pacc1	624.7	5.06561	0.015379
ENSMUSG00000029461	Fam168a	636.459	4.83866	0.0154176
ENSMUSG00000026234	Ncl	15604	2.98343	0.0154551
ENSMUSG00000040860	Crocc	28.2495	6.28382	0.015493
ENSMUSG00000025790	Slco3a1	373.905	6.07679	0.0155028
ENSMUSG00000034997	Htr2a	393.872	5.67653	0.0155028
ENSMUSG00000045467	Ttll13	27.975	6.4876	0.0155028
ENSMUSG00000113094		25.8048	7.8844	0.0155028
ENSMUSG00000000532	Acvr1b	214.726	5.55188	0.0155556
ENSMUSG00000022178	Ajuba	44.8284	6.8905	0.0155556
ENSMUSG00000003545	Fosb	267.2	4.92401	0.015592
ENSMUSG00000113379		15.8625	7.2417	0.0156228
ENSMUSG00000027560	Dok5	55.8896	6.67769	0.0156389
ENSMUSG00000040093	Bmf	48.463	7.92423	0.0156391
ENSMUSG00000014418	Hps5	572.63	5.13033	0.0158261
ENSMUSG00000021835	Bmp4	640.037	6.83709	0.0158261
ENSMUSG00000043557	Mdga1	104.45	5.56474	0.0158261
ENSMUSG00000077339	Gm23010	7.8957	6.24805	0.0158261
ENSMUSG00000115837		56.3857	7.42024	0.0158261
ENSMUSG00000108122		47.6383	8.82933	0.0159291
ENSMUSG00000026615	Eprs	6112.21	3.95627	0.0159927
ENSMUSG00000092626		11.8905	6.05089	0.0160442
ENSMUSG00000035047	Kri1	188.94	3.75375	0.0160643
ENSMUSG00000059495	Arhgef12	465.73	4.08583	0.0161195
ENSMUSG00000005481	Ddx39a	6068.63	-1.17625	0.016287
ENSMUSG00000020231	Dip2a	53.2464	8.57394	0.016287
ENSMUSG00000107140		30.5812	7.84105	0.016304
ENSMUSG00000054939	Zfp174	46.5943	6.94281	0.0163081
ENSMUSG00000035840	Lysmd3	973.608	3.32634	0.0163945
ENSMUSG00000046908	Ltb4r1	216.742	-8.71284	0.0165987
ENSMUSG00000051043	Gprc5c	88.6341	9.12783	0.0165987
ENSMUSG00000002249	Tead3	21.1916	7.62657	0.0166023
ENSMUSG00000019478	Rab4a	1035.71	4.84689	0.0166588
ENSMUSG00000118633	Ccl19-ps2	29.3763	8.13046	0.0166588
ENSMUSG00000039840	Epg5	326.451	5.75376	0.0166589
ENSMUSG00000027422	Rrbp1	1365.32	3.74561	0.016738
ENSMUSG00000029090	Adgra3	219.768	4.36331	0.0167523
ENSMUSG00000030257	Srgap3	342.036	6.21359	0.0169512
ENSMUSG00000055670	Zzef1	632.704	5.69594	0.0169603
ENSMUSG00000000693	Loxl3	254.27	6.82104	0.0170691
ENSMUSG00000018474	Chd3	312.238	5.54538	0.0170996
ENSMUSG00000037509	Arhgef4	44.023	8.70151	0.0171258
ENSMUSG00000024050	Wiz	211.013	4.86207	0.0171759
ENSMUSG00000024921	Smarca2	2961.62	2.47001	0.0172302
ENSMUSG00000042564	Fam227a	24.6479	5.3941	0.0172316
ENSMUSG00000012889	Podnl1	67.9085	6.56894	0.0173017
ENSMUSG00000103646		38.4117	8.37411	0.0173017
ENSMUSG00000005883	Spo11	329.475	6.347	0.0173158
ENSMUSG00000059027		33.56	7.65951	0.0173462
ENSMUSG00000113313		95.6194	5.58738	0.0173462
ENSMUSG00000046417	Lrrc75a	49.8794	6.76015	0.0173619
ENSMUSG00000044847	Lsm11	93.8019	6.98183	0.017364
ENSMUSG00000055319	Sec23ip	675.831	4.09358	0.0174007
ENSMUSG00000026792	Lrsam1	25.5508	6.93116	0.017518
ENSMUSG00000014444	Piezo1	23.9079	6.05986	0.0175673
ENSMUSG00000028328	Tmod1	59.656	7.60047	0.0175673
ENSMUSG00000044150	Bclaf3	830.397	4.60881	0.0176652
ENSMUSG00000051285	Pcmtd1	1924.58	2.2718	0.0176908
ENSMUSG00000087390		45.4382	5.57766	0.0176908
ENSMUSG00000023965	Fbxl17	116.608	3.88286	0.0177474
ENSMUSG00000048661	Lemd3	106.938	5.49618	0.0177709
ENSMUSG00000022191	Drosha	1274.91	5.18366	0.0178091
ENSMUSG00000040829	Zmynd15	45.9013	8.74791	0.0178091
ENSMUSG00000081619		22.7491	7.1374	0.0178542
ENSMUSG00000117358		334.298	3.59744	0.0178922
ENSMUSG00000111334		29.0259	7.77459	0.017905
ENSMUSG00000104852		32.2895	8.16992	0.0180368
ENSMUSG00000038692	Hoxb4	58.5929	3.84141	0.0180869
ENSMUSG00000028042	Zbtb7b	38.5809	7.63689	0.0181244
ENSMUSG00000024732	Ccdc86	1087.9	3.68074	0.0181493
ENSMUSG00000075266	Cenpw	1504.69	-1.53033	0.0182644
ENSMUSG00000021481	Zfp346	418.483	6.58244	0.0182853
ENSMUSG00000008153	Clstn3	830.801	4.34751	0.0183141
ENSMUSG00000055313	Pgbd1	37.4372	6.90806	0.0183747
ENSMUSG00000019802	Sec63	595.12	4.92569	0.0183862
ENSMUSG00000041977	Arhgef11	34.0656	7.71665	0.0184299
ENSMUSG00000048481	Mypop	28.6191	5.29298	0.0184402
ENSMUSG00000104814		28.9327	8.10045	0.0184824
ENSMUSG00000042589	Cux2	24.1181	5.82073	0.0185841
ENSMUSG00000037259	Dzank1	38.2778	8.45348	0.0186974
ENSMUSG00000032690	Oas2	41.277	8.43775	0.0187063
ENSMUSG00000026924	Sec16a	512.783	5.58168	0.0188068
ENSMUSG00000070997	1700055D18Rik	43.3914	7.09816	0.0188297
ENSMUSG00000037993	Dhx38	329.718	6.89938	0.0188338
ENSMUSG00000034602	Mon2	471.475	4.62409	0.0188662
ENSMUSG00000034795	Ccdc122	201.64	5.02552	0.0188833
ENSMUSG00000009681	Bcr	471.182	5.61798	0.0188866
ENSMUSG00000107961		13.8176	6.81179	0.0188866
ENSMUSG00000029814	Igf2bp3	34.2756	8.27743	0.0189101
ENSMUSG00000021747	Cfap20dc	51.3351	8.92158	0.0189452
ENSMUSG00000028629	Exo5	1865.75	-1.93755	0.0189452
ENSMUSG00000117421		26.2512	7.8739	0.0189502
ENSMUSG00000073434	Wdr90	63.8474	7.05756	0.0190055
ENSMUSG00000022361	Zhx1	1795.59	4.64523	0.019066
ENSMUSG00000041408	Wapl	3123.31	2.37765	0.0191328
ENSMUSG00000099757		30.0781	8.17083	0.0191581
ENSMUSG00000041633	Kctd12b	233.231	5.8819	0.0192408
ENSMUSG00000105429		15.3228	7.07903	0.0192737
ENSMUSG00000085276		13.3453	7.00597	0.0193429
ENSMUSG00000103567	Pcdhga5	23.3538	7.80682	0.0193976
ENSMUSG00000112843		29.0084	5.58141	0.0193976
ENSMUSG00000021779	Thrb	392.467	6.04218	0.019456
ENSMUSG00000037617	Spag1	36.6181	6.07699	0.019456
ENSMUSG00000090081		23.8757	7.64037	0.0194789
ENSMUSG00000085295		28.8601	5.81778	0.0194963
ENSMUSG00000020412	Ascc2	709.144	5.16531	0.019514
ENSMUSG00000027831	Veph1	57.6964	7.25449	0.0195822
ENSMUSG00000045775	Slc16a5	33.7626	8.31235	0.0195822
ENSMUSG00000026657	Frmd4a	595.21	3.81227	0.0196023
ENSMUSG00000027778	Ift80	629.569	5.07331	0.0196023
ENSMUSG00000102411		86.9183	4.62632	0.0196023
ENSMUSG00000102644	Thap6	139.722	5.94037	0.0196023
ENSMUSG00000103343		30.8351	7.98771	0.0196968
ENSMUSG00000097675	1700101I11Rik	29.0135	7.3338	0.0197256
ENSMUSG00000028552	Eps15	1938.95	4.22932	0.0198041
ENSMUSG00000028960	Ube4b	835.076	2.064	0.0198041
ENSMUSG00000113045		9.76046	5.73952	0.0198041
ENSMUSG00000059708	Akap17b	217.65	5.24369	0.0198657
ENSMUSG00000029659	Medag	25.2552	7.92374	0.019908
ENSMUSG00000043085	Tmem82	40.4908	6.62434	0.0199833
ENSMUSG00000000958	Slc7a7	367.367	5.94039	0.0200217
ENSMUSG00000066537	Vmn2r57	27.5909	7.2512	0.0200932
ENSMUSG00000019718	L3hypdh	58.5148	5.92998	0.0200996
ENSMUSG00000023009	Nckap5l	31.8801	8.24699	0.0201092
ENSMUSG00000085702		27.172	7.35101	0.0201092
ENSMUSG00000097692		89.9689	-5.64559	0.0201092
ENSMUSG00000039205	Ciz1	627.125	5.12148	0.0201878
ENSMUSG00000106383		28.2694	8.0157	0.0201878
ENSMUSG00000109046		29.4832	7.58292	0.0201878
ENSMUSG00000030030	1700003E16Rik	99.7854	9.87883	0.0202368
ENSMUSG00000085069	Prdm16os	79.6376	4.80899	0.0202969
ENSMUSG00000024081	Cebpz	992.182	5.48996	0.0203319
ENSMUSG00000045327	6330549D23Rik	50.9321	4.15869	0.0203753
ENSMUSG00000005233	Spc25	2467.84	-1.85296	0.0204998
ENSMUSG00000026580	Selp	5650.71	3.52344	0.0205276
ENSMUSG00000034401	Spata6	515.919	3.85284	0.0205948
ENSMUSG00000110124		28.3202	5.03868	0.0206149
ENSMUSG00000030562	Nox4	41.7198	8.40722	0.0206176
ENSMUSG00000033400	Agl	319.681	5.14088	0.0206176
ENSMUSG00000000934	Top1mt	449.31	5.88134	0.0206749
ENSMUSG00000001240	Ramp2	519.84	6.16921	0.020695
ENSMUSG00000069793	Slfn9	476.038	5.49042	0.0208129
ENSMUSG00000111828	D830035M03Rik	29.4965	8.14629	0.0208129
ENSMUSG00000110277	Gm45871	135.778	5.81294	0.0208321
ENSMUSG00000106375		308.429	5.15668	0.0209375
ENSMUSG00000063605	Ccdc102a	31.6506	7.9184	0.0209393
ENSMUSG00000039145	Camk1d	71.8552	6.2109	0.0209933
ENSMUSG00000025453	Nnt	253.954	4.76798	0.0209988
ENSMUSG00000046168	Kcnrg	32.3504	7.99814	0.0210226
ENSMUSG00000026156	B3gat2	31.6483	7.99687	0.0212673
ENSMUSG00000030811	Fbxl19	28.5465	5.58472	0.0213825
ENSMUSG00000049037	Clec4a1	34.2542	8.33926	0.0214347
ENSMUSG00000005886	Ncoa2	841.172	4.38411	0.0215816
ENSMUSG00000025656	Arhgef9	151.586	6.52911	0.0215816
ENSMUSG00000025754	Agbl1	25.5998	6.97177	0.0215816
ENSMUSG00000030757	Zkscan2	44.492	8.73724	0.0215816
ENSMUSG00000074342	I830077J02Rik	118.871	3.61605	0.0215816
ENSMUSG00000034853	Acot11	167.68	5.14556	0.0216167
ENSMUSG00000092241	Gm20522	12.4099	6.55409	0.0216717
ENSMUSG00000032041	Tirap	229.31	5.01703	0.0217409
ENSMUSG00000039046	Usp6nl	679.301	3.31862	0.021824
ENSMUSG00000041064	Pif1	48.1034	8.55314	0.021829
ENSMUSG00000020057	Dram1	39.1186	7.72583	0.0218513
ENSMUSG00000004612	Nkg7	2976.05	-1.66068	0.021891
ENSMUSG00000051339	2900026A02Rik	265.782	4.39215	0.0219617
ENSMUSG00000047787	Flrt1	72.705	7.26924	0.0219725
ENSMUSG00000004535	Tax1bp1	10781.4	2.73971	0.0220166
ENSMUSG00000105050		46.8504	7.97218	0.0220166
ENSMUSG00000031139	Mcf2	92.5933	6.92549	0.0221736
ENSMUSG00000079084	Ccdc82	1297.11	2.60089	0.0221919
ENSMUSG00000015143	Actn1	199.703	3.60138	0.0222163
ENSMUSG00000106212		24.5334	7.08599	0.0223154
ENSMUSG00000107286		232.505	5.98563	0.0223154
ENSMUSG00000014791	Elmo3	517.831	6.16478	0.0223302
ENSMUSG00000047368	Abhd17b	305.69	4.19688	0.0223302
ENSMUSG00000054622		18.4495	7.46177	0.0223302
ENSMUSG00000118012		28.0246	8.0063	0.0223302
ENSMUSG00000028854	Slc9a1	198.997	5.02769	0.0223729
ENSMUSG00000103746	1700001G17Rik	24.2969	7.72713	0.0223966
ENSMUSG00000049550	Clip1	1327.58	4.87994	0.0225709
ENSMUSG00000021676	Iqgap2	2780.83	3.64194	0.0225853
ENSMUSG00000049721	Gal3st1	30.1355	8.15753	0.0225853
ENSMUSG00000043410	Hfm1	39.4762	8.47345	0.0226553
ENSMUSG00000032846	Zswim6	107.261	7.21169	0.022714
ENSMUSG00000113432		27.7585	7.15152	0.0228065
ENSMUSG00000030231	Plekha5	905.467	4.01877	0.0228414
ENSMUSG00000009073	Nf2	520.565	3.93398	0.0228758
ENSMUSG00000103867		138.355	5.68688	0.0229001
ENSMUSG00000027387	Zc3h8	296.064	4.96039	0.0229204
ENSMUSG00000098112	Bin2	9574.68	2.57835	0.022993
ENSMUSG00000050107	Haspin	353.436	6.44037	0.0230415
ENSMUSG00000059742	Kcnh7	16.1099	6.65367	0.0230639
ENSMUSG00000038116	Phf20	1648.82	4.34548	0.023161
ENSMUSG00000050965	Prkca	394.257	6.61597	0.0232191
ENSMUSG00000036403	Cep135	250.631	6.1711	0.0233984
ENSMUSG00000021495	Fam193b	247.053	4.6014	0.0234756
ENSMUSG00000081670		30.8414	7.38341	0.0234808
ENSMUSG00000085558		60.9957	6.95401	0.0234808
ENSMUSG00000091561		7.19945	2.92478	0.0234808
ENSMUSG00000097099	Gm9917	17.7425	7.35746	0.0234808
ENSMUSG00000074165	Zfp788	403.4	3.65944	0.02351
ENSMUSG00000086446	Prkag2os1	24.7823	7.04027	0.0235407
ENSMUSG00000020340	Cyfip2	2074.27	3.50027	0.0235893
ENSMUSG00000004988	Fxyd4	12.31	6.85901	0.0236704
ENSMUSG00000002052	Supt6	679.002	5.53683	0.0237063
ENSMUSG00000069729	Arid1b	2300.02	3.19668	0.0238171
ENSMUSG00000078495	Zfp984	903.415	4.37981	0.0238311
ENSMUSG00000036377	Cracd	584.673	4.45873	0.0238803
ENSMUSG00000096696	Zfp960	27.6735	7.9038	0.0239177
ENSMUSG00000032489	Kif9	150.375	5.47166	0.0239471
ENSMUSG00000073607	Gm10548	14.552	6.11241	0.0239471
ENSMUSG00000025324	Atp10a	276.327	4.96842	0.0239483
ENSMUSG00000057378	Ryr3	25.2896	7.89921	0.0239485
ENSMUSG00000009628	Tex15	28.5557	6.72172	0.0239986
ENSMUSG00000022783	Spag6l	32.9219	8.2424	0.0241352
ENSMUSG00000035929	H2-Q4	58.9631	3.15172	0.0241814
ENSMUSG00000072109	A530040E14Rik	125.55	4.3994	0.0241844
ENSMUSG00000024940	Ltbp3	391.109	4.59299	0.0242771
ENSMUSG00002076905		7.92424	6.24874	0.0244157
ENSMUSG00000083796		33.2238	8.31961	0.0244471
ENSMUSG00000097464		9.69934	6.05274	0.0244952
ENSMUSG00000040828	Catsperd	23.0159	7.79216	0.0245438
ENSMUSG00000034278	Dnajc17	271.978	5.43248	0.0246373
ENSMUSG00000102935		22.6649	6.84328	0.0246373
ENSMUSG00000115520	Gm20740	8.79613	6.2646	0.0246771
ENSMUSG00000072258	Taf1a	561.166	6.19633	0.024731
ENSMUSG00000005251	Ripk4	106.432	9.86296	0.0247441
ENSMUSG00000022514	Il1rap	620.462	4.54711	0.0248622
ENSMUSG00000039841	Zfp800	928.94	3.48564	0.0248743
ENSMUSG00000047735	Samd9l	1447.38	3.19389	0.0248929
ENSMUSG00000040040	Ift88	359.462	4.57128	0.0251692
ENSMUSG00000041696	Rasl12	85.6511	7.68733	0.0251692
ENSMUSG00000053964	Lgals4	336.34	7.04807	0.0251692
ENSMUSG00000028358	Zfp618	18.8044	6.03442	0.0251776
ENSMUSG00000080645	Mir1198	9.25128	6.40179	0.0254573
ENSMUSG00000040850	Psme4	665.635	3.71104	0.0254596
ENSMUSG00000004864	Mapk13	39.9553	8.5755	0.0255333
ENSMUSG00000046605	B3gntl1	303.208	6.26105	0.0256982
ENSMUSG00000054641	Mmrn1	32011	2.75087	0.0257052
ENSMUSG00000021051	Ppp2r5e	376.517	4.63485	0.0260061
ENSMUSG00000113003		88.0256	6.05858	0.0260061
[truncated: 13,474 more rows]
